# Supplementary material for: Urinary metabolome dynamics in 13C-labeled mice
Source: Metabolomics. 2025 Dec 29;22(1):15. doi: 10.1007/s11306-025-02391-4 (PMC12748121; doi:10.1007/s11306-025-02391-4)
Supplement: Supplementary file 3 — Supplementary Material 3 [file 11306_2025_2391_MOESM3_ESM.xlsx]

## Sheet: Content
Supplementary file3 content:
Table S1. Acyl-compounds database
Table S2. 12C/13C-ion pairs detected in the positive mode with AllExtract on series 2 samples
Table S3. 12C/13C-ion pairs detected in the negative mode with AllExtract on series 2 samples
Table S4. Level 1 identified metabolites
Table S5. Level 2 identified metabolites
Table S6. Level 1 metabolite 13C-enrichement data
Table S7. Level 2 metabolite 13C-enrichement data

## Sheet: Table S1
Table S1. Acyl-derivatives database
ACYLCARNITINES = ALKYL + CO + (Carnitine - H)						ACYLGLYCINES = ALKYL + CO + (Glycine - H)						ACYLGLUCURONIDES = ALKYL + CO + (Glucuronide - H)
Carnitine = C7H15O3N, Exact Mass = 161.1052; Acyl = CO + Alkyl						Glycine = C2H5NO2, Exact Mass = 75.0320; Acyl = CO + Alkyl						Glucuronide = C6H10O7, Exact Mass = 194.0427; Acyl = CO + Alkyl
CODE_Acylcarnitine	Formula	Exact Mass	Theo. m/z_[M+H]+	Theo. m/z_[M-H]-		CODE_Glycine	Formula	Exact Mass	Theo. m/z_[M+H]+	Theo. m/z_[M-H]-		CODE_Glucuronide	Formula	Exact Mass	Theo. m/z_[M+H]+	Theo. m/z_[M-H]-
Carnitine	C7H15NO3	161.105	162.113	160.098		Glycine	C2H5N02	75.032	76.0393	74.0247		Glucuronide	C6H10O7	194.043	195.05	193.035
CH3-CO-Carnitine	C9H17NO4	203.116	204.123	202.108		CH3-CO-Glycine	C4H7NO3	117.042	118.05	116.035		CH3-CO-Glucuronide	C8H12O8	236.053	237.06	235.046
C2H5-CO-Carnitine	C10H19NO4	217.131	218.139	216.124		C2H5-CO-Glycine	C5H9NO3	131.058	132.065	130.051		C2H5-CO-Glucuronide	C9H14O8	250.069	251.076	249.062
C3H5-CO-Carnitine	C11H19NO4	229.131	230.139	228.124		C3H5-CO-Glycine	C6H9NO3	143.058	144.065	142.051		C3H5-CO-Glucuronide	C10H14O8	262.069	263.076	261.062
C3H7-CO-Carnitine	C11H21NO4	231.147	232.154	230.14		C3H7-CO-Glycine	C6H11NO3	145.074	146.081	144.067		C3H7-CO-Glucuronide	C10H16O8	264.084	265.092	263.077
C4H7-CO-Carnitine	C12H21NO4	243.147	244.154	242.14		C4H7-CO-Glycine	C7H11NO3	157.074	158.081	156.067		C4H7-CO-Glucuronide	C11H16O8	276.084	277.092	275.077
C4H9-CO-Carnitine	C12H23NO4	245.163	246.17	244.155		C4H9-CO-Glycine	C7H13NO3	159.089	160.097	158.082		C4H9-CO-Glucuronide	C11H18O8	278.1	279.107	277.093
C2H3O2-CO-Carnitine	C10H17NO6	247.106	248.113	246.098		C2H3O2-CO-Glycine	C5H7NO5	161.032	162.04	160.025		C2H3O2-CO-Glucuronide	C9H12O10	280.043	281.05	279.036
C3H7O-CO-Carnitine	C11H21NO5	247.142	248.149	246.135		C3H7O-CO-Glycine	C6H11NO4	161.069	162.076	160.061		C3H7O-CO-Glucuronide	C10H16O9	280.079	281.087	279.072
C4H3O-CO-Carnitine	C12H17NO5	255.111	256.118	254.103		C4H3O-CO-Glycine	C7H7NO4	169.037	170.045	168.03		C4H3O-CO-Glucuronide	C11H12O9	288.048	289.055	287.041
C5H7-CO-Carnitine	C13H21NO4	255.147	256.154	254.14		C5H7-CO-Glycine	C8H11NO3	169.074	170.081	168.066		C5H7-CO-Glucuronide	C12H16O8	288.084	289.092	287.077
C5H9-CO-Carnitine	C13H23NO4	257.163	258.17	256.155		C5H9-CO-Glycine	C8H13NO3	171.089	172.097	170.082		C5H9-CO-Glucuronide	C12H18O8	290.1	291.107	289.093
C4H7O-CO-Carnitine	C12H21NO5	259.142	260.149	258.135		C4H7O-CO-Glycine	C7H11NO4	173.069	174.076	172.061		C4H7O-CO-Glucuronide	C11H16O9	292.079	293.087	291.072
C5H11-CO-Carnitine	C13H25NO4	259.178	260.186	258.171		C5H11-CO-Glycine	C8H15NO3	173.105	174.112	172.098		C5H11-CO-Glucuronide	C12H20O8	292.116	293.123	291.109
C3H5O2-CO-Carnitine	C11H19NO6	261.121	262.128	260.114		C3H5O2-CO-Glycine	C6H9NO5	175.048	176.055	174.041		C3H5O2-CO-Glucuronide	C10H14O10	294.059	295.066	293.051
C4H9O-CO-Carnitine	C12H23NO5	261.158	262.165	260.15		C4H9O-CO-Glycine	C7H13NO4	175.084	176.092	174.077		C4H9O-CO-Glucuronide	C11H18O9	294.095	295.102	293.088
C6H5-CO-Carnitine	C14H19NO4	265.131	266.139	264.124		C6H5-CO-Glycine	C9H9NO3	179.058	180.065	178.051		C6H5-CO-Glucuronide	C13H14O8	298.069	299.076	297.062
C5H5O-CO-Carnitine	C13H19NO5	269.126	270.134	268.119		C5H5O-CO-Glycine	C8H9NO4	183.053	184.06	182.046		C5H5O-CO-Glucuronide	C12H14O9	302.064	303.071	301.057
C6H9-CO-Carnitine	C14H23NO4	269.163	270.17	268.155		C6H9-CO-Glycine	C9H13NO3	183.089	184.097	182.082		C6H9-CO-Glucuronide	C13H18O8	302.1	303.107	301.093
C6H11-CO-Carnitine	C14H25NO4	271.178	272.186	270.171		C6H11-CO-Glycine	C9H15NO3	185.105	186.112	184.098		C6H11-CO-Glucuronide	C13H20O8	304.116	305.123	303.109
C5H9O-CO-Carnitine	C13H23NO5	273.158	274.165	272.15		C5H9O-CO-Glycine	C8H13NO4	187.084	188.092	186.077		C5H9O-CO-Glucuronide	C12H18O9	306.095	307.102	305.088
C6H13-CO-Carnitine	C14H27NO4	273.194	274.201	272.187		C6H13-CO-Glycine	C9H17NO3	187.121	188.128	186.113		C6H13-CO-Glucuronide	C13H22O8	306.131	307.139	305.124
C4H7O2-CO-Carnitine	C12H21NO6	275.137	276.144	274.13		C4H7O2-CO-Glycine	C7H11NO5	189.064	190.071	188.056		C4H7O2-CO-Glucuronide	C11H16O10	308.074	309.082	307.067
C5H11O-CO-Carnitine	C13H25NO5	275.173	276.18	274.166		C5H11O-CO-Glycine	C8H15NO4	189.1	190.107	188.093		C5H11O-CO-Glucuronide	C12H20O9	308.111	309.118	307.103
C7H7-CO-Carnitine	C15H21NO4	279.147	280.154	278.14		C7H7-CO-Glycine	C10H11NO3	193.074	194.081	192.066		C7H7-CO-Glucuronide	C14H16O8	312.084	313.092	311.077
C7H11-CO-Carnitine	C15H25NO4	283.178	284.186	282.171		C7H11-CO-Glycine	C10H15NO3	197.105	198.112	196.098		C7H11-CO-Glucuronide	C14H20O8	316.116	317.123	315.109
C5H5O2-CO-Carnitine	C13H19NO6	285.121	286.128	284.114		C5H5O2-CO-Glycine	C8H9NO5	199.048	200.055	198.041		C5H5O2-CO-Glucuronide	C12H14O10	318.059	319.066	317.051
C6H9O-CO-Carnitine	C14H23NO5	285.158	286.165	284.15		C6H9O-CO-Glycine	C9H13NO4	199.084	200.092	198.077		C6H9O-CO-Glucuronide	C13H18O9	318.095	319.102	317.088
C7H13-CO-Carnitine	C15H27NO4	285.194	286.201	284.187		C7H13-CO-Glycine	C10H17NO3	199.121	200.128	198.113		C7H13-CO-Glucuronide	C14H22O8	318.131	319.139	317.124
C5H7O2-CO-Carnitine	C13H21NO6	287.137	288.144	286.13		C5H7O2-CO-Glycine	C8H11NO5	201.064	202.071	200.056		C5H7O2-CO-Glucuronide	C12H16O10	320.074	321.082	319.067
C6H11O-CO-Carnitine	C14H25NO5	287.173	288.18	286.166		C6H11O-CO-Glycine	C9H15NO4	201.1	202.107	200.093		C6H11O-CO-Glucuronide	C13H20O9	320.111	321.118	319.103
C7H15-CO-Carnitine	C15H29NO4	287.21	288.217	286.202		C7H15-CO-Glycine	C10H19NO3	201.136	202.144	200.129		C7H15-CO-Glucuronide	C14H24O8	320.147	321.154	319.14
C5H9O2-CO-Carnitine	C13H23NO6	289.153	290.16	288.145		C5H9O2-CO-Glycine	C8H13NO5	203.079	204.087	202.072		C5H9O2-CO-Glucuronide	C12H18O10	322.09	323.097	321.083
C6H13O-CO-Carnitine	C14H27NO5	289.189	290.196	288.182		C6H13O-CO-Glycine	C9H17NO4	203.116	204.123	202.108		C6H13O-CO-Glucuronide	C13H22O9	322.126	323.134	321.119
C8H9-CO-Carnitine	C16H23NO4	293.163	294.17	292.155		C8H9-CO-Glycine	C11H13NO3	207.089	208.097	206.082		C8H9-CO-Glucuronide	C15H18O8	326.1	327.107	325.093
C7H7O-CO-Carnitine	C15H21NO5	295.142	296.149	294.135		C7H7O-CO-Glycine	C10H11NO4	209.069	210.076	208.061		C7H7O-CO-Glucuronide	C14H16O9	328.079	329.087	327.072
C7H9O-CO-Carnitine	C15H23NO5	297.158	298.165	296.15		C7H9O-CO-Glycine	C10H13NO4	211.084	212.092	210.077		C7H9O-CO-Glucuronide	C14H18O9	330.095	331.102	329.088
C8H13-CO-Carnitine	C16H27NO4	297.194	298.201	296.187		C8H13-CO-Glycine	C11H17NO3	211.121	212.128	210.113		C8H13-CO-Glucuronide	C15H22O8	330.131	331.139	329.124
C5H3O3-CO-Carnitine	C13H17NO7	299.101	300.108	298.093		C5H3O3-CO-Glycine	C8H7NO6	213.027	214.035	212.02		C5H3O3-CO-Glucuronide	C12H12O11	332.038	333.045	331.031
C7H11O-CO-Carnitine	C15H25NO5	299.173	300.18	298.166		C7H11O-CO-Glycine	C10H15NO4	213.1	214.107	212.093		C7H11O-CO-Glucuronide	C14H20O9	332.111	333.118	331.103
C8H15-CO-Carnitine	C16H29NO4	299.21	300.217	298.202		C8H15-CO-Glycine	C11H19NO3	213.136	214.144	212.129		C8H15-CO-Glucuronide	C15H24O8	332.147	333.154	331.14
C6H9O2-CO-Carnitine	C14H23NO6	301.153	302.16	300.145		C6H9O2-CO-Glycine	C9H13NO5	215.079	216.087	214.072		C6H9O2-CO-Glucuronide	C13H18O10	334.09	335.097	333.083
C7H13O-CO-Carnitine	C15H27NO5	301.189	302.196	300.182		C7H13O-CO-Glycine	C10H17NO4	215.116	216.123	214.108		C7H13O-CO-Glucuronide	C14H22O9	334.126	335.134	333.119
C8H17-CO-Carnitine	C16H31NO4	301.225	302.233	300.218		C8H17-CO-Glycine	C11H21NO3	215.152	216.159	214.145		C8H17-CO-Glucuronide	C15H26O8	334.163	335.17	333.155
C5H7O3-CO-Carnitine	C13H21NO7	303.132	304.139	302.125		C5H7O3-CO-Glycine	C8H11NO6	217.059	218.066	216.051		C5H7O3-CO-Glucuronide	C12H16O11	336.069	337.077	335.062
C6H11O2-CO-Carnitine	C14H25NO6	303.168	304.175	302.161		C6H11O2-CO-Glycine	C9H15NO5	217.095	218.102	216.088		C6H11O2-CO-Glucuronide	C13H20O10	336.106	337.113	335.098
C7H15O-CO-Carnitine	C15H29NO5	303.204	304.212	302.197		C7H15O-CO-Glycine	C10H19NO4	217.131	218.139	216.124		C7H15O-CO-Glucuronide	C14H24O9	336.142	337.149	335.135
C5H9O3-CO-Carnitine	C13H23NO7	305.147	306.155	304.14		C5H9O3-CO-Glycine	C8H13NO6	219.074	220.081	218.067		C5H9O3-CO-Glucuronide	C12H18O11	338.085	339.092	337.078
C9H9-CO-Carnitine	C17H23NO4	305.163	306.17	304.155		C9H9-CO-Glycine	C12H13NO3	219.089	220.097	218.082		C9H9-CO-Glucuronide	C16H18O8	338.1	339.107	337.093
C8H7O-CO-Carnitine	C16H21NO5	307.142	308.149	306.135		C8H7O-CO-Glycine	C11H11NO4	221.069	222.076	220.061		C8H7O-CO-Glucuronide	C15H16O9	340.079	341.087	339.072
C9H11-CO-Carnitine	C17H25NO4	307.178	308.186	306.171		C9H11-CO-Glycine	C12H15NO3	221.105	222.112	220.098		C9H11-CO-Glucuronide	C16H20O8	340.116	341.123	339.109
C7H5O2-CO-Carnitine	C15H19NO6	309.121	310.128	308.114		C7H5O2-CO-Glycine	C10H9NO5	223.048	224.055	222.041		C7H5O2-CO-Glucuronide	C14H14O10	342.059	343.066	341.051
C8H9O-CO-Carnitine	C16H23NO5	309.158	310.165	308.15		C8H9O-CO-Glycine	C11H13NO4	223.084	224.092	222.077		C8H9O-CO-Glucuronide	C15H18O9	342.095	343.102	341.088
C9H13-CO-Carnitine	C17H27NO4	309.194	310.201	308.187		C9H13-CO-Glycine	C12H17NO3	223.121	224.128	222.113		C9H13-CO-Glucuronide	C16H22O8	342.131	343.139	341.124
C7H7O2-CO-Carnitine	C15H21NO6	311.137	312.144	310.13		C7H7O2-CO-Glycine	C10H11NO5	225.064	226.071	224.056		C7H7O2-CO-Glucuronide	C14H16O10	344.074	345.082	343.067
C8H11O-CO-Carnitine	C16H25NO5	311.173	312.18	310.166		C8H11O-CO-Glycine	C11H15NO4	225.1	226.107	224.093		C8H11O-CO-Glucuronide	C15H20O9	344.111	345.118	343.103
C9H15-CO-Carnitine	C17H29NO4	311.21	312.217	310.202		C9H15-CO-Glycine	C12H19NO3	225.136	226.144	224.129		C9H15-CO-Glucuronide	C16H24O8	344.147	345.154	343.14
C7H9O2-CO-Carnitine	C15H23NO6	313.153	314.16	312.145		C7H9O2-CO-Glycine	C10H13NO5	227.079	228.087	226.072		C7H9O2-CO-Glucuronide	C14H18O10	346.09	347.097	345.083
C8H13O-CO-Carnitine	C16H27NO5	313.189	314.196	312.182		C8H13O-CO-Glycine	C11H17NO4	227.116	228.123	226.108		C8H13O-CO-Glucuronide	C15H22O9	346.126	347.134	345.119
C9H17-CO-Carnitine	C17H31NO4	313.225	314.233	312.218		C9H17-CO-Glycine	C12H21NO3	227.152	228.159	226.145		C9H17-CO-Glucuronide	C16H26O8	346.163	347.17	345.155
C7H11O2-CO-Carnitine	C15H25NO6	315.168	316.175	314.161		C7H11O2-CO-Glycine	C10H15NO5	229.095	230.102	228.088		C7H11O2-CO-Glucuronide	C14H20O10	348.106	349.113	347.098
C8H15O-CO-Carnitine	C16H29NO5	315.204	316.212	314.197		C8H15O-CO-Glycine	C11H19NO4	229.131	230.139	228.124		C8H15O-CO-Glucuronide	C15H24O9	348.142	349.149	347.135
C9H19-CO-Carnitine	C17H33NO4	315.241	316.248	314.234		C9H19-CO-Glycine	C12H23NO3	229.168	230.175	228.16		C9H19-CO-Glucuronide	C16H28O8	348.178	349.186	347.171
C6H9O3-CO-Carnitine	C14H23NO7	317.147	318.155	316.14		C6H9O3-CO-Glycine	C9H13NO6	231.074	232.081	230.067		C6H9O3-CO-Glucuronide	C13H18O11	350.085	351.092	349.078
C7H13O2-CO-Carnitine	C15H27NO6	317.184	318.191	316.177		C7H13O2-CO-Glycine	C10H17NO5	231.111	232.118	230.103		C7H13O2-CO-Glucuronide	C14H22O10	350.121	351.129	349.114
C8H17O-CO-Carnitine	C16H31NO5	317.22	318.228	316.213		C8H17O-CO-Glycine	C11H21NO4	231.147	232.154	230.14		C8H17O-CO-Glucuronide	C15H26O9	350.158	351.165	349.15
C6H11O3-CO-Carnitine	C14H25NO7	319.163	320.17	318.156		C6H11O3-CO-Glycine	C9H15NO6	233.09	234.097	232.083		C6H11O3-CO-Glucuronide	C13H20O11	352.101	353.108	351.093
C7H15O2-CO-Carnitine	C15H29NO6	319.2	320.207	318.192		C7H15O2-CO-Glycine	C10H19NO5	233.126	234.134	232.119		C7H15O2-CO-Glucuronide	C14H24O10	352.137	353.144	351.13
C9H9O-CO-Carnitine	C17H23NO5	321.158	322.165	320.15		C9H9O-CO-Glycine	C12H13NO4	235.084	236.092	234.077		C9H9O-CO-Glucuronide	C16H18O9	354.095	355.102	353.088
C10H13-CO-Carnitine	C18H27NO4	321.194	322.201	320.187		C10H13-CO-Glycine	C13H17NO3	235.121	236.128	234.113		C10H13-CO-Glucuronide	C17H22O8	354.131	355.139	353.124
C8H7O2-CO-Carnitine	C16H21NO6	323.137	324.144	322.13		C8H7O2-CO-Glycine	C11H11NO5	237.064	238.071	236.056		C8H7O2-CO-Glucuronide	C15H16O10	356.074	357.082	355.067
C9H11O-CO-Carnitine	C17H25NO5	323.173	324.18	322.166		C9H11O-CO-Glycine	C12H15NO4	237.1	238.107	236.093		C9H11O-CO-Glucuronide	C16H20O9	356.111	357.118	355.103
C8H9O2-CO-Carnitine	C16H23NO6	325.153	326.16	324.145		C8H9O2-CO-Glycine	C11H13NO5	239.079	240.087	238.072		C8H9O2-CO-Glucuronide	C15H18O10	358.09	359.097	357.083
C9H13O-CO-Carnitine	C17H27NO5	325.189	326.196	324.182		C9H13O-CO-Glycine	C12H17NO4	239.116	240.123	238.108		C9H13O-CO-Glucuronide	C16H22O9	358.126	359.134	357.119
C10H17-CO-Carnitine	C18H31NO4	325.225	326.233	324.218		C10H17-CO-Glycine	C13H21NO3	239.152	240.159	238.145		C10H17-CO-Glucuronide	C17H26O8	358.163	359.17	357.155
C7H7O3-CO-Carnitine	C15H21NO7	327.132	328.139	326.125		C7H7O3-CO-Glycine	C10H11NO6	241.059	242.066	240.051		C7H7O3-CO-Glucuronide	C14H16O11	360.069	361.077	359.062
C8H11O2-CO-Carnitine	C16H25NO6	327.168	328.175	326.161		C8H11O2-CO-Glycine	C11H15NO5	241.095	242.102	240.088		C8H11O2-CO-Glucuronide	C15H20O10	360.106	361.113	359.098
C9H15O-CO-Carnitine	C17H29NO5	327.204	328.212	326.197		C9H15O-CO-Glycine	C12H19NO4	241.131	242.139	240.124		C9H15O-CO-Glucuronide	C16H24O9	360.142	361.149	359.135
C10H19-CO-Carnitine	C18H33NO4	327.241	328.248	326.234		C10H19-CO-Glycine	C13H23NO3	241.168	242.175	240.16		C10H19-CO-Glucuronide	C17H28O8	360.178	361.186	359.171
C8H13O2-CO-Carnitine	C16H27NO6	329.184	330.191	328.177		C8H13O2-CO-Glycine	C11H17NO5	243.111	244.118	242.103		C8H13O2-CO-Glucuronide	C15H22O10	362.121	363.129	361.114
C9H17O-CO-Carnitine	C17H31NO5	329.22	330.228	328.213		C9H17O-CO-Glycine	C12H21NO4	243.147	244.154	242.14		C9H17O-CO-Glucuronide	C16H26O9	362.158	363.165	361.15
C10H21-CO-Carnitine	C18H35NO4	329.257	330.264	328.249		C10H21-CO-Glycine	C13H25NO3	243.183	244.191	242.176		C10H21-CO-Glucuronide	C17H30O8	362.194	363.201	361.187
C7H11O3-CO-Carnitine	C15H25NO7	331.163	332.17	330.156		C7H11O3-CO-Glycine	C10H15NO6	245.09	246.097	244.083		C7H11O3-CO-Glucuronide	C14H20O11	364.101	365.108	363.093
C8H15O2-CO-Carnitine	C16H29NO6	331.2	332.207	330.192		C8H15O2-CO-Glycine	C11H19NO5	245.126	246.134	244.119		C8H15O2-CO-Glucuronide	C15H24O10	364.137	365.144	363.13
C9H19O-CO-Carnitine	C17H33NO5	331.236	332.243	330.229		C9H19O-CO-Glycine	C12H23NO4	245.163	246.17	244.155		C9H19O-CO-Glucuronide	C16H28O9	364.173	365.181	363.166
C7H13O3-CO-Carnitine	C15H27NO7	333.179	334.186	332.171		C7H13O3-CO-Glycine	C10H17NO6	247.105	248.113	246.098		C7H13O3-CO-Glucuronide	C14H22O11	366.116	367.123	365.109
C9H7O2-CO-Carnitine	C17H21NO6	335.137	336.144	334.13		C9H7O2-CO-Glycine	C12H11NO5	249.064	250.071	248.056		C9H7O2-CO-Glucuronide	C16H16O10	368.074	369.082	367.067
C10H11O-CO-Carnitine	C18H25NO5	335.173	336.18	334.166		C10H11O-CO-Glycine	C13H15NO4	249.1	250.107	248.093		C10H11O-CO-Glucuronide	C17H20O9	368.111	369.118	367.103
C11H15-CO-Carnitine	C19H29NO4	335.21	336.217	334.202		C11H15-CO-Glycine	C14H19NO3	249.136	250.144	248.129		C11H15-CO-Glucuronide	C18H24O8	368.147	369.154	367.14
C10H13O-CO-Carnitine	C18H27NO5	337.189	338.196	336.182		C10H13O-CO-Glycine	C13H17NO4	251.116	252.123	250.108		C10H13O-CO-Glucuronide	C17H22O9	370.126	371.134	369.119
C11H17-CO-Carnitine	C19H31NO4	337.225	338.233	336.218		C11H17-CO-Glycine	C14H21NO3	251.152	252.159	250.145		C11H17-CO-Glucuronide	C18H26O8	370.163	371.17	369.155
C9H11O2-CO-Carnitine	C17H25NO6	339.168	340.175	338.161		C9H11O2-CO-Glycine	C12H15NO5	253.095	254.102	252.088		C9H11O2-CO-Glucuronide	C16H20O10	372.106	373.113	371.098
C11H19-CO-Carnitine	C19H33NO4	339.241	340.248	338.234		C11H19-CO-Glycine	C14H23NO3	253.168	254.175	252.16		C11H19-CO-Glucuronide	C18H28O8	372.178	373.186	371.171
C9H13O2-CO-Carnitine	C17H27NO6	341.184	342.191	340.177		C9H13O2-CO-Glycine	C12H17NO5	255.111	256.118	254.103		C9H13O2-CO-Glucuronide	C16H22O10	374.121	375.129	373.114
C10H17O-CO-Carnitine	C18H31NO5	341.22	342.228	340.213		C10H17O-CO-Glycine	C13H21NO4	255.147	256.154	254.14		C10H17O-CO-Glucuronide	C17H26O9	374.158	375.165	373.15
C11H21-CO-Carnitine	C19H35NO4	341.257	342.264	340.249		C11H21-CO-Glycine	C14H25NO3	255.183	256.191	254.176		C11H21-CO-Glucuronide	C18H30O8	374.194	375.201	373.187
C9H15O2-CO-Carnitine	C17H29NO6	343.2	344.207	342.192		C9H15O2-CO-Glycine	C12H19NO5	257.126	258.134	256.119		C9H15O2-CO-Glucuronide	C16H24O10	376.137	377.144	375.13
C10H19O-CO-Carnitine	C18H33NO5	343.236	344.243	342.229		C10H19O-CO-Glycine	C13H23NO4	257.163	258.17	256.155		C10H19O-CO-Glucuronide	C17H28O9	376.173	377.181	375.166
C8H13O3-CO-Carnitine	C16H27NO7	345.179	346.186	344.171		C8H13O3-CO-Glycine	C11H17NO6	259.105	260.113	258.098		C8H13O3-CO-Glucuronide	C15H22O11	378.116	379.123	377.109
C9H17O2-CO-Carnitine	C17H31NO6	345.215	346.222	344.208		C9H17O2-CO-Glycine	C12H21NO5	259.142	260.149	258.135		C9H17O2-CO-Glucuronide	C16H26O10	378.153	379.16	377.145
C10H21O-CO-Carnitine	C18H35NO5	345.252	346.259	344.244		C10H21O-CO-Glycine	C13H25NO4	259.178	260.186	258.171		C10H21O-CO-Glucuronide	C17H30O9	378.189	379.196	377.182
C12H15-CO-Carnitine	C20H29NO4	347.21	348.217	346.202		C12H15-CO-Glycine	C15H19NO3	261.136	262.144	260.129		C12H15-CO-Glucuronide	C19H24O8	380.147	381.154	379.14
C9H19O2-CO-Carnitine	C17H33NO6	347.231	348.238	346.224		C9H19O2-CO-Glycine	C12H23NO5	261.158	262.165	260.15		C9H19O2-CO-Glucuronide	C16H28O10	380.168	381.176	379.161
C10H9O2-CO-Carnitine	C18H23NO6	349.153	350.16	348.145		C10H9O2-CO-Glycine	C13H13NO5	263.079	264.087	262.072		C10H9O2-CO-Glucuronide	C17H18O10	382.09	383.097	381.083
C12H17-CO-Carnitine	C20H31NO4	349.225	350.233	348.218		C12H17-CO-Glycine	C15H21NO3	263.152	264.159	262.145		C12H17-CO-Glucuronide	C19H26O8	382.163	383.17	381.155
C11H15O-CO-Carnitine	C19H29NO5	351.204	352.212	350.197		C11H15O-CO-Glycine	C14H19NO4	265.131	266.139	264.124		C11H15O-CO-Glucuronide	C18H24O9	384.142	385.149	383.135
C9H9O3-CO-Carnitine	C17H23NO7	353.147	354.155	352.14		C9H9O3-CO-Glycine	C12H13NO6	267.074	268.081	266.067		C9H9O3-CO-Glucuronide	C16H18O11	386.085	387.092	385.078
C10H13O2-CO-Carnitine	C18H27NO6	353.184	354.191	352.177		C10H13O2-CO-Glycine	C13H17NO5	267.111	268.118	266.103		C10H13O2-CO-Glucuronide	C17H22O10	386.121	387.129	385.114
C11H17O-CO-Carnitine	C19H31NO5	353.22	354.228	352.213		C11H17O-CO-Glycine	C14H21NO4	267.147	268.154	266.14		C11H17O-CO-Glucuronide	C18H26O9	386.158	387.165	385.15
C12H21-CO-Carnitine	C20H35NO4	353.257	354.264	352.249		C12H21-CO-Glycine	C15H25NO3	267.183	268.191	266.176		C12H21-CO-Glucuronide	C19H30O8	386.194	387.201	385.187
C9H11O3-CO-Carnitine	C17H25NO7	355.163	356.17	354.156		C9H11O3-CO-Glycine	C12H15NO6	269.09	270.097	268.083		C9H11O3-CO-Glucuronide	C16H20O11	388.101	389.108	387.093
C11H19O-CO-Carnitine	C19H33NO5	355.236	356.243	354.229		C11H19O-CO-Glycine	C14H23NO4	269.163	270.17	268.155		C11H19O-CO-Glucuronide	C18H28O9	388.173	389.181	387.166
C12H23-CO-Carnitine	C20H37NO4	355.272	356.279	354.265		C12H23-CO-Glycine	C15H27NO3	269.199	270.206	268.192		C12H23-CO-Glucuronide	C19H32O8	388.21	389.217	387.202
C10H17O2-CO-Carnitine	C18H31NO6	357.215	358.222	356.208		C10H17O2-CO-Glycine	C13H21NO5	271.142	272.149	270.135		C10H17O2-CO-Glucuronide	C17H26O10	390.153	391.16	389.145
C11H21O-CO-Carnitine	C19H35NO5	357.252	358.259	356.244		C11H21O-CO-Glycine	C14H25NO4	271.178	272.186	270.171		C11H21O-CO-Glucuronide	C18H30O9	390.189	391.196	389.182
C12H25-CO-Carnitine	C20H39NO4	357.288	358.295	356.281		C12H25-CO-Glycine	C15H29NO3	271.215	272.222	270.207		C12H25-CO-Glucuronide	C19H34O8	390.225	391.233	389.218
C9H15O3-CO-Carnitine	C17H29NO7	359.194	360.202	358.187		C9H15O3-CO-Glycine	C12H19NO6	273.121	274.128	272.114		C9H15O3-CO-Glucuronide	C16H24O11	392.132	393.139	391.125
C10H19O2-CO-Carnitine	C18H33NO6	359.231	360.238	358.224		C10H19O2-CO-Glycine	C13H23NO5	273.158	274.165	272.15		C10H19O2-CO-Glucuronide	C17H28O10	392.168	393.176	391.161
C11H23O-CO-Carnitine	C19H37NO5	359.267	360.274	358.26		C11H23O-CO-Glycine	C14H27NO4	273.194	274.201	272.187		C11H23O-CO-Glucuronide	C18H32O9	392.205	393.212	391.197
C8H13O4-CO-Carnitine	C16H27NO8	361.174	362.181	360.166		C8H13O4-CO-Glycine	C11H17NO7	275.1	276.108	274.093		C8H13O4-CO-Glucuronide	C15H22O12	394.111	395.118	393.104
C9H17O3-CO-Carnitine	C17H31NO7	361.21	362.217	360.203		C9H17O3-CO-Glycine	C12H21NO6	275.137	276.144	274.13		C9H17O3-CO-Glucuronide	C16H26O11	394.148	395.155	393.14
C11H11O2-CO-Carnitine	C19H25NO6	363.168	364.175	362.161		C11H11O2-CO-Glycine	C14H15NO5	277.095	278.102	276.088		C11H11O2-CO-Glucuronide	C18H20O10	396.106	397.113	395.098
C13H21-CO-Carnitine	C21H35NO4	365.257	366.264	364.249		C13H21-CO-Glycine	C16H25NO3	279.183	280.191	278.176		C13H21-CO-Glucuronide	C20H30O8	398.194	399.201	397.187
C11H15O2-CO-Carnitine	C19H29NO6	367.2	368.207	366.192		C11H15O2-CO-Glycine	C14H19NO5	281.126	282.134	280.119		C11H15O2-CO-Glucuronide	C18H24O10	400.137	401.144	399.13
C13H23-CO-Carnitine	C21H37NO4	367.272	368.279	366.265		C13H23-CO-Glycine	C16H27NO3	281.199	282.206	280.192		C13H23-CO-Glucuronide	C20H32O8	400.21	401.217	399.202
C11H17O2-CO-Carnitine	C19H31NO6	369.215	370.222	368.208		C11H17O2-CO-Glycine	C14H21NO5	283.142	284.149	282.135		C11H17O2-CO-Glucuronide	C18H26O10	402.153	403.16	401.145
C12H21O-CO-Carnitine	C20H35NO5	369.252	370.259	368.244		C12H21O-CO-Glycine	C15H25NO4	283.178	284.186	282.171		C12H21O-CO-Glucuronide	C19H30O9	402.189	403.196	401.182
C13H25-CO-Carnitine	C21H39NO4	369.288	370.295	368.281		C13H25-CO-Glycine	C16H29NO3	283.215	284.222	282.207		C13H25-CO-Glucuronide	C20H34O8	402.225	403.233	401.218
C11H19O2-CO-Carnitine	C19H33NO6	371.231	372.238	370.224		C11H19O2-CO-Glycine	C14H23NO5	285.158	286.165	284.15		C11H19O2-CO-Glucuronide	C18H28O10	404.168	405.176	403.161
C12H23O-CO-Carnitine	C20H37NO5	371.267	372.274	370.26		C12H23O-CO-Glycine	C15H27NO4	285.194	286.201	284.187		C12H23O-CO-Glucuronide	C19H32O9	404.205	405.212	403.197
C11H21O2-CO-Carnitine	C19H35NO6	373.246	374.254	372.239		C11H21O2-CO-Glycine	C14H25NO5	287.173	288.18	286.166		C11H21O2-CO-Glucuronide	C18H30O10	406.184	407.191	405.177
C9H15O4-CO-Carnitine	C17H29NO8	375.189	376.197	374.182		C9H15O4-CO-Glycine	C12H19NO7	289.116	290.123	288.109		C9H15O4-CO-Glucuronide	C16H24O12	408.127	409.134	407.12
C10H19O3-CO-Carnitine	C18H33NO7	375.226	376.233	374.218		C10H19O3-CO-Glycine	C13H23NO6	289.152	290.16	288.145		C10H19O3-CO-Glucuronide	C17H28O11	408.163	409.17	407.156
C11H23O2-CO-Carnitine	C19H37NO6	375.262	376.269	374.255		C11H23O2-CO-Glycine	C14H27NO5	289.189	290.196	288.182		C11H23O2-CO-Glucuronide	C18H32O10	408.2	409.207	407.192
C12H15O2-CO-Carnitine	C20H29NO6	379.2	380.207	378.192		C12H15O2-CO-Glycine	C15H19NO5	293.126	294.134	292.119		C12H15O2-CO-Glucuronide	C19H24O10	412.137	413.144	411.13
C13H21O-CO-Carnitine	C21H35NO5	381.252	382.259	380.244		C13H21O-CO-Glycine	C16H25NO4	295.178	296.186	294.171		C13H21O-CO-Glucuronide	C20H30O9	414.189	415.196	413.182
C13H23O-CO-Carnitine	C21H37NO5	383.267	384.274	382.26		C13H23O-CO-Glycine	C16H27NO4	297.194	298.201	296.187		C13H23O-CO-Glucuronide	C20H32O9	416.205	417.212	415.197
C11H17O3-CO-Carnitine	C19H31NO7	385.21	386.217	384.203		C11H17O3-CO-Glycine	C14H21NO6	299.137	300.144	298.13		C11H17O3-CO-Glucuronide	C18H26O11	418.148	419.155	417.14
C12H21O2-CO-Carnitine	C20H35NO6	385.246	386.254	384.239		C12H21O2-CO-Glycine	C15H25NO5	299.173	300.18	298.166		C12H21O2-CO-Glucuronide	C19H30O10	418.184	419.191	417.177
C13H25O-CO-Carnitine	C21H39NO5	385.283	386.29	384.276		C13H25O-CO-Glycine	C16H29NO4	299.21	300.217	298.202		C13H25O-CO-Glucuronide	C20H34O9	418.22	419.228	417.213
C11H19O3-CO-Carnitine	C19H33NO7	387.226	388.233	386.218		C11H19O3-CO-Glycine	C14H23NO6	301.152	302.16	300.145		C11H19O3-CO-Glucuronide	C18H28O11	420.163	421.17	419.156
C12H23O2-CO-Carnitine	C20H37NO6	387.262	388.269	386.255		C12H23O2-CO-Glycine	C15H27NO5	301.189	302.196	300.182		C12H23O2-CO-Glucuronide	C19H32O10	420.2	421.207	419.192
C11H21O3-CO-Carnitine	C19H35NO7	389.241	390.249	388.234		C11H21O3-CO-Glycine	C14H25NO6	303.168	304.175	302.161		C11H21O3-CO-Glucuronide	C18H30O11	422.179	423.186	421.172
C15H21-CO-Carnitine	C23H35NO4	389.257	390.264	388.249		C15H21-CO-Glycine	C18H25NO3	303.183	304.191	302.176		C15H21-CO-Glucuronide	C22H30O8	422.194	423.201	421.187
C15H23-CO-Carnitine	C23H37NO4	391.272	392.279	390.265		C15H23-CO-Glycine	C18H27NO3	305.199	306.206	304.192		C15H23-CO-Glucuronide	C22H32O8	424.21	425.217	423.202
C13H19O2-CO-Carnitine	C21H33NO6	395.231	396.238	394.224		C13H19O2-CO-Glycine	C16H23NO5	309.158	310.165	308.15		C13H19O2-CO-Glucuronide	C20H28O10	428.168	429.176	427.161
C13H21O2-CO-Carnitine	C21H35NO6	397.246	398.254	396.239		C13H21O2-CO-Glycine	C16H25NO5	311.173	312.18	310.166		C13H21O2-CO-Glucuronide	C20H30O10	430.184	431.191	429.177
C13H23O2-CO-Carnitine	C21H37NO6	399.262	400.269	398.255		C13H23O2-CO-Glycine	C16H27NO5	313.189	314.196	312.182		C13H23O2-CO-Glucuronide	C20H32O10	432.2	433.207	431.192
C13H25O2-CO-Carnitine	C21H39NO6	401.278	402.285	400.27		C13H25O2-CO-Glycine	C16H29NO5	315.204	316.212	314.197		C13H25O2-CO-Glucuronide	C20H34O10	434.215	435.222	433.208
C11H19O4-CO-Carnitine	C19H33NO8	403.221	404.228	402.213		C11H19O4-CO-Glycine	C14H23NO7	317.147	318.155	316.14		C11H19O4-CO-Glucuronide	C18H28O12	436.158	437.165	435.151
C15H25O-CO-Carnitine	C23H39NO5	409.283	410.29	408.276		C15H25O-CO-Glycine	C18H29NO4	323.21	324.217	322.202		C15H25O-CO-Glucuronide	C22H34O9	442.22	443.228	441.213
C13H21O3-CO-Carnitine	C21H35NO7	413.241	414.249	412.234		C13H21O3-CO-Glycine	C16H25NO6	327.168	328.175	326.161		C13H21O3-CO-Glucuronide	C20H30O11	446.179	447.186	445.172
C13H23O3-CO-Carnitine	C21H37NO7	415.257	416.264	414.25		C13H23O3-CO-Glycine	C16H27NO6	329.184	330.191	328.176		C13H23O3-CO-Glucuronide	C20H32O11	448.194	449.202	447.187
C14H27O2-CO-Carnitine	C22H41NO6	415.293	416.301	414.286		C14H27O2-CO-Glycine	C17H31NO5	329.22	330.227	328.213		C14H27O2-CO-Glucuronide	C21H36O10	448.231	449.238	447.224
C13H25O3-CO-Carnitine	C21H39NO7	417.273	418.28	416.265		C13H25O3-CO-Glycine	C16H29NO6	331.199	332.207	330.192		C13H25O3-CO-Glucuronide	C20H34O11	450.21	451.217	449.203
C15H27O2-CO-Carnitine	C23H41NO6	427.293	428.301	426.286		C15H27O2-CO-Glycine	C18H31NO5	341.22	342.227	340.213		C15H27O2-CO-Glucuronide	C22H36O10	460.231	461.238	459.224
C15H29O2-CO-Carnitine	C23H43NO6	429.309	430.316	428.302		C15H29O2-CO-Glycine	C18H33NO5	343.236	344.243	342.228		C15H29O2-CO-Glucuronide	C22H38O10	462.246	463.254	461.239
C15H27O3-CO-Carnitine	C23H41NO7	443.288	444.296	442.281		C15H27O3-CO-Glycine	C18H31NO6	357.215	358.222	356.208		C15H27O3-CO-Glucuronide	C22H36O11	476.226	477.233	475.218

## Sheet: Table S2
Table S2. 12C/13C-ion pairs detected in the positive mode with AllExtract on series 2 samples
MZ	L_MZ	RT	Xn	Charge	ScanEvent	Ionisation_Mode	Ion	Loss	M	C12_C13_QC_C18Pos_Area_N	C12_C13_QC_C18Pos_Area_L	C12_QC_C18Pos_Area_N	C12_QC_C18Pos_Area_L	C13_QC_C18Pos_Area_N	C13_QC_C18Pos_Area_L
209.092	219.125	0.24	10	1	Orbitrap Fusion (MS lvl: 1, pol: +)	+				3.13095e+06	9.03614e+06	2.2988e+06	4.36472e+06	3.36157e+06	6.03987e+06
182.962	190.989	0.63	8	1	Orbitrap Fusion (MS lvl: 1, pol: +)	+				2.09896e+06	237134	3.77076e+06	476918	5.80354e+06	641231
303.027	305.034	0.64	2	1	Orbitrap Fusion (MS lvl: 1, pol: +)	+				478127	460461	956889	72524.3	923233	417052
308.218	321.261	0.65	13	1	Orbitrap Fusion (MS lvl: 1, pol: +)	+				1.24067e+06	279206	7.57077e+06		1.26154e+06	1.55801e+06
263.009	265.015	0.65	2	1	Orbitrap Fusion (MS lvl: 1, pol: +)	+				435152	38386.9	315039	128275	624552	129754
112.006	120.033	0.65	8	1	Orbitrap Fusion (MS lvl: 1, pol: +)	+				1.53114e+06	228692	2.93685e+06	239306	3.52427e+06	514113
189.047	191.053	0.66	2	1	Orbitrap Fusion (MS lvl: 1, pol: +)	+				66956.8	264047			199499	1.02549e+06
214.056	220.076	0.66	6	1	Orbitrap Fusion (MS lvl: 1, pol: +)	+				224023	83078.6	393507	64294.3	456920	244100
293.182	304.219	0.67	11	1	Orbitrap Fusion (MS lvl: 1, pol: +)	+				6.28846e+06	4.37055e+06	1.36648e+07		2.45584e+06	6.22651e+06
331.135	343.175	0.67	12	1	Orbitrap Fusion (MS lvl: 1, pol: +)	+				1.52706e+06	1.44551e+06	2.38058e+06		322011	1.6277e+06
246.181	257.218	0.69	11	1	Orbitrap Fusion (MS lvl: 1, pol: +)	+				742541	478874	1.15697e+06		179840	236828
273.144	285.185	0.69	12	1	Orbitrap Fusion (MS lvl: 1, pol: +)	+	[M+H]+,[M+H-2H2O]+	309.1655-H4O2	272.137154764,310.172840764	7.27933e+06	5.38811e+06	1.13099e+07		2.01302e+06	5.99392e+06
291.155	303.195	0.69	12	1	Orbitrap Fusion (MS lvl: 1, pol: +)	+	[M+H-H2O]+,[M+H]+,[M+H-2H2O]+,[M+H3O]+	309.1655-H2O	310.172863983,290.147747983,328.183433983,272.137183983	7.92838e+06	5.58951e+06	1.24104e+07		1.9969e+06	6.13239e+06
309.165	321.206	0.69	12	1	Orbitrap Fusion (MS lvl: 1, pol: +)	+	[M+H-H2O]+,[M+H3O]+		328.18329524,290.14761524	5.3297e+07	4.26939e+07	8.16098e+07		1.3332e+07	5.13114e+07
114.103	119.119	0.69	5	1	Orbitrap Fusion (MS lvl: 1, pol: +)	+	[M+H]+	131.1291-H3N	113.095	863582	959756	2.35328e+06		323905	1.13063e+06
126.103	132.123	0.69	6	1	Orbitrap Fusion (MS lvl: 1, pol: +)	+	[M+NH4]+		108.069	958326	1.2983e+06	2.60799e+06		754742	1.58905e+06
279.155	290.192	0.7	11	1	Orbitrap Fusion (MS lvl: 1, pol: +)	+		309.1655-CH2O		2.42293e+06	4.19744e+06	9.37546e+06		793527	5.30872e+06
331.147	343.188	0.7	12	1	Orbitrap Fusion (MS lvl: 1, pol: +)	+	[M+H]+,[M+Na]+		330.140171396,308.158229396	5.64188e+06	4.46769e+06	6.97288e+06		659652	2.50953e+06
196.868	198.876	0.7	2	1	Orbitrap Fusion (MS lvl: 1, pol: +)	+	[M+Na]+		173.879	4.3024e+06	715929	3.52586e+06	854010	2.05188e+06	774591
319.199	321.205	0.7	2	1	Orbitrap Fusion (MS lvl: 1, pol: +)	+					4.26939e+07			2.36278e+06	5.13114e+07
127.106	132.123	0.7	5	1	Orbitrap Fusion (MS lvl: 1, pol: +)	+				354455	1.2983e+06	104134		725643	1.58905e+06
131.129	136.146	0.7	5	1	Orbitrap Fusion (MS lvl: 1, pol: +)	+	[M+NH4]+		113.095	1.87322e+06	2.40035e+06	4.52211e+06		602546	2.44309e+06
301.137	311.17	0.71	10	1	Orbitrap Fusion (MS lvl: 1, pol: +)	+				200489	656766	741011	964790		218038
347.121	359.162	0.71	12	1	Orbitrap Fusion (MS lvl: 1, pol: +)	+	[M+K]+,[M+H]+,[M+ACN+H]+		308.158089401,346.113971401,305.087424401	1.29519e+07	1.00296e+07	1.84609e+07		3.43596e+06	1.19589e+07
369.103	381.143	0.71	12	1	Orbitrap Fusion (MS lvl: 1, pol: +)	+	[M+K]+,[M+Na]+,[M+Na+CH3CN]+		330.139831439,346.113771439,305.087219439	2.1495e+06	1.67581e+06	2.22809e+06		79167.9	717130
385.078	397.118	0.71	12	1	Orbitrap Fusion (MS lvl: 1, pol: +)	+	[M+K]+,[M+2K-H]+		346.114352063,308.158470063	1.7293e+06	1.41235e+06	2.19843e+06		237420	1.07091e+06
196.183	198.19	0.71	2	1	Orbitrap Fusion (MS lvl: 1, pol: +)	+				863430	7.07208e+06			935431	7.62553e+06
212.842	214.85	0.71	2	1	Orbitrap Fusion (MS lvl: 1, pol: +)	+	[M+K]+		173.879	5.33105e+06	1.98322e+06	4.66695e+06	2.00041e+06	4.73799e+06	2.76741e+06
332.801	355.877	0.71	23	1	Orbitrap Fusion (MS lvl: 1, pol: +)	+				913873		714598		510457	131027
109.076	115.096	0.71	6	1	Orbitrap Fusion (MS lvl: 1, pol: +)	+	[M+H]+	126.1026-H3N	108.069	1.22253e+06	1.02925e+06	2.88273e+06		639091	1.32425e+06
192.17	198.19	0.71	6	1	Orbitrap Fusion (MS lvl: 1, pol: +)	+				1.4756e+06	7.07208e+06			1.44293e+06	7.62553e+06
191.166	198.19	0.71	7	1	Orbitrap Fusion (MS lvl: 1, pol: +)	+				916972	7.07208e+06	34993.3		1.0054e+06	7.62553e+06
189.16	198.19	0.71	9	1	Orbitrap Fusion (MS lvl: 1, pol: +)	+				9.25795e+06	7.07208e+06	1.59026e+07		5.79557e+06	7.62553e+06
264.13	266.137	0.72	2	1	Orbitrap Fusion (MS lvl: 1, pol: +)	+				469623	2.66887e+06				1.63584e+06
348.775	350.782	0.72	2	1	Orbitrap Fusion (MS lvl: 1, pol: +)	+				404863	51963.8	312655		391909	187539
190.182	194.196	0.72	4	1	Orbitrap Fusion (MS lvl: 1, pol: +)	+				420777	563769			1.98414e+06	907866
170.092	177.116	0.72	7	1	Orbitrap Fusion (MS lvl: 1, pol: +)	+				3.25547e+06	2.44907e+06	4.29923e+06		1.76039e+06	2.17559e+06
188.176	197.206	0.72	9	1	Orbitrap Fusion (MS lvl: 1, pol: +)	+	[M+NH4]+		170.142	5.59085e+06	5.3693e+06	1.19136e+07		2.39705e+06	4.10728e+06
317.111	328.148	0.73	11	1	Orbitrap Fusion (MS lvl: 1, pol: +)	+		347.1212-CH2O		601163	752620	2.11357e+06		281982	1.43769e+06
319.161	331.201	0.73	12	1	Orbitrap Fusion (MS lvl: 1, pol: +)	+				652412	1.5971e+06	1.57793e+06		304107	2.05641e+06
258.11	266.137	0.73	8	1	Orbitrap Fusion (MS lvl: 1, pol: +)	+				5.64302e+06	2.66887e+06	6.27322e+06		1.16271e+06	1.63584e+06
296.066	304.093	0.73	8	1	Orbitrap Fusion (MS lvl: 1, pol: +)	+				1.95151e+06	965803	3.44323e+06		1.02491e+06	1.55526e+06
225.123	236.16	0.74	11	1	Orbitrap Fusion (MS lvl: 1, pol: +)	+		309.1655-CH8O4,246.1813-H7N		3.74613e+06	2.44302e+06	5.52728e+06		746283	2.69574e+06
159.052	161.059	0.74	2	1	Orbitrap Fusion (MS lvl: 1, pol: +)	+				260688	4.70757e+06			356575	4.22177e+06
193.192	197.206	0.74	4	1	Orbitrap Fusion (MS lvl: 1, pol: +)	+				921038	5.3693e+06			1.14514e+06	4.10728e+06
190.182	197.206	0.74	7	1	Orbitrap Fusion (MS lvl: 1, pol: +)	+				420777	5.3693e+06			1.98414e+06	4.10728e+06
104.107	109.124	0.75	5	1	Orbitrap Fusion (MS lvl: 1, pol: +)	+		188.1756-C4H8N2		7.57147e+06	5.5782e+06	1.33426e+07		2.63563e+06	5.74678e+06
156.042	161.059	0.75	5	1	Orbitrap Fusion (MS lvl: 1, pol: +)	+				4.27611e+06	4.70757e+06	8.34569e+06		2.53348e+06	4.22177e+06
381.079	393.119	0.76	12	1	Orbitrap Fusion (MS lvl: 1, pol: +)	+	[M+K]+		342.116	4.55581e+06	6.18481e+06	7.3782e+06		730019	5.61128e+06
107.117	109.124	0.76	2	1	Orbitrap Fusion (MS lvl: 1, pol: +)	+		154.1540-CH5NO		228408	5.5782e+06			512244	5.74678e+06
201.934	203.94	0.76	2	1	Orbitrap Fusion (MS lvl: 1, pol: +)	+				2.07556e+06	1.48367e+06	3.65119e+06		2.12947e+06	2.0748e+06
337.866	339.873	0.76	2	1	Orbitrap Fusion (MS lvl: 1, pol: +)	+				259535	204519	579414		461688	469343
170.033	174.046	0.76	4	1	Orbitrap Fusion (MS lvl: 1, pol: +)	+				2.28246e+06	1.65341e+06	5.06421e+06		1.57373e+06	1.53189e+06
137.071	144.094	0.76	7	1	Orbitrap Fusion (MS lvl: 1, pol: +)	+		188.1756-C2H13N		7.63782e+06	4.6281e+06	1.60452e+07		2.94928e+06	5.52266e+06
171.149	180.179	0.76	9	1	Orbitrap Fusion (MS lvl: 1, pol: +)	+	[M+H]+	188.1756-H3N	170.142	2.0319e+06	1.46466e+06	4.58221e+06		797327	1.3592e+06
365.105	377.146	0.77	12	1	Orbitrap Fusion (MS lvl: 1, pol: +)	+	[M+Na]+		342.116	1.41735e+06	1.77466e+06	2.27245e+06		37515.3	1.0997e+06
543.132	561.192	0.77	18	1	Orbitrap Fusion (MS lvl: 1, pol: +)	+				688656	847857	1.37876e+06		143944	781565
185.96	187.966	0.77	2	1	Orbitrap Fusion (MS lvl: 1, pol: +)	+				632947	504919	929656		406514	359803
138.074	144.094	0.77	6	1	Orbitrap Fusion (MS lvl: 1, pol: +)	+				806975	4.6281e+06	1.13277e+06		1.58335e+06	5.52266e+06
203.15	211.177	0.77	8	1	Orbitrap Fusion (MS lvl: 1, pol: +)	+				4.60882e+06	4.00442e+06	1.03935e+07		2.22083e+06	4.31284e+06
136.048	145.078	0.77	9	1	Orbitrap Fusion (MS lvl: 1, pol: +)	+				921807	8.08842e+06	1.56014e+06		301797	1.38529e+07
293.063	302.093	0.77	9	1	Orbitrap Fusion (MS lvl: 1, pol: +)	+		381.0790-C3H4O3		1.21003e+07	3.6897e+06	2.57814e+07		3.17684e+06	6.25045e+06
295.061	304.092	0.77	9	1	Orbitrap Fusion (MS lvl: 1, pol: +)	+				890625	965803	1.67147e+06		191593	1.55526e+06
121.096	123.103	0.78	2	1	Orbitrap Fusion (MS lvl: 1, pol: +)	+				912732	2.00422e+07			1.65564e+06	2.2869e+07
154.029	156.035	0.78	2	1	Orbitrap Fusion (MS lvl: 1, pol: +)	+				75419.8	599013			96976	293693
135.112	138.122	0.78	3	1	Orbitrap Fusion (MS lvl: 1, pol: +)	+								237689	139455
154.154	157.164	0.78	3	1	Orbitrap Fusion (MS lvl: 1, pol: +)	+				247954	335672			302020	642670
152.022	156.035	0.78	4	1	Orbitrap Fusion (MS lvl: 1, pol: +)	+				860984	599013	1.51249e+06		545327	293693
140.061	145.078	0.78	5	1	Orbitrap Fusion (MS lvl: 1, pol: +)	+		231.1382-CClH14NO		601875	8.08842e+06			169025	1.38529e+07
232.139	238.159	0.78	6	1	Orbitrap Fusion (MS lvl: 1, pol: +)	+				152555	838323				1.3944e+06
217.155	227.188	0.79	10	1	Orbitrap Fusion (MS lvl: 1, pol: +)	+		289.1505-CN2O2		2.32811e+06	835447	6.69857e+06		452573	1.35939e+06
121.096	123.103	0.79	2	1	Orbitrap Fusion (MS lvl: 1, pol: +)	+		135.1119-CH2		912732	2.00422e+07			1.65564e+06	2.2869e+07
167.129	169.136	0.79	2	1	Orbitrap Fusion (MS lvl: 1, pol: +)	+				198758	4.18876e+06			192692	3.57197e+06
209.17	211.177	0.79	2	1	Orbitrap Fusion (MS lvl: 1, pol: +)	+				244160	4.00442e+06			483993	4.31284e+06
118.086	123.103	0.79	5	1	Orbitrap Fusion (MS lvl: 1, pol: +)	+		173.0921-C2HNO,217.1545-C5H9NO		1.81149e+07	2.00422e+07	3.97886e+07		1.29125e+07	2.2869e+07
205.157	211.177	0.79	6	1	Orbitrap Fusion (MS lvl: 1, pol: +)	+				250437	4.00442e+06			536167	4.31284e+06
162.112	169.136	0.79	7	1	Orbitrap Fusion (MS lvl: 1, pol: +)	+		248.1130-C3H2O3,217.1545-C3H5N		4.36898e+06	4.18876e+06	1.08435e+07		6.36448e+06	3.57197e+06
277.089	286.12	0.79	9	1	Orbitrap Fusion (MS lvl: 1, pol: +)	+				5.27348e+06	1.77304e+06	1.02963e+07		857258	1.69611e+06
116.073	118.08	0.8	2	1	Orbitrap Fusion (MS lvl: 1, pol: +)	+	[M+H]+,[M+H-2H2O]+	205.1567-C4H11NO	115.065569222,153.101255222	2.24547e+06	1.62241e+07			3.18069e+06	1.48449e+07
134.083	136.09	0.8	2	1	Orbitrap Fusion (MS lvl: 1, pol: +)	+	[M+H-H2O]+,[M+H3O]+	205.1567-C4H9N	153.101191903,115.065511903	1.62632e+06	1.29624e+07			3.57335e+06	1.57333e+07
114.066	118.08	0.8	4	1	Orbitrap Fusion (MS lvl: 1, pol: +)	+	[M+H]+,[M+H-2H2O]+	132.0767-H2O	113.05890987,151.09459587	2.7113e+07	1.62243e+07	3.84421e+07		3.28373e+07	1.48447e+07
132.077	136.09	0.8	4	1	Orbitrap Fusion (MS lvl: 1, pol: +)	+				1.59185e+07	1.29624e+07	3.91903e+07		1.66961e+07	1.57333e+07
198.087	202.101	0.8	4	1	Orbitrap Fusion (MS lvl: 1, pol: +)	+				1.14587e+06	863444	2.6501e+06	3.06347e+06	381872	355584
95.0604	100.077	0.8	5	1	Orbitrap Fusion (MS lvl: 1, pol: +)	+		176.1029-CH7NO3		874053	900526	2.44156e+06		534501	1.25765e+06
176.103	182.123	0.8	6	1	Orbitrap Fusion (MS lvl: 1, pol: +)	+				1.46524e+06	891965	3.00102e+06		412404	1.5384e+06
289.15	300.187	0.81	11	1	Orbitrap Fusion (MS lvl: 1, pol: +)	+				5.42162e+06	4.35768e+06	9.52163e+06		1.59603e+06	6.95972e+06
127.05	132.067	0.81	5	1	Orbitrap Fusion (MS lvl: 1, pol: +)	+	[M+H-H3PO4]+	173.0921-C2H6O,217.1545-C5H14O	226.034	988645	855695	1.90891e+06		852460	1.78534e+06
168.052	173.068	0.81	5	1	Orbitrap Fusion (MS lvl: 1, pol: +)	+				1.55356e+06	1.1069e+06	3.12469e+06		352474	2.77164e+06
200.094	206.114	0.81	6	1	Orbitrap Fusion (MS lvl: 1, pol: +)	+		214.1094-CH2		129961	1.36315e+06			274476	1.98385e+06
230.096	239.126	0.81	9	1	Orbitrap Fusion (MS lvl: 1, pol: +)	+				686360	2.79474e+06	961816		321668	6.55931e+06
231.17	242.207	0.82	11	1	Orbitrap Fusion (MS lvl: 1, pol: +)	+				2.03324e+06	694347	5.37988e+06		740473	1.19972e+06
126.022	128.029	0.82	2	1	Orbitrap Fusion (MS lvl: 1, pol: +)	+				360805	304188	688092		161883	289191
154.091	156.097	0.82	2	1	Orbitrap Fusion (MS lvl: 1, pol: +)	+				253853	2.99586e+06			531918	3.60356e+06
194.132	197.142	0.82	3	1	Orbitrap Fusion (MS lvl: 1, pol: +)	+				1.67591e+06	1.65717e+06			3.97511e+06	3.12461e+06
264.109	269.126	0.82	5	1	Orbitrap Fusion (MS lvl: 1, pol: +)	+				99543.1	1.9729e+06			310048	2.56191e+06
116.107	122.127	0.82	6	1	Orbitrap Fusion (MS lvl: 1, pol: +)	+		212.1029-C3N2O2		3.89201e+06	2.22635e+06	4.99171e+06		1.70344e+06	2.87435e+06
138.055	145.078	0.82	7	1	Orbitrap Fusion (MS lvl: 1, pol: +)	+		217.1545-C3H13NO		2.81884e+06	8.08842e+06	6.77079e+06		1.36379e+06	1.38529e+07
248.113	258.147	0.83	10	1	Orbitrap Fusion (MS lvl: 1, pol: +)	+				1.0934e+06	1.49803e+06	2.33266e+06		323568	2.45946e+06
90.055	93.065	0.83	3	1	Orbitrap Fusion (MS lvl: 1, pol: +)	+		173.0921-H8N2OP,132.0767-CH2N2,162.1124-C4H8O,138.0549-C4		2.9108e+06	2.52281e+06	7.30173e+06		2.34423e+06	3.97564e+06
117.101	120.111	0.83	3	1	Orbitrap Fusion (MS lvl: 1, pol: +)	+		180.1154-CH5NS,214.1094-C4H4NP			1.30605e+06			480290	2.18591e+06
146.089	151.106	0.83	5	1	Orbitrap Fusion (MS lvl: 1, pol: +)	+				800701	689824	1.05805e+06			1.39992e+06
146.096	151.113	0.83	5	1	Orbitrap Fusion (MS lvl: 1, pol: +)	+				1.08608e+06	774755	2.55859e+06			1.46181e+06
129.102	135.122	0.83	6	1	Orbitrap Fusion (MS lvl: 1, pol: +)	+	[M+H-H2O]+,[M+NH4]+	183.1127-C3H2O,190.1185-CH3NO2	148.120068865,111.068408865	1.27759e+06	998833	3.13749e+06		402991	1.56485e+06
141.066	147.086	0.83	6	1	Orbitrap Fusion (MS lvl: 1, pol: +)	+		230.0957-C3H7NS,212.1029-C3H5NO,198.0872-C2H3NO		1.94056e+06	1.78013e+06	5.01245e+06		2.22208e+06	2.8518e+06
174.087	180.108	0.83	6	1	Orbitrap Fusion (MS lvl: 1, pol: +)	+		190.1185-CH4		679051	1.18414e+06	2.50223e+06		409108	1.66235e+06
217.129	225.156	0.83	8	1	Orbitrap Fusion (MS lvl: 1, pol: +)	+				3.84748e+06	2.96773e+06	7.61394e+06		716109	4.36541e+06
267.059	276.089	0.83	9	1	Orbitrap Fusion (MS lvl: 1, pol: +)	+				591805	591991	991870		228603	1.11701e+06
151.103	161.136	0.84	10	1	Orbitrap Fusion (MS lvl: 1, pol: +)	+				148792	1.35145e+06		2.77945e+06	491483	1.42029e+06
282.12	293.156	0.84	11	1	Orbitrap Fusion (MS lvl: 1, pol: +)	+				5.28225e+06	2.54554e+06	9.14233e+06		3.92743e+06	4.02341e+06
343.161	357.208	0.84	14	1	Orbitrap Fusion (MS lvl: 1, pol: +)	+				2.94063e+06	423222	4.70608e+06		5.51525e+06	901110
149.102	151.109	0.84	2	1	Orbitrap Fusion (MS lvl: 1, pol: +)	+				959147	1.31337e+08			2.11079e+06	2.76214e+08
298.18	300.187	0.84	2	1	Orbitrap Fusion (MS lvl: 1, pol: +)	+				690328	4.35768e+06			1.28064e+06	6.95972e+06
134.136	137.146	0.84	3	1	Orbitrap Fusion (MS lvl: 1, pol: +)	+					874612			229053	1.90665e+06
112.051	116.064	0.84	4	1	Orbitrap Fusion (MS lvl: 1, pol: +)	+		132.0767-H4O		1.32499e+07	1.02075e+07	2.94586e+07		5.45508e+06	1.47074e+07
214.109	221.133	0.84	7	1	Orbitrap Fusion (MS lvl: 1, pol: +)	+				238897	1.28009e+06			757139	457608
151.103	160.133	0.84	9	1	Orbitrap Fusion (MS lvl: 1, pol: +)	+				148792	1.64995e+07		3.61304e+07	491483	1.48635e+07
330.118	343.161	0.85	13	1	Orbitrap Fusion (MS lvl: 1, pol: +)	+				1.77081e+06	2.94063e+06	4.703e+06	4.70608e+06	445125	5.51525e+06
330.118	344.165	0.85	14	1	Orbitrap Fusion (MS lvl: 1, pol: +)	+		406.1820-C2H8N2O		1.77081e+06	4.68134e+06	4.703e+06	661010	445125	5.85231e+06
180.115	182.123	0.85	2	1	Orbitrap Fusion (MS lvl: 1, pol: +)	+		267.1185-H8OPS		1.77237e+06	891965			2.52742e+06	1.5384e+06
132.12	135.13	0.85	3	1	Orbitrap Fusion (MS lvl: 1, pol: +)	+		134.1360-H2			1.0759e+06			124659	2.03432e+06
104.071	108.084	0.85	4	1	Orbitrap Fusion (MS lvl: 1, pol: +)	+	[M+NH4]+	190.1185-C3H6N2O,174.1125-C4H6O,183.1127-C5H5N	86.0368	3.08969e+06	2.42981e+06	6.72137e+06		1.06398e+06	4.81102e+06
111.055	116.072	0.85	5	1	Orbitrap Fusion (MS lvl: 1, pol: +)	+	[M+H-C6H10O5]+,[M+H]+	183.1127-C4H8O,190.1185-C2H9NO2	274.115397247,110.048021247	1.56308e+06	650570	3.44072e+06		666498	1.77765e+06
128.082	133.099	0.85	5	1	Orbitrap Fusion (MS lvl: 1, pol: +)	+	[M+NH4]+,[M+H-2H2O]+,[M+H]+	190.1185-C2H6O2	110.048107441,165.110337441,127.074651441	8.19553e+06	7.78222e+06	1.46958e+07		1.61187e+06	1.10502e+07
146.092	151.109	0.85	5	1	Orbitrap Fusion (MS lvl: 1, pol: +)	+	[M+H-H2O]+,[M+H3O]+	190.1185-C2H4O	165.110130758,127.074450758	1.51657e+08	1.31337e+08	3.45629e+08		5.8224e+07	2.76214e+08
147.089	152.106	0.85	5	1	Orbitrap Fusion (MS lvl: 1, pol: +)	+	[M+Na+CH3CN]+		83.0736	1.594e+06	1.28842e+06	3.67787e+06		600004	2.86002e+06
98.0965	104.117	0.85	6	1	Orbitrap Fusion (MS lvl: 1, pol: +)	+		162.1124-CH4O3		2.77015e+06	771462	3.21473e+06		402536	1.39497e+06
114.091	120.111	0.85	6	1	Orbitrap Fusion (MS lvl: 1, pol: +)	+		173.0919-CHNO2		697014	1.30605e+06	2.76062e+06		704546	2.18591e+06
150.077	156.098	0.85	6	1	Orbitrap Fusion (MS lvl: 1, pol: +)	+				3.86892e+06	2.99586e+06	6.40909e+06		2.55739e+06	3.60356e+06
144.102	151.125	0.85	7	1	Orbitrap Fusion (MS lvl: 1, pol: +)	+		212.1029-C2N2O,230.0957-C2H2N2S		4.94964e+06	2.56355e+06	1.51236e+07			2.65929e+06
152.106	161.137	0.85	9	1	Orbitrap Fusion (MS lvl: 1, pol: +)	+				1.28842e+06	1.35145e+06		2.77945e+06	2.86002e+06	1.42029e+06
212.103	221.133	0.85	9	1	Orbitrap Fusion (MS lvl: 1, pol: +)	+				1.44884e+06	1.28009e+06	3.09903e+06		101236	457608
280.139	291.176	0.86	11	1	Orbitrap Fusion (MS lvl: 1, pol: +)	+	[M+H-H2O]+,[M+H3O]+		299.156894659,261.121214659	1.31834e+06	2.27465e+06	3.29592e+06		692862	4.73557e+06
286.139	298.18	0.86	12	1	Orbitrap Fusion (MS lvl: 1, pol: +)	+				1.71577e+06	690328	4.08693e+06		3.56623e+06	1.28064e+06
331.161	344.205	0.86	13	1	Orbitrap Fusion (MS lvl: 1, pol: +)	+				2.06811e+06	1.7404e+06	4.97676e+06		1.23733e+06	4.05351e+06
173.092	176.103	0.86	3	1	Orbitrap Fusion (MS lvl: 1, pol: +)	+				2.10594e+06	1.46524e+06	4.78015e+06	3.00102e+06	2.10427e+06	412404
87.0441	91.0575	0.86	4	1	Orbitrap Fusion (MS lvl: 1, pol: +)	+	[M+H]+	174.1125-C4H9NO,183.1127-C5H8N2	86.0368	4.78571e+06	5.11886e+06	1.18136e+07		1.72444e+06	1.05901e+07
84.0808	89.0976	0.86	5	1	Orbitrap Fusion (MS lvl: 1, pol: +)	+	[M+H]+	174.0872-CH2N2O3,183.1127-C4H5NO2,174.1125-C3H6O3	83.0735	8.81241e+06	7.7326e+06	1.70254e+07		4.15257e+06	1.13695e+07
188.103	195.126	0.86	7	1	Orbitrap Fusion (MS lvl: 1, pol: +)	+		282.1196-C4H2N2O		316997	736424	1.68867e+06		582600	1.39678e+06
101.107	104.117	0.87	3	1	Orbitrap Fusion (MS lvl: 1, pol: +)	+					771462			236614	1.39497e+06
155.127	158.137	0.87	3	1	Orbitrap Fusion (MS lvl: 1, pol: +)	+				388222	1.94763e+06			1.03889e+06	2.47446e+06
173.092	180.115	0.87	7	1	Orbitrap Fusion (MS lvl: 1, pol: +)	+		217.1294-CH4N2,231.1702-C4H10		2.10594e+06	1.77237e+06	4.78015e+06		2.1195e+06	2.52742e+06
149.107	158.137	0.87	9	1	Orbitrap Fusion (MS lvl: 1, pol: +)	+		231.0974-H2O5		5.52455e+06	1.94763e+06	6.53426e+06		967948	2.47446e+06
244.118	255.155	0.88	11	1	Orbitrap Fusion (MS lvl: 1, pol: +)	+	[M+H]+,[M+H-2H2O]+	280.1391-H4O2,330.1184-C3H2O3	243.110547892,281.146233892	1.13645e+06	1.70632e+06	2.55435e+06		576323	3.56952e+06
262.128	273.165	0.88	11	1	Orbitrap Fusion (MS lvl: 1, pol: +)	+	[M+H-H2O]+,[M+H]+,[M+H-2H2O]+,[M+H3O]+	280.1391-H2O,330.1184-C3O2	281.146326492,261.121210492,299.156896492,243.110646492	7.85503e+06	1.25448e+07	1.76543e+07		3.52174e+06	2.29403e+07
406.182	422.236	0.88	16	1	Orbitrap Fusion (MS lvl: 1, pol: +)	+				864192	2.07308e+06	1.55511e+06		488623	3.91097e+06
145.07	147.076	0.88	2	1	Orbitrap Fusion (MS lvl: 1, pol: +)	+				1.60485e+07	1.18022e+07		2.52999e+07	2.586e+07	4.61723e+06
223.149	225.156	0.88	2	1	Orbitrap Fusion (MS lvl: 1, pol: +)	+				77018.1	2.96773e+06			135223	4.36541e+06
133.061	137.074	0.88	4	1	Orbitrap Fusion (MS lvl: 1, pol: +)	+		204.1231-CH12OP		774649	740873	2.4384e+06		347789	1.71509e+06
262.128	266.142	0.88	4	1	Orbitrap Fusion (MS lvl: 1, pol: +)	+				7.85503e+06	873158	1.76543e+07		3.69691e+06
127.06	132.077	0.88	5	1	Orbitrap Fusion (MS lvl: 1, pol: +)	+	[M+H-H2SO4]+		226.035	943355	1.59185e+07		3.91903e+07	1.21624e+06	1.66961e+07
130.086	136.106	0.88	6	1	Orbitrap Fusion (MS lvl: 1, pol: +)	+	[M+H-NH3]+,[M+H3O]+	216.1229-C4H6O2,190.1185-CH4N2O,183.1127-C3H3N	148.12003508,111.06837508	1.71993e+07	1.49809e+07	3.4174e+07		9.71632e+06	2.29433e+07
128.107	135.13	0.88	7	1	Orbitrap Fusion (MS lvl: 1, pol: +)	+				936626	1.0759e+06	3.03445e+06			2.03432e+06
130.123	137.146	0.88	7	1	Orbitrap Fusion (MS lvl: 1, pol: +)	+				1.23819e+06	874612	2.53313e+06		476187	1.90665e+06
145.07	152.093	0.88	7	1	Orbitrap Fusion (MS lvl: 1, pol: +)	+				1.60485e+07	4.77533e+06			2.586e+07	8.28682e+06
190.119	197.142	0.88	7	1	Orbitrap Fusion (MS lvl: 1, pol: +)	+		282.1196-C4N2O		1.76578e+06	1.65717e+06	4.02181e+06		1.7838e+06	3.12461e+06
211.069	218.092	0.88	7	1	Orbitrap Fusion (MS lvl: 1, pol: +)	+		267.0588-C2O2		1.0254e+06	697213	1.89945e+06			767549
144.067	152.093	0.88	8	1	Orbitrap Fusion (MS lvl: 1, pol: +)	+				1.86393e+06	4.77533e+06			3.5549e+06	8.28682e+06
127.06	136.09	0.88	9	1	Orbitrap Fusion (MS lvl: 1, pol: +)	+				943355	1.29624e+07			1.21624e+06	1.57333e+07
183.113	192.143	0.88	9	1	Orbitrap Fusion (MS lvl: 1, pol: +)	+		231.0974-O3		906748	1.6956e+06	5.88707e+06		303853	3.2147e+06
271.158	273.166	0.89	2	1	Orbitrap Fusion (MS lvl: 1, pol: +)	+		346.1806-ClH8O2		447834	1.25448e+07			602511	2.29403e+07
328.17	330.178	0.89	2	1	Orbitrap Fusion (MS lvl: 1, pol: +)	+	[M+H]+,[M+H-2H2O]+	346.1806-H2O	327.162985617,365.198671617	2.16795e+06	108009			2.90424e+06	631573
342.198	344.204	0.89	2	1	Orbitrap Fusion (MS lvl: 1, pol: +)	+					1.7404e+06			455665	4.05351e+06
346.181	348.188	0.89	2	1	Orbitrap Fusion (MS lvl: 1, pol: +)	+	[M+H-H2O]+,[M+H3O]+		365.198421017,327.162741017	517432	351444			926551	1.21381e+06
160.133	163.143	0.89	3	1	Orbitrap Fusion (MS lvl: 1, pol: +)	+				1.64995e+07	192177	3.61304e+07		1.48635e+07	267089
244.118	247.128	0.89	3	1	Orbitrap Fusion (MS lvl: 1, pol: +)	+				1.13645e+06	471387	2.55435e+06	1.98077e+06	576323
127.06	132.077	0.89	5	1	Orbitrap Fusion (MS lvl: 1, pol: +)	+				943355				1.21624e+06	1.66961e+07
127.06	134.083	0.89	7	1	Orbitrap Fusion (MS lvl: 1, pol: +)	+				943355	2.39578e+06			1.21624e+06	3.87094e+06
190.118	197.142	0.89	7	1	Orbitrap Fusion (MS lvl: 1, pol: +)	+				1.76578e+06	1.65717e+06	4.02301e+06		1.7838e+06	3.12461e+06
152.106	160.133	0.89	8	1	Orbitrap Fusion (MS lvl: 1, pol: +)	+				1.28842e+06	1.64995e+07		3.61304e+07	2.86002e+06	1.48635e+07
231.097	240.128	0.89	9	1	Orbitrap Fusion (MS lvl: 1, pol: +)	+		331.1612-C4H8N2O		1.94099e+06	2.37448e+06	5.31815e+06		805827	4.27554e+06
216.123	226.156	0.9	10	1	Orbitrap Fusion (MS lvl: 1, pol: +)	+		280.1391-CH4O3		1.11972e+06	914701	3.22726e+06		419983	3.4664e+06
226.071	236.105	0.9	10	1	Orbitrap Fusion (MS lvl: 1, pol: +)	+				772337	631580	2.12053e+06		240013	648652
246.134	257.17	0.9	11	1	Orbitrap Fusion (MS lvl: 1, pol: +)	+		280.1391-H2O2,330.1184-C3O3		6.96614e+06	908351	4.21787e+06		3.63429e+06	496742
314.123	328.17	0.9	14	1	Orbitrap Fusion (MS lvl: 1, pol: +)	+				1.81761e+06	2.16795e+06	7.22331e+06		328860	2.90424e+06
166.153	168.16	0.9	2	1	Orbitrap Fusion (MS lvl: 1, pol: +)	+				430671	2.71299e+07			675628	3.9564e+07
211.146	213.153	0.9	2	1	Orbitrap Fusion (MS lvl: 1, pol: +)	+				1.52915e+06	1.52985e+07			1.24971e+06	1.19207e+07
206.13	209.14	0.9	3	1	Orbitrap Fusion (MS lvl: 1, pol: +)	+				6.01108e+06	1.07754e+06			1.10561e+07	685135
115.05	119.064	0.9	4	1	Orbitrap Fusion (MS lvl: 1, pol: +)	+		206.1296-CH15O2S		4.86995e+06	4.64086e+06	1.27471e+07		2.96785e+06	8.0165e+06
183.059	187.073	0.9	4	1	Orbitrap Fusion (MS lvl: 1, pol: +)	+				122504	183735			191798	120764
275.124	280.139	0.9	5	1	Orbitrap Fusion (MS lvl: 1, pol: +)	+	[M+H]+		274.116	823879	1.31834e+06	1.4013e+06	3.21868e+06	136964	692862
206.13	213.153	0.9	7	1	Orbitrap Fusion (MS lvl: 1, pol: +)	+				6.01108e+06	1.52985e+07			1.10561e+07	1.19207e+07
174.112	182.139	0.9	8	1	Orbitrap Fusion (MS lvl: 1, pol: +)	+		262.1285-C3H4O3,267.0588-CHOS2		1.24407e+06	1.32942e+06	4.9087e+06		516698	3.07802e+06
204.123	213.153	0.9	9	1	Orbitrap Fusion (MS lvl: 1, pol: +)	+				6.11863e+06	1.52985e+07	3.0316e+07		8.71707e+06	1.19207e+07
146.118	153.141	0.91	7	1	Orbitrap Fusion (MS lvl: 1, pol: +)	+				1.91045e+06	5.26352e+06	4.46698e+06		621715	5.47267e+06
171.076	178.1	0.91	7	1	Orbitrap Fusion (MS lvl: 1, pol: +)	+		228.0976-C2H3NO		2.15448e+06	1.24146e+06	4.76033e+06		927886	2.32071e+06
200.092	209.122	0.91	9	1	Orbitrap Fusion (MS lvl: 1, pol: +)	+	[M+H-C6H10O5]+	290.1232-C3H6O3,228.0976-N2	363.152	77679.9	168477	1.2775e+06		393027	1.33115e+06
259.14	269.174	0.92	10	1	Orbitrap Fusion (MS lvl: 1, pol: +)	+				599426	774423	1.37549e+06		177557	856496
152.106	163.143	0.92	11	1	Orbitrap Fusion (MS lvl: 1, pol: +)	+				1.28842e+06	192177			2.86002e+06	267089
301.151	313.191	0.92	12	1	Orbitrap Fusion (MS lvl: 1, pol: +)	+				1.49128e+06	2.99229e+06	3.8522e+06		667060	6.32493e+06
149.103	151.109	0.92	2	1	Orbitrap Fusion (MS lvl: 1, pol: +)	+				959147	1.31337e+08			2.11079e+06	2.76214e+08
170.086	172.092	0.92	2	1	Orbitrap Fusion (MS lvl: 1, pol: +)	+				1.81697e+06	1.39205e+07			3.69408e+06	1.78893e+07
171.076	174.087	0.92	3	1	Orbitrap Fusion (MS lvl: 1, pol: +)	+				2.15448e+06	679051	4.76033e+06	2.50223e+06	927884	409108
151.113	155.127	0.92	4	1	Orbitrap Fusion (MS lvl: 1, pol: +)	+				858033	388222			1.01219e+06	1.03889e+06
139.05	145.07	0.92	6	1	Orbitrap Fusion (MS lvl: 1, pol: +)	+				1.92107e+07	1.60485e+07	3.44897e+07		1.49168e+07	2.586e+07
158.045	164.065	0.92	6	1	Orbitrap Fusion (MS lvl: 1, pol: +)	+	[2M+NH4]+	189.0869-CH5N	70.0054	2.41347e+06	880232	4.95786e+06		588098	1.73832e+06
290.123	302.164	0.93	12	1	Orbitrap Fusion (MS lvl: 1, pol: +)	+				682073	617749	1.96961e+06		1.24677e+06	1.79799e+06
126.066	131.083	0.93	5	1	Orbitrap Fusion (MS lvl: 1, pol: +)	+				2.04104e+06	1.72707e+06	4.13722e+06		570997	2.42165e+06
188.12	195.143	0.93	7	1	Orbitrap Fusion (MS lvl: 1, pol: +)	+				446889	570543			851913	1.2555e+06
189.087	196.11	0.93	7	1	Orbitrap Fusion (MS lvl: 1, pol: +)	+				7.43309e+06	3.75718e+06	1.51198e+07		2.57622e+06	5.84678e+06
158.118	166.144	0.93	8	1	Orbitrap Fusion (MS lvl: 1, pol: +)	+				1.80802e+06	1.11075e+06	5.58716e+06		1.89538e+06	2.06196e+06
168.065	176.092	0.93	8	1	Orbitrap Fusion (MS lvl: 1, pol: +)	+				3.61615e+06	1.95159e+06	9.2547e+06		1.40412e+06	3.20894e+06
151.103	160.133	0.93	9	1	Orbitrap Fusion (MS lvl: 1, pol: +)	+					1.64995e+07		3.61304e+07	378740	1.48635e+07
186.112	195.142	0.93	9	1	Orbitrap Fusion (MS lvl: 1, pol: +)	+	[M+H-C6H8O6]+		363.152	1.72463e+06	570543	4.29693e+06		793420	1.21841e+06
211.119	220.149	0.93	9	1	Orbitrap Fusion (MS lvl: 1, pol: +)	+				4.44307e+06	3.94955e+06	8.16333e+06		1.50676e+06	4.9739e+06
228.098	237.128	0.93	9	1	Orbitrap Fusion (MS lvl: 1, pol: +)	+				366325	636283	2.01214e+06		670429	1.48314e+06
194.103	196.11	0.94	2	1	Orbitrap Fusion (MS lvl: 1, pol: +)	+				3.51616e+06	3.75718e+06			5.40517e+06	5.84678e+06
88.0393	91.0495	0.94	3	1	Orbitrap Fusion (MS lvl: 1, pol: +)	+	[M+NH4]+	158.0447-C3H2O2,168.0654-C5H4O,147.0763-C2H5NO	70.0055	2.01026e+06	1.27392e+06	4.44264e+06		679364	2.57405e+06
101.071	105.084	0.94	4	1	Orbitrap Fusion (MS lvl: 1, pol: +)	+		189.0869-C3H4O3		6.17985e+06	2.74522e+06	1.55054e+07		2.37579e+06	4.81144e+06
168.078	172.092	0.94	4	1	Orbitrap Fusion (MS lvl: 1, pol: +)	+				701287	1.39205e+07			2.01896e+06	1.78893e+07
129.066	134.083	0.94	5	1	Orbitrap Fusion (MS lvl: 1, pol: +)	+	[M+H]+,[M+H-2H2O]+	189.0869-C2H4O2	128.058545163,166.094231163	4.17925e+06	2.39578e+06	9.27166e+06		1.73811e+06	3.87094e+06
147.076	152.093	0.94	5	1	Orbitrap Fusion (MS lvl: 1, pol: +)	+	[M+H-H2O]+,[M+H3O]+	189.0869-C2H2O	166.094184199,128.058504199	1.18022e+07	4.77533e+06	2.52999e+07		4.61723e+06	8.28682e+06
121.04	127.06	0.94	6	1	Orbitrap Fusion (MS lvl: 1, pol: +)	+				1.41372e+06	943355	2.65081e+06		1.33088e+06	1.21624e+06
159.076	165.097	0.94	6	1	Orbitrap Fusion (MS lvl: 1, pol: +)	+		201.0868-C2H2O		1.73822e+06	2.0573e+06	3.8684e+06		381405	2.29004e+06
156.102	164.129	0.94	8	1	Orbitrap Fusion (MS lvl: 1, pol: +)	+				909752	772546	3.93164e+06		212435	1.29509e+06
201.087	209.114	0.94	8	1	Orbitrap Fusion (MS lvl: 1, pol: +)	+				1.87238e+06	1.87253e+06	3.80465e+06		281125	2.13972e+06
155.082	164.112	0.94	9	1	Orbitrap Fusion (MS lvl: 1, pol: +)	+				1.61521e+06	757905	3.03639e+06		527698	1.07395e+06
168.102	177.132	0.94	9	1	Orbitrap Fusion (MS lvl: 1, pol: +)	+		259.1651-C3H9NO2,233.1132-H3NO3		579718	963118	2.2125e+06	146134	276088	1.35033e+06
259.165	271.205	0.95	12	1	Orbitrap Fusion (MS lvl: 1, pol: +)	+				2.33404e+07	5.62578e+06	5.48866e+07		7.94827e+06	1.24941e+07
155.127	158.137	0.95	3	1	Orbitrap Fusion (MS lvl: 1, pol: +)	+				388222	1.94763e+06			1.03889e+06	2.47446e+06
142.086	149.11	0.95	7	1	Orbitrap Fusion (MS lvl: 1, pol: +)	+				1.51392e+06	2.29883e+06	5.684e+06		1.44538e+06	3.83196e+06
143.118	150.141	0.95	7	1	Orbitrap Fusion (MS lvl: 1, pol: +)	+				4.70105e+06	2.8965e+06	1.33832e+07		3.16534e+06	4.16031e+06
232.118	245.161	0.96	13	1	Orbitrap Fusion (MS lvl: 1, pol: +)	+				551588	7.28077e+06	1.78601e+06	1.11195e+07
232.118	246.164	0.96	14	1	Orbitrap Fusion (MS lvl: 1, pol: +)	+				551588	682835	1.78601e+06	1.20081e+06		475302
178.086	186.112	0.96	8	1	Orbitrap Fusion (MS lvl: 1, pol: +)	+				152678	1.72463e+06	594361	4.29693e+06		793420
195.113	205.146	0.97	10	1	Orbitrap Fusion (MS lvl: 1, pol: +)	+				2.80726e+06	1.48285e+06				1.95923e+06
276.09	287.127	0.97	11	1	Orbitrap Fusion (MS lvl: 1, pol: +)	+	[M+H]+,[M+H-2H2O]+	312.1111-H4O2	275.082594806,313.118280806	1.42543e+06	1.41782e+06	3.90501e+06		873009	3.74188e+06
294.1	305.137	0.97	11	1	Orbitrap Fusion (MS lvl: 1, pol: +)	+	[M+H-H2O]+,[M+H]+,[M+H-2H2O]+,[M+H3O]+	312.1111-H2O	313.118292254,293.093176254,331.128862254,275.082612254	3.49335e+06	3.44265e+06	7.68159e+06		1.61381e+06	8.05718e+06
312.111	323.148	0.97	11	1	Orbitrap Fusion (MS lvl: 1, pol: +)	+	[M+H-H2O]+,[M+H3O]+		331.128975652,293.093295652	1.04306e+06	1.40194e+06	2.59216e+06		351018	2.60271e+06
344.134	359.184	0.97	15	1	Orbitrap Fusion (MS lvl: 1, pol: +)	+				3.62429e+06	4.91659e+06	8.43334e+06		1.21098e+06	8.47915e+06
211.146	213.153	0.97	2	1	Orbitrap Fusion (MS lvl: 1, pol: +)	+				1.52915e+06	1.52985e+07			1.24971e+06	1.19207e+07
85.0284	89.0418	0.97	4	1	Orbitrap Fusion (MS lvl: 1, pol: +)	+				1.40327e+06	1.75329e+06	2.93578e+06		1.24264e+06
96.0445	101.061	0.97	5	1	Orbitrap Fusion (MS lvl: 1, pol: +)	+	[M+H]+,[M+H-2H2O]+	168.0654-C3H4O2,189.0869-C2H7NO3	95.0371764016,133.072862402	1.75092e+06	1.26808e+06	3.82384e+06		503526	1.78431e+06
114.055	119.072	0.97	5	1	Orbitrap Fusion (MS lvl: 1, pol: +)	+	[M+H-H2O]+,[M+H3O]+	168.0654-C3H2O,189.0869-C2H5NO2	133.072843938,95.037163938	3.63479e+06	4.88523e+06	9.4439e+06		2.5181e+06	7.26894e+06
115.087	120.103	0.97	5	1	Orbitrap Fusion (MS lvl: 1, pol: +)	+		201.0868-C3H2O3		1.25427e+06	1.34339e+06	2.8384e+06		318525	1.59197e+06
133.032	138.049	0.97	5	1	Orbitrap Fusion (MS lvl: 1, pol: +)	+	[M+H]+	150.0584-H3N	132.025	1.77045e+06	1.03836e+06	3.46222e+06		451686	1.76532e+06
150.058	155.075	0.97	5	1	Orbitrap Fusion (MS lvl: 1, pol: +)	+	[M+NH4]+		132.025	1.22372e+06	1.02173e+06	1.9766e+06		312361	603664
163.061	168.078	0.97	5	1	Orbitrap Fusion (MS lvl: 1, pol: +)	+				776897	701287	2.11064e+06		813810	2.01896e+06
144.066	150.086	0.97	6	1	Orbitrap Fusion (MS lvl: 1, pol: +)	+				3.83286e+06	3.61555e+06	7.64205e+06			6.85485e+06
182.067	188.087	0.97	6	1	Orbitrap Fusion (MS lvl: 1, pol: +)	+				3.40611e+06	1.93473e+06	6.91237e+06		882833	3.3442e+06
172.06	179.084	0.97	7	1	Orbitrap Fusion (MS lvl: 1, pol: +)	+				1.13182e+06	1.64653e+06	2.52133e+06			2.59841e+06
173.14	180.163	0.97	7	1	Orbitrap Fusion (MS lvl: 1, pol: +)	+				2.19875e+06	4.97808e+06	4.41303e+06		515234	3.71002e+06
195.113	203.139	0.97	8	1	Orbitrap Fusion (MS lvl: 1, pol: +)	+				2.80726e+06	1.74223e+06				1.82478e+06
202.118	210.145	0.97	8	1	Orbitrap Fusion (MS lvl: 1, pol: +)	+		204.1341-H2		3.63042e+06	1.38953e+07	3.61134e+07		1.51026e+07	2.14889e+07
204.134	212.161	0.97	8	1	Orbitrap Fusion (MS lvl: 1, pol: +)	+				2.55089e+07	1.83203e+07	6.1559e+07		2.09637e+07	2.51412e+07
150.058	159.089	0.97	9	1	Orbitrap Fusion (MS lvl: 1, pol: +)	+		240.1088-H13NPS		1.22372e+06	908169	1.9766e+06		312361	1.29902e+06
163.061	172.092	0.97	9	1	Orbitrap Fusion (MS lvl: 1, pol: +)	+				776897	1.39205e+07	2.11064e+06		813810	1.78893e+07
195.134	197.142	0.98	2	1	Orbitrap Fusion (MS lvl: 1, pol: +)	+				855646				1.52493e+06	3.12461e+06
233.113	235.119	0.98	2	1	Orbitrap Fusion (MS lvl: 1, pol: +)	+				712795	3.03347e+06	2.05776e+06	7.87469e+06	462501	1.37053e+06
311.184	313.191	0.98	2	1	Orbitrap Fusion (MS lvl: 1, pol: +)	+				457517	2.99229e+06			947282	6.32493e+06
355.201	357.208	0.98	2	1	Orbitrap Fusion (MS lvl: 1, pol: +)	+								244020	901110
164.065	167.076	0.98	3	1	Orbitrap Fusion (MS lvl: 1, pol: +)	+				880232	2.02513e+06		2.14246e+06	1.73832e+06	5.18662e+06
202.118	205.128	0.98	3	1	Orbitrap Fusion (MS lvl: 1, pol: +)	+				3.63042e+06	444990	3.61134e+07		1.51026e+07	1.46475e+06
242.151	245.161	0.98	3	1	Orbitrap Fusion (MS lvl: 1, pol: +)	+				640112	7.28077e+06	94969.6	1.11195e+07	2.10967e+06	2.07386e+06
86.0601	90.0735	0.98	4	1	Orbitrap Fusion (MS lvl: 1, pol: +)	+				1.33562e+07	1.69636e+07	2.72067e+07		5.75811e+06	2.71996e+07
129.101	133.115	0.98	4	1	Orbitrap Fusion (MS lvl: 1, pol: +)	+				1.02152e+06	8.31078e+06			2.21111e+06	1.18255e+07
171.113	175.127	0.98	4	1	Orbitrap Fusion (MS lvl: 1, pol: +)	+				3.19766e+06	8.48977e+06	6.80274e+06	1.28889e+07	687003
116.071	121.087	0.98	5	1	Orbitrap Fusion (MS lvl: 1, pol: +)	+				2.90259e+06	1.60162e+06	7.77494e+06		2.2821e+06	3.12643e+06
130.05	135.067	0.98	5	1	Orbitrap Fusion (MS lvl: 1, pol: +)	+		172.0604-C2H2O		9.0686e+06	1.62107e+07	2.25079e+07		3.08805e+06	2.09602e+07
121.04	127.06	0.98	6	1	Orbitrap Fusion (MS lvl: 1, pol: +)	+				1.41372e+06		2.65081e+06		1.33088e+06	1.21624e+06
306.155	312.175	0.98	6	1	Orbitrap Fusion (MS lvl: 1, pol: +)	+				1.03313e+06	825456	1.78741e+06		349195	895205
126.091	133.115	0.98	7	1	Orbitrap Fusion (MS lvl: 1, pol: +)	+				1.79253e+07	8.31078e+06	4.38276e+07		1.13762e+07	1.18255e+07
206.13	213.153	0.98	7	1	Orbitrap Fusion (MS lvl: 1, pol: +)	+				6.01108e+06	1.52985e+07			1.10561e+07	1.19207e+07
164.065	172.092	0.98	8	1	Orbitrap Fusion (MS lvl: 1, pol: +)	+				880232	1.39205e+07			1.73832e+06	1.78893e+07
235.119	246.156	0.99	11	1	Orbitrap Fusion (MS lvl: 1, pol: +)	+				3.03347e+06	1.4092e+06	7.87469e+06		1.37053e+06	4.10262e+06
170.086	172.092	0.99	2	1	Orbitrap Fusion (MS lvl: 1, pol: +)	+				1.81697e+06	1.39205e+07			3.69408e+06	1.78893e+07
269.198	271.205	0.99	2	1	Orbitrap Fusion (MS lvl: 1, pol: +)	+				315123	5.62578e+06			1.36297e+06	1.24941e+07
169.082	172.092	0.99	3	1	Orbitrap Fusion (MS lvl: 1, pol: +)	+				390675	1.39205e+07			1.88327e+06	1.78893e+07
171.113	174.124	0.99	3	1	Orbitrap Fusion (MS lvl: 1, pol: +)	+				3.19766e+06	9.92824e+07	6.80274e+06		687003
206.13	209.14	0.99	3	1	Orbitrap Fusion (MS lvl: 1, pol: +)	+				6.01108e+06				1.10561e+07	685135
167.076	172.092	0.99	5	1	Orbitrap Fusion (MS lvl: 1, pol: +)	+				2.02513e+06	1.39205e+07	2.14246e+06		5.18662e+06	1.78893e+07
123.055	129.075	0.99	6	1	Orbitrap Fusion (MS lvl: 1, pol: +)	+				1.19623e+07	9.39136e+06	2.21291e+07		8.38658e+06	1.27575e+07
166.072	172.092	0.99	6	1	Orbitrap Fusion (MS lvl: 1, pol: +)	+				2.00598e+07	1.39205e+07	3.46563e+07		1.17811e+07	1.78893e+07
171.113	179.14	0.99	8	1	Orbitrap Fusion (MS lvl: 1, pol: +)	+				3.19766e+06	5.10829e+06	6.80274e+06		687003	1.36658e+07
176.128	184.155	0.99	8	1	Orbitrap Fusion (MS lvl: 1, pol: +)	+		259.1651-C4H5NO,204.1341-N2,276.0899-C3O2S		2.12313e+06	1.89924e+06	4.11231e+06		866753	3.13864e+06
233.113	242.143	0.99	9	1	Orbitrap Fusion (MS lvl: 1, pol: +)	+				712796	1.01291e+06	2.04118e+06		462501	1.11738e+06
261.144	272.181	1	11	1	Orbitrap Fusion (MS lvl: 1, pol: +)	+		313.1504-C2N2		1.34228e+06	1.59497e+06	3.09217e+06		1.2699e+06	1.18742e+06
88.0667	90.0735	1	2	1	Orbitrap Fusion (MS lvl: 1, pol: +)	+				253188	1.69636e+07			1.15797e+06	2.71996e+07
203.122	205.128	1	2	1	Orbitrap Fusion (MS lvl: 1, pol: +)	+				475326	444990	2.84467e+06		3.5968e+06	1.46475e+06
208.139	210.145	1	2	1	Orbitrap Fusion (MS lvl: 1, pol: +)	+					1.38953e+07			296995	2.14889e+07
209.151	212.161	1	3	1	Orbitrap Fusion (MS lvl: 1, pol: +)	+				336785	1.83203e+07			1.18348e+06	2.51412e+07
146.128	150.141	1	4	1	Orbitrap Fusion (MS lvl: 1, pol: +)	+				321713	2.8965e+06			529068	4.16031e+06
242.143	246.156	1	4	1	Orbitrap Fusion (MS lvl: 1, pol: +)	+				1.01291e+06	1.4092e+06			1.11738e+06	4.10262e+06
136.062	141.079	1	5	1	Orbitrap Fusion (MS lvl: 1, pol: +)	+		180.0514-CO2		8.35657e+06	5.43353e+06	2.22749e+07		5.93188e+06	6.83092e+06
154.072	159.089	1	5	1	Orbitrap Fusion (MS lvl: 1, pol: +)	+				776933	908169	1.56507e+06		52468.4	1.29902e+06
126.055	132.075	1	6	1	Orbitrap Fusion (MS lvl: 1, pol: +)	+		201.1231-C3H9NO,204.1341-C2H10N2O		6.55799e+06	4.82503e+06	1.0924e+07		1.92343e+06	6.79181e+06
158.129	165.152	1	7	1	Orbitrap Fusion (MS lvl: 1, pol: +)	+		204.1341-CH2O2,173.1395-HN		1.01801e+06	1.46928e+06	3.83396e+06		1.92196e+06	1.8919e+06
164.065	171.089	1	7	1	Orbitrap Fusion (MS lvl: 1, pol: +)	+				880232	4.75817e+06			1.73832e+06	6.77768e+06
203.122	210.145	1	7	1	Orbitrap Fusion (MS lvl: 1, pol: +)	+				475326	1.38953e+07	2.84467e+06		3.5968e+06	2.14889e+07
336.108	344.134	1	8	1	Orbitrap Fusion (MS lvl: 1, pol: +)	+				323031	3.62429e+06	661963	8.43334e+06		1.21098e+06
252.109	262.143	1.01	10	1	Orbitrap Fusion (MS lvl: 1, pol: +)	+				647449	885344	1.67982e+06		325984	1.14268e+06
369.188	380.224	1.01	11	1	Orbitrap Fusion (MS lvl: 1, pol: +)	+				2.9052e+06	2.02308e+06			4.0196e+06	1.49051e+06
242.151	255.194	1.01	13	1	Orbitrap Fusion (MS lvl: 1, pol: +)	+		313.1504-H7S2		640112	4.77633e+06	94969.6		2.10967e+06	6.3805e+06
245.117	247.124	1.01	2	1	Orbitrap Fusion (MS lvl: 1, pol: +)	+				472600	6.50094e+06			928106	8.19946e+06
223.108	226.118	1.01	3	1	Orbitrap Fusion (MS lvl: 1, pol: +)	+				1.24705e+06	1.73369e+06	3.03955e+06	3.89479e+06	177271	604006
102.055	106.068	1.01	4	1	Orbitrap Fusion (MS lvl: 1, pol: +)	+		201.1231-C5H9NO,176.1281-C4H10O,202.1184-C4H8N2O,150.0584-CH4S		1.02368e+06	1.54894e+06	2.74129e+06		423240	2.04891e+06
155.075	159.089	1.01	4	1	Orbitrap Fusion (MS lvl: 1, pol: +)	+				1.02173e+06	908169			603664	1.29902e+06
241.14	246.156	1.01	5	1	Orbitrap Fusion (MS lvl: 1, pol: +)	+				190512	1.4092e+06			314609	4.10262e+06
204.125	210.145	1.01	6	1	Orbitrap Fusion (MS lvl: 1, pol: +)	+				589121	1.38953e+07			2.41361e+06	2.14889e+07
177.132	184.155	1.01	7	1	Orbitrap Fusion (MS lvl: 1, pol: +)	+				963118	1.89924e+06	146134		1.35033e+06	3.13864e+06
235.128	242.151	1.01	7	1	Orbitrap Fusion (MS lvl: 1, pol: +)	+				1.49988e+06	640082		101522	2.97988e+06	2.10967e+06
234.125	242.151	1.01	8	1	Orbitrap Fusion (MS lvl: 1, pol: +)	+				176998	640082		94969.6	456217	2.10967e+06
201.123	210.154	1.01	9	1	Orbitrap Fusion (MS lvl: 1, pol: +)	+		259.1651-C3H6O,233.1132-O2		1.05742e+06	2.46854e+06	2.30663e+06			5.53061e+06
197.128	207.162	1.02	10	1	Orbitrap Fusion (MS lvl: 1, pol: +)	+				1.96757e+06	1.90123e+06	3.84015e+06		413543	2.87259e+06
359.154	369.188	1.02	10	1	Orbitrap Fusion (MS lvl: 1, pol: +)	+				260690	2.9052e+06	288125		880187	4.0196e+06
271.14	282.177	1.02	11	1	Orbitrap Fusion (MS lvl: 1, pol: +)	+				5.02373e+07	4.17305e+07	9.3221e+07		1.57335e+07	6.29761e+07
285.102	296.138	1.02	11	1	Orbitrap Fusion (MS lvl: 1, pol: +)	+				1.43657e+06	501146	3.02866e+06		430154	972866
368.184	380.224	1.02	12	1	Orbitrap Fusion (MS lvl: 1, pol: +)	+				998144	2.02302e+06			1.93091e+06	1.49051e+06
165.096	178.139	1.02	13	1	Orbitrap Fusion (MS lvl: 1, pol: +)	+				2.0573e+06				2.29004e+06	159491
353.134	369.188	1.02	16	1	Orbitrap Fusion (MS lvl: 1, pol: +)	+				4.65363e+06	2.9052e+06	1.07338e+07		1.36063e+06	4.0196e+06
184.097	187.107	1.02	3	1	Orbitrap Fusion (MS lvl: 1, pol: +)	+				389849	1.18844e+06	3.5585e+06	2.47843e+06	1.2057e+06
84.0444	88.0578	1.02	4	1	Orbitrap Fusion (MS lvl: 1, pol: +)	+		172.0604-C3H4O3		3.43369e+06	6.92087e+06	7.07446e+06		1.40074e+06	1.08576e+07
368.184	373.201	1.02	5	1	Orbitrap Fusion (MS lvl: 1, pol: +)	+				998144	1.01841e+06			1.93091e+06	1.68068e+06
160.108	166.128	1.02	6	1	Orbitrap Fusion (MS lvl: 1, pol: +)	+		204.1341-C2H4O		5.48163e+06	3.24818e+06	7.9989e+06		1.54665e+06	5.36056e+06
184.097	193.127	1.02	9	1	Orbitrap Fusion (MS lvl: 1, pol: +)	+		268.1039-CH8S2		389849	548888	3.5585e+06		1.2057e+06	1.4632e+06
240.109	249.139	1.02	9	1	Orbitrap Fusion (MS lvl: 1, pol: +)	+				3.27204e+06	2.07248e+06	5.90342e+06		2.07142e+06	3.73007e+06
268.104	278.137	1.03	10	1	Orbitrap Fusion (MS lvl: 1, pol: +)	+				7.10811e+06	5.29361e+06	2.5678e+07		6.94719e+06	7.64099e+06
227.139	238.176	1.03	11	1	Orbitrap Fusion (MS lvl: 1, pol: +)	+		259.1651-CH4O		1.59165e+06	2.33013e+06	3.43921e+06		491494	3.95706e+06
261.103	280.166	1.03	19	1	Orbitrap Fusion (MS lvl: 1, pol: +)	+				3.24604e+06	2.69458e+06		3.91257e+06	4.58143e+06	448683
280.17	282.177	1.03	2	1	Orbitrap Fusion (MS lvl: 1, pol: +)	+				2.437e+06	4.17305e+07			7.9558e+06	6.29761e+07
357.177	359.184	1.03	2	1	Orbitrap Fusion (MS lvl: 1, pol: +)	+				313764	4.91659e+06			1.0299e+06	8.47915e+06
279.167	282.177	1.03	3	1	Orbitrap Fusion (MS lvl: 1, pol: +)	+				270626	4.17305e+07			1.47298e+06	6.29761e+07
182.048	187.065	1.03	5	1	Orbitrap Fusion (MS lvl: 1, pol: +)	+				1.2823e+06	1.74972e+06	3.0585e+06		525685	2.42484e+06
180.051	186.072	1.03	6	1	Orbitrap Fusion (MS lvl: 1, pol: +)	+		268.1039-C4H8O2		4.97294e+06	1.05435e+07	1.08034e+07		1.86381e+06	1.7431e+07
206.141	212.161	1.03	6	1	Orbitrap Fusion (MS lvl: 1, pol: +)	+				1.19301e+06	1.83203e+07	118717		3.89476e+06	2.51412e+07
165.102	174.132	1.03	9	1	Orbitrap Fusion (MS lvl: 1, pol: +)	+		245.1607-CH8N2O2,261.1443-C2H8O4		4.94587e+06	2.6254e+06	1.47099e+07	86501.8	1.85737e+06	4.00603e+06
231.082	246.133	1.04	15	1	Orbitrap Fusion (MS lvl: 1, pol: +)	+				717758				1.09526e+06	3.63428e+06
326.123	341.174	1.04	15	1	Orbitrap Fusion (MS lvl: 1, pol: +)	+		353.1341-CHN		3.75536e+06	3.86283e+06	8.56955e+06		1.60081e+06	1.05638e+07
276.131	278.137	1.04	2	1	Orbitrap Fusion (MS lvl: 1, pol: +)	+				824118	5.29361e+06			1.42993e+06	7.64099e+06
250.185	253.195	1.04	3	1	Orbitrap Fusion (MS lvl: 1, pol: +)	+					3.37095e+07			1.07556e+06	5.2463e+07
252.184	255.194	1.04	3	1	Orbitrap Fusion (MS lvl: 1, pol: +)	+	[M+H-C2H2O]+		295.202	240290	4.77633e+06			541376	6.3805e+06
275.127	278.137	1.04	3	1	Orbitrap Fusion (MS lvl: 1, pol: +)	+				345409	5.29361e+06			789326	7.64099e+06
148.06	153.077	1.04	5	1	Orbitrap Fusion (MS lvl: 1, pol: +)	+				900569	1.89331e+06	2.9836e+06		455141	2.28895e+06
273.12	278.137	1.04	5	1	Orbitrap Fusion (MS lvl: 1, pol: +)	+		353.1343-CClH5N2		435446	5.29361e+06			1.34999e+06	7.64099e+06
140.034	148.06	1.04	8	1	Orbitrap Fusion (MS lvl: 1, pol: +)	+				363462	900569	1.19256e+06	2.9836e+06		455141
200.103	208.13	1.04	8	1	Orbitrap Fusion (MS lvl: 1, pol: +)	+		285.1017-C3H3NS,271.1398-C3H5NO,268.1039-C2N2O		1.38012e+06	616292	2.43188e+06		519629	1.70574e+06
224.092	232.118	1.04	8	1	Orbitrap Fusion (MS lvl: 1, pol: +)	+				186156	551588	876510	1.78601e+06
229.118	239.152	1.05	10	1	Orbitrap Fusion (MS lvl: 1, pol: +)	+				3.90991e+06	3.26217e+06	7.85176e+06			5.88666e+06
245.113	255.147	1.05	10	1	Orbitrap Fusion (MS lvl: 1, pol: +)	+				1.87366e+06	1.06245e+06	2.89076e+06			1.51468e+06
268.131	282.177	1.05	14	1	Orbitrap Fusion (MS lvl: 1, pol: +)	+				513652	4.17305e+07	1.3496e+06		173272	6.29511e+07
182.081	184.088	1.05	2	1	Orbitrap Fusion (MS lvl: 1, pol: +)	+				4.96773e+06	609389	1.09317e+07		2.18967e+06
367.181	369.188	1.05	2	1	Orbitrap Fusion (MS lvl: 1, pol: +)	+				178043	2.9052e+06			542960	4.0196e+06
108.044	114.065	1.05	6	1	Orbitrap Fusion (MS lvl: 1, pol: +)	+				1.0032e+06	381136	3.63821e+06		494105	752815
252.073	261.103	1.05	9	1	Orbitrap Fusion (MS lvl: 1, pol: +)	+				855354	3.24604e+06	2.03012e+06		348148	4.58143e+06
245.161	255.194	1.06	10	1	Orbitrap Fusion (MS lvl: 1, pol: +)	+		313.1504-C3O2		7.28077e+06	4.77633e+06	1.11195e+07		2.07386e+06	6.3805e+06
175.039	186.076	1.06	11	1	Orbitrap Fusion (MS lvl: 1, pol: +)	+						447619	6.07911e+06		1.21559e+06
260.113	271.15	1.06	11	1	Orbitrap Fusion (MS lvl: 1, pol: +)	+				564828	1.93651e+06	3.91992e+06		1.49474e+06	5.49852e+06
267.134	280.178	1.06	13	1	Orbitrap Fusion (MS lvl: 1, pol: +)	+		313.1504-H2N2O,365.1740-C2H10O2S		9.94781e+07	2.62271e+07	2.13471e+08		2.95147e+07	3.75039e+07
203.139	205.146	1.06	2	1	Orbitrap Fusion (MS lvl: 1, pol: +)	+					1.48285e+06			1.82478e+06	1.95785e+06
246.171	248.178	1.06	2	1	Orbitrap Fusion (MS lvl: 1, pol: +)	+					1.61925e+06			1.08785e+06	2.50206e+06
266.15	269.161	1.06	3	1	Orbitrap Fusion (MS lvl: 1, pol: +)	+				1.14317e+06	258871	2.50665e+06	701882	322958
277.167	280.177	1.06	3	1	Orbitrap Fusion (MS lvl: 1, pol: +)	+	[M+H-NH3]+	365.1740-C5N2	295.201	98830.4	2.62271e+07			920267	3.75039e+07
337.083	340.093	1.06	3	1	Orbitrap Fusion (MS lvl: 1, pol: +)	+				383152	4.51426e+06			645044	4.29997e+06
267.127	271.14	1.06	4	1	Orbitrap Fusion (MS lvl: 1, pol: +)	+				71004.8	5.02659e+07	639247	9.3221e+07		1.57335e+07
267.127	272.143	1.06	5	1	Orbitrap Fusion (MS lvl: 1, pol: +)	+				71004.8	6.07121e+06	639247	1.05095e+07		1.85812e+06
365.173	370.191	1.06	5	1	Orbitrap Fusion (MS lvl: 1, pol: +)	+				3.51559e+06		8.19691e+06		1.25463e+06	612038
247.175	253.195	1.06	6	1	Orbitrap Fusion (MS lvl: 1, pol: +)	+				590259	3.37095e+07			2.09114e+06	5.2463e+07
246.171	253.195	1.06	7	1	Orbitrap Fusion (MS lvl: 1, pol: +)	+					3.37095e+07			1.08785e+06	5.2463e+07
165.055	174.085	1.06	9	1	Orbitrap Fusion (MS lvl: 1, pol: +)	+		242.1512-C4H13O,260.1128-C2H9NO3,261.1443-C2H12N2O2		1.32473e+06	894979	3.55893e+06		649901	1.84287e+06
213.123	223.157	1.07	10	1	Orbitrap Fusion (MS lvl: 1, pol: +)	+				2.97215e+06	4.8375e+06	6.21079e+06		2.54952e+06	8.0389e+06
226.118	236.152	1.07	10	1	Orbitrap Fusion (MS lvl: 1, pol: +)	+		313.1504-C3H5NO2		1.73369e+06	2.85505e+06	3.89479e+06		604006	6.47434e+06
330.06	340.093	1.07	10	1	Orbitrap Fusion (MS lvl: 1, pol: +)	+				6.15671e+06	4.51426e+06	1.1743e+07		3.28354e+06	4.29997e+06
241.154	253.195	1.07	12	1	Orbitrap Fusion (MS lvl: 1, pol: +)	+				3.18652e+07	3.37095e+07	7.37435e+07		2.20407e+07	5.2463e+07
365.174	380.224	1.07	15	1	Orbitrap Fusion (MS lvl: 1, pol: +)	+				3.51559e+06	2.02308e+06	8.19691e+06		1.25463e+06	1.49051e+06
251.188	253.195	1.07	2	1	Orbitrap Fusion (MS lvl: 1, pol: +)	+				2.56448e+06	3.37095e+07			5.14087e+06	5.2463e+07
338.086	340.093	1.07	2	1	Orbitrap Fusion (MS lvl: 1, pol: +)	+				850808	4.51426e+06			1.16233e+06	4.29997e+06
124.043	127.053	1.07	3	1	Orbitrap Fusion (MS lvl: 1, pol: +)	+				1.37132e+06	881778	2.43278e+06		490510	1.52936e+06
161.111	166.128	1.07	5	1	Orbitrap Fusion (MS lvl: 1, pol: +)	+				550239	3.24818e+06	385724		807705	5.36056e+06
213.123	218.14	1.07	5	1	Orbitrap Fusion (MS lvl: 1, pol: +)	+				2.97215e+06		6.21079e+06		2.5493e+06	260773
248.178	253.195	1.07	5	1	Orbitrap Fusion (MS lvl: 1, pol: +)	+				1.61928e+06	3.37095e+07			2.50206e+06	5.2463e+07
182.081	191.111	1.07	9	1	Orbitrap Fusion (MS lvl: 1, pol: +)	+				4.96773e+06	4.075e+06	1.09317e+07		2.18967e+06	1.77113e+06
243.134	254.171	1.08	11	1	Orbitrap Fusion (MS lvl: 1, pol: +)	+				544844	748410	1.51608e+06		160659	936932
259.129	270.166	1.08	11	1	Orbitrap Fusion (MS lvl: 1, pol: +)	+				949933	506857	2.72601e+06		188618	1.14699e+06
255.134	267.174	1.08	12	1	Orbitrap Fusion (MS lvl: 1, pol: +)	+				1.94448e+06	1.36503e+06	3.69485e+06		357681	2.12549e+06
253.187	255.194	1.08	2	1	Orbitrap Fusion (MS lvl: 1, pol: +)	+	[M+H-C2H2O]+	324.1871-H7S2	296.205	946419	4.77633e+06			1.63532e+06	6.3805e+06
278.171	280.177	1.08	2	1	Orbitrap Fusion (MS lvl: 1, pol: +)	+	[M+H-NH3]+	324.1871-H2N2O,368.1839-C3H6OS	296.204	1.99716e+06	2.62271e+07			4.3527e+06	3.75039e+07
313.132	316.143	1.08	3	1	Orbitrap Fusion (MS lvl: 1, pol: +)	+					265322			382473	636507
249.174	255.194	1.08	6	1	Orbitrap Fusion (MS lvl: 1, pol: +)	+				354821	4.77633e+06			703415	6.37886e+06
373.201	380.224	1.08	7	1	Orbitrap Fusion (MS lvl: 1, pol: +)	+				1.01841e+06	2.02308e+06			1.68068e+06	1.49051e+06
188.092	196.119	1.08	8	1	Orbitrap Fusion (MS lvl: 1, pol: +)	+				556996	1.19598e+06	1.95973e+06			1.60469e+06
225.087	233.113	1.08	8	1	Orbitrap Fusion (MS lvl: 1, pol: +)	+				755362	712796	1.89277e+06	2.05776e+06		462501
238.093	247.124	1.08	9	1	Orbitrap Fusion (MS lvl: 1, pol: +)	+	[M+H-H2O]+,[M+H3O]+		257.111210745,219.075530745	1.12734e+07	6.50094e+06	2.27533e+07		3.95216e+06	8.19946e+06
140.056	142.063	1.09	2	1	Orbitrap Fusion (MS lvl: 1, pol: +)	+				281121	4.58114e+06			466780	5.05545e+06
208.064	215.087	1.09	7	1	Orbitrap Fusion (MS lvl: 1, pol: +)	+				2.29974e+06	2.64329e+06	4.24064e+06		613462	3.82595e+06
136.076	144.102	1.09	8	1	Orbitrap Fusion (MS lvl: 1, pol: +)	+		226.1184-C2H6N2O2		2.10366e+06		5.04291e+06		729855	3.4923e+06
248.149	259.186	1.1	11	1	Orbitrap Fusion (MS lvl: 1, pol: +)	+				1.49097e+07	8.17554e+06	4.79945e+07		9.3249e+06	1.09369e+07
313.15	326.194	1.1	13	1	Orbitrap Fusion (MS lvl: 1, pol: +)	+				3.61719e+06	2.47799e+06	7.01838e+06		1.22688e+06	4.63855e+06
242.102	245.113	1.1	3	1	Orbitrap Fusion (MS lvl: 1, pol: +)	+				402104	1.87366e+06	1.80346e+06	2.91071e+06	400003	236143
137.046	142.063	1.1	5	1	Orbitrap Fusion (MS lvl: 1, pol: +)	+				4.83513e+06	4.58114e+06	1.12368e+07		2.19131e+06	5.05545e+06
152.057	157.073	1.1	5	1	Orbitrap Fusion (MS lvl: 1, pol: +)	+		251.1592-C3H15O3,251.1591-C3H15O3		6.85689e+06	3.64308e+06	1.69294e+07		2.93901e+06	4.72451e+06
223.02	229.041	1.1	6	1	Orbitrap Fusion (MS lvl: 1, pol: +)	+				486712	770008	874986		162097	996622
191.037	198.061	1.1	7	1	Orbitrap Fusion (MS lvl: 1, pol: +)	+				1.02611e+06	998981	2.24735e+06		367297	1.51719e+06
297.144	311.191	1.11	14	1	Orbitrap Fusion (MS lvl: 1, pol: +)	+				7.07381e+06	984036	1.80824e+07		1.99001e+06	1.77966e+06
251.159	253.166	1.11	2	1	Orbitrap Fusion (MS lvl: 1, pol: +)	+				47591.1	309011			1.35381e+06	1.24227e+06
324.187	326.194	1.11	2	1	Orbitrap Fusion (MS lvl: 1, pol: +)	+				244820	2.47799e+06			1.00951e+06	4.63855e+06
220.083	229.113	1.11	9	1	Orbitrap Fusion (MS lvl: 1, pol: +)	+	[M+H]+,[M+H-2H2O]+	238.0934-H2O	219.075519814,257.111205814	2.47315e+06	864851	4.72802e+06		829937	1.23576e+06
280.166	294.212	1.12	14	1	Orbitrap Fusion (MS lvl: 1, pol: +)	+				2.69458e+06	588238	3.91257e+06		448683	986760
179.14	181.147	1.12	2	1	Orbitrap Fusion (MS lvl: 1, pol: +)	+		248.1490-C2HN2O		3.3897e+06	4.97498e+07			1.13853e+07	6.96999e+07
252.162	255.172	1.12	3	1	Orbitrap Fusion (MS lvl: 1, pol: +)	+				2.74985e+06	862244			1.02531e+07	1.14536e+06
157.097	164.121	1.12	7	1	Orbitrap Fusion (MS lvl: 1, pol: +)	+				1.90458e+06	1.51239e+06	3.52401e+06		587505	2.24101e+06
252.162	259.186	1.12	7	1	Orbitrap Fusion (MS lvl: 1, pol: +)	+				2.74985e+06	8.17554e+06			1.02531e+07	1.09369e+07
192.102	200.128	1.12	8	1	Orbitrap Fusion (MS lvl: 1, pol: +)	+						2.07505e+06	4.87177e+06	145250
213.08	215.087	1.13	2	1	Orbitrap Fusion (MS lvl: 1, pol: +)	+					2.64329e+06				3.82595e+06
257.179	259.186	1.13	2	1	Orbitrap Fusion (MS lvl: 1, pol: +)	+				593382	8.17554e+06			563826	1.09369e+07
251.159	255.172	1.13	4	1	Orbitrap Fusion (MS lvl: 1, pol: +)	+				47591.1	862244			1.35381e+06	1.14536e+06
174.124	181.147	1.13	7	1	Orbitrap Fusion (MS lvl: 1, pol: +)	+		251.1591-CH5N2O2		9.92824e+07	4.97498e+07	1.71258e+08		4.17339e+07	6.96999e+07
251.159	259.186	1.13	8	1	Orbitrap Fusion (MS lvl: 1, pol: +)	+				47591.1	8.17554e+06			1.35381e+06	1.09369e+07
262.037	271.068	1.13	9	1	Orbitrap Fusion (MS lvl: 1, pol: +)	+				479746	520069	1.10956e+06		514520	932345
198.112	201.123	1.14	3	1	Orbitrap Fusion (MS lvl: 1, pol: +)	+				407082		2.14499e+06	2.30663e+06	414703
246.097	249.108	1.14	3	1	Orbitrap Fusion (MS lvl: 1, pol: +)	+					437247	907086	1.02076e+06
176.13	181.147	1.14	5	1	Orbitrap Fusion (MS lvl: 1, pol: +)	+				3.48735e+06	4.97498e+07	476643		1.07337e+07	6.96999e+07
143.082	149.102	1.14	6	1	Orbitrap Fusion (MS lvl: 1, pol: +)	+				684418	223773				421627
175.127	181.147	1.14	6	1	Orbitrap Fusion (MS lvl: 1, pol: +)	+				8.48977e+06	4.97498e+07	1.28889e+07		1.12532e+07	6.96999e+07
176.038	182.058	1.14	6	1	Orbitrap Fusion (MS lvl: 1, pol: +)	+				3.73142e+06	2.47882e+06	4.28983e+06		153610	3.07833e+06
162.055	170.081	1.14	8	1	Orbitrap Fusion (MS lvl: 1, pol: +)	+				493555	445996	865309	893688
177.066	185.092	1.14	8	1	Orbitrap Fusion (MS lvl: 1, pol: +)	+				464784	3.1096e+06	978030	6.3053e+06	83089	1.27706e+06
186.076	194.103	1.14	8	1	Orbitrap Fusion (MS lvl: 1, pol: +)	+				2.2283e+06	3.51615e+06	6.07911e+06		1.21559e+06	5.40517e+06
430.17	438.196	1.14	8	1	Orbitrap Fusion (MS lvl: 1, pol: +)	+				610854	1.54168e+06	1.25679e+06	3.50221e+06		776751
237.145	239.152	1.15	2	1	Orbitrap Fusion (MS lvl: 1, pol: +)	+				147111	3.26217e+06			528152	5.88666e+06
344.213	346.22	1.15	2	1	Orbitrap Fusion (MS lvl: 1, pol: +)	+	[M+H]+		343.206		78522.5			211088	398173
298.132	305.155	1.15	7	1	Orbitrap Fusion (MS lvl: 1, pol: +)	+				603157	86129.4			1.12477e+06	283274
297.129	305.155	1.15	8	1	Orbitrap Fusion (MS lvl: 1, pol: +)	+				109819	86129.4			248470	283274
266.16	277.197	1.16	11	1	Orbitrap Fusion (MS lvl: 1, pol: +)	+				2.10833e+06	2.18638e+06	3.31799e+06		77288.6	4.11527e+06
88.0216	91.0316	1.16	3	1	Orbitrap Fusion (MS lvl: 1, pol: +)	+		176.0376-C3H4O3		2.49396e+06	1.34491e+06	3.38449e+06		256814	2.41641e+06
266.16	270.174	1.16	4	1	Orbitrap Fusion (MS lvl: 1, pol: +)	+				2.10833e+06	9.8523e+06	3.31799e+06		77288.6	2.09702e+07
98.0601	103.077	1.16	5	1	Orbitrap Fusion (MS lvl: 1, pol: +)	+				3.61158e+06	2.98851e+06	8.52742e+06		1.85155e+06
194.081	202.107	1.16	8	1	Orbitrap Fusion (MS lvl: 1, pol: +)	+				889714	231162	2.23561e+06	695774	198554
211.107	219.134	1.16	8	1	Orbitrap Fusion (MS lvl: 1, pol: +)	+				2.7003e+06	4.95494e+06	5.24715e+06
134.027	138.04	1.17	4	1	Orbitrap Fusion (MS lvl: 1, pol: +)	+		176.0376-C2H2O		5.87913e+06	3.6407e+06	7.49026e+06		613647	5.43572e+06
174.055	185.092	1.18	11	1	Orbitrap Fusion (MS lvl: 1, pol: +)	+				302738	3.1096e+06	601356	6.3053e+06	85651.4	1.27706e+06
179.081	191.121	1.18	12	1	Orbitrap Fusion (MS lvl: 1, pol: +)	+					505983	2.5144e+06	719038	297253
245.052	247.059	1.18	2	1	Orbitrap Fusion (MS lvl: 1, pol: +)	+				89631.9	1.83494e+06			292865	2.51045e+06
174.055	182.081	1.18	8	1	Orbitrap Fusion (MS lvl: 1, pol: +)	+				302738		601356	1.09317e+07	85651.4	2.18967e+06
265.155	279.202	1.19	14	1	Orbitrap Fusion (MS lvl: 1, pol: +)	+				2.67542e+06	4.89147e+06	5.7809e+06		594613	6.45006e+06
238.185	240.191	1.19	2	1	Orbitrap Fusion (MS lvl: 1, pol: +)	+				4.12814e+06	3.30115e+07			4.62218e+06	4.91405e+07
164.038	169.054	1.19	5	1	Orbitrap Fusion (MS lvl: 1, pol: +)	+				1.25808e+06	1.22029e+06	2.62307e+06			2.30342e+06
184.088	193.119	1.19	9	1	Orbitrap Fusion (MS lvl: 1, pol: +)	+				609389	3.01595e+06			882911	5.92979e+06
229.155	240.191	1.2	11	1	Orbitrap Fusion (MS lvl: 1, pol: +)	+				7.29374e+07	3.30115e+07	8.70992e+07		6.73198e+07	4.91405e+07
159.067	161.073	1.2	2	1	Orbitrap Fusion (MS lvl: 1, pol: +)	+				113979	4.05264e+06			258766	8.42739e+06
268.167	270.174	1.2	2	1	Orbitrap Fusion (MS lvl: 1, pol: +)	+				281291	9.8523e+06			672962	2.09885e+07
119.016	123.03	1.2	4	1	Orbitrap Fusion (MS lvl: 1, pol: +)	+				1.46007e+06	1.38083e+06	3.2627e+06		868268	2.42997e+06
155.053	161.073	1.2	6	1	Orbitrap Fusion (MS lvl: 1, pol: +)	+				842331	4.05264e+06	1.5867e+06		2.95438e+06	8.42739e+06
229.154	235.175	1.2	6	1	Orbitrap Fusion (MS lvl: 1, pol: +)	+				7.29374e+07	1.77501e+06	8.70992e+07		6.73198e+07	1.55048e+06
293.113	301.139	1.2	8	1	Orbitrap Fusion (MS lvl: 1, pol: +)	+				242157	2.61241e+06	781449	5.78383e+06	75203.3
268.167	277.196	1.2	9	1	Orbitrap Fusion (MS lvl: 1, pol: +)	+				281291	2.18638e+06			672962	4.11527e+06
293.113	302.143	1.2	9	1	Orbitrap Fusion (MS lvl: 1, pol: +)	+				242157	309996	781449	687944	75203.3
230.139	241.175	1.21	11	1	Orbitrap Fusion (MS lvl: 1, pol: +)	+		294.1546-CH4O3		4.90373e+06	6.34394e+06	1.04512e+07		1.98507e+06	1.17158e+07
257.113	268.15	1.21	11	1	Orbitrap Fusion (MS lvl: 1, pol: +)	+				5.08516e+06	2.37137e+06	9.20212e+06		1.66336e+06	3.47287e+06
276.144	288.184	1.21	12	1	Orbitrap Fusion (MS lvl: 1, pol: +)	+	[M+H-H2O]+,[M+H]+,[M+H-2H2O]+,[M+H3O]+	294.1546-H2O	295.16189394,275.13677794,313.17246394,257.12621394	6.09782e+07	9.42376e+07	1.18044e+08		2.40756e+07	1.79613e+08
294.155	306.195	1.21	12	1	Orbitrap Fusion (MS lvl: 1, pol: +)	+	[M+H-H2O]+,[M+H3O]+		313.172424951,275.136744951	1.39124e+07	2.20525e+07	2.82707e+07		5.05902e+06	4.08515e+07
438.197	456.257	1.21	18	1	Orbitrap Fusion (MS lvl: 1, pol: +)	+	[M+H]+,[M+H-2H2O]+	456.2070-H2O	437.189456447,475.225142447	1.54168e+06	3.93986e+06	3.50221e+06		776751	5.63827e+06
456.207	474.268	1.21	18	1	Orbitrap Fusion (MS lvl: 1, pol: +)	+	[M+H-H2O]+,[M+H3O]+		475.224881116,437.189201116	2.14173e+06	5.47177e+06	4.79744e+06		1.11376e+06	8.61165e+06
306.195	310.207	1.21	4	1	Orbitrap Fusion (MS lvl: 1, pol: +)	+				2.20525e+07	605765			4.08515e+07	934587
305.192	310.207	1.21	5	1	Orbitrap Fusion (MS lvl: 1, pol: +)	+				5.87987e+06	605765			1.13722e+07	934587
185.092	191.111	1.21	6	1	Orbitrap Fusion (MS lvl: 1, pol: +)	+				3.1096e+06	4.075e+06	6.3053e+06		1.27706e+06
229.155	235.175	1.21	6	1	Orbitrap Fusion (MS lvl: 1, pol: +)	+				7.29374e+07	1.77501e+06	8.70992e+07		6.73198e+07	1.55037e+06
136.039	143.063	1.21	7	1	Orbitrap Fusion (MS lvl: 1, pol: +)	+	[M+H]+,[M+H-2H2O]+	230.1386-C4H14O2,185.0920-CH7NO,195.0763-C2H5NO,208.1000-CH12OS	135.032017556,173.067703556	5.69439e+06	2.33578e+06	1.25619e+07		3.40184e+06	4.22056e+06
154.05	161.073	1.21	7	1	Orbitrap Fusion (MS lvl: 1, pol: +)	+	[M+H-H2O]+,[M+H-NH3]+,[M+H3O]+	208.1000-CH10S,230.1386-C4H12O,195.0763-C2H3N,185.0920-CH5N	173.067655445,172.083635445,135.031975445	9.53887e+06	4.05264e+06	2.5481e+07		6.0335e+06	8.42739e+06
160.097	167.12	1.21	7	1	Orbitrap Fusion (MS lvl: 1, pol: +)	+				1.13095e+06	1.63211e+06	2.72985e+06		1.92169e+06	2.77284e+06
240.036	247.059	1.21	7	1	Orbitrap Fusion (MS lvl: 1, pol: +)	+				3.21425e+06	1.83494e+06				2.51045e+06
276.144	283.168	1.21	7	1	Orbitrap Fusion (MS lvl: 1, pol: +)	+				6.09782e+07	1.13739e+06	1.18044e+08		2.4086e+07	980125
184.06	192.087	1.21	8	1	Orbitrap Fusion (MS lvl: 1, pol: +)	+	[M+H-H2O]+,[M+H3O]+	276.1438-H15NO2P,271.0925-C3H5NO2	203.078115098,165.042435098	1.60526e+06	1.3141e+06	3.85976e+06		878674	2.90861e+06
185.092	193.119	1.21	8	1	Orbitrap Fusion (MS lvl: 1, pol: +)	+		265.1546-C6H8,281.1611-C5H8N2,257.1130-C3H4O2,276.1443-CClH12O2		3.1096e+06	3.01595e+06	6.3053e+06		1.27706e+06	5.92979e+06
269.17	277.197	1.21	8	1	Orbitrap Fusion (MS lvl: 1, pol: +)	+				2.73954e+06	2.18638e+06			5.07314e+06	4.11527e+06
215.102	224.133	1.21	9	1	Orbitrap Fusion (MS lvl: 1, pol: +)	+				2.48725e+06	2.51757e+06	4.59473e+06			3.66486e+06
214.107	227.15	1.22	13	1	Orbitrap Fusion (MS lvl: 1, pol: +)	+				616881	896322	2.08862e+06	3.77428e+06		282254
294.154	296.16	1.22	2	1	Orbitrap Fusion (MS lvl: 1, pol: +)	+				1.39112e+07	2.11994e+06	2.82707e+07	5.16715e+06	5.05885e+06	738466
304.188	306.195	1.22	2	1	Orbitrap Fusion (MS lvl: 1, pol: +)	+				657792	2.20525e+07			1.26978e+06	4.08515e+07
86.0964	91.1132	1.22	5	1	Orbitrap Fusion (MS lvl: 1, pol: +)	+		185.0920-C3HNO3,184.0883-C4H3OP		6.7174e+06	9.39652e+06	1.70086e+07		3.76129e+06	1.46245e+07
128.071	134.091	1.22	6	1	Orbitrap Fusion (MS lvl: 1, pol: +)	+					1.32393e+06	1.22139e+07		710763	2.43818e+06
145.05	151.07	1.22	6	1	Orbitrap Fusion (MS lvl: 1, pol: +)	+				1.76795e+06	2.18707e+06	6.0681e+06		1.3651e+06	6.11009e+06
269.171	276.193	1.22	7	1	Orbitrap Fusion (MS lvl: 1, pol: +)	+				2.73954e+06	363731			5.06132e+06	848719
258.133	277.196	1.23	19	1	Orbitrap Fusion (MS lvl: 1, pol: +)	+				8.18967e+06	2.18638e+06	1.74161e+07		3.26733e+06	4.11527e+06
158.083	160.089	1.23	2	1	Orbitrap Fusion (MS lvl: 1, pol: +)	+					1.62798e+07			1.12891e+06	2.98304e+07
281.161	283.168	1.23	2	1	Orbitrap Fusion (MS lvl: 1, pol: +)	+				3.34025e+06	1.13739e+06			1.98845e+06	980125
281.161	284.171	1.23	3	1	Orbitrap Fusion (MS lvl: 1, pol: +)	+				3.31876e+06	323179			1.98845e+06	299151
154.069	160.089	1.23	6	1	Orbitrap Fusion (MS lvl: 1, pol: +)	+	[M+H]+	171.0956-H3N	153.062	3.96303e+06	1.62798e+07	6.94953e+06		1.09612e+07	2.98304e+07
153.066	160.089	1.23	7	1	Orbitrap Fusion (MS lvl: 1, pol: +)	+	[M+H-H2O]+,[M+NH4]+	195.0763-C2H2O,185.0920-CH4O	172.083592809,135.031932809	3.3195e+07	1.62798e+07	7.68178e+07		2.02881e+07	2.98304e+07
156.066	163.089	1.23	7	1	Orbitrap Fusion (MS lvl: 1, pol: +)	+				1.37104e+06	1.02898e+06	2.22345e+06		1.00457e+06	1.42059e+06
270.174	277.196	1.23	7	1	Orbitrap Fusion (MS lvl: 1, pol: +)	+				9.8523e+06	2.18638e+06			2.09885e+07	4.11527e+06
208.1	216.127	1.23	8	1	Orbitrap Fusion (MS lvl: 1, pol: +)	+				2.17012e+06	998338	3.73049e+06		584062	1.79531e+06
258.133	266.16	1.23	8	1	Orbitrap Fusion (MS lvl: 1, pol: +)	+				8.18967e+06	2.10833e+06	1.74161e+07	3.31799e+06	3.26733e+06	77288.6
167.118	176.148	1.23	9	1	Orbitrap Fusion (MS lvl: 1, pol: +)	+				2.62138e+06	1.1075e+06	5.46335e+06		643103
195.076	204.106	1.23	9	1	Orbitrap Fusion (MS lvl: 1, pol: +)	+		257.1130-C2H6O2,265.1546-C5H10		3.63679e+06	2.58295e+06	7.92144e+06		1.11611e+06	5.57193e+06
279.201	286.224	1.24	7	1	Orbitrap Fusion (MS lvl: 1, pol: +)	+				4.89147e+06	1.29678e+06			6.45006e+06	2.66619e+06
281.161	288.184	1.24	7	1	Orbitrap Fusion (MS lvl: 1, pol: +)	+				3.34025e+06	9.42376e+07			1.98845e+06	1.79613e+08
278.198	286.224	1.24	8	1	Orbitrap Fusion (MS lvl: 1, pol: +)	+				1.54612e+06	1.29678e+06			2.09221e+06	2.66619e+06
271.092	282.129	1.25	11	1	Orbitrap Fusion (MS lvl: 1, pol: +)	+		313.1394-C3H6		1.11224e+06	1.26228e+06	2.6378e+06		810500	1.47807e+06
132.102	138.122	1.26	6	1	Orbitrap Fusion (MS lvl: 1, pol: +)	+				4.64671e+06	5.02013e+06	1.07304e+07		2.38047e+06	8.83031e+06
307.16	314.182	1.26	7	1	Orbitrap Fusion (MS lvl: 1, pol: +)	+				318701	3.87577e+06			386379	3.90802e+06
280.158	288.184	1.26	8	1	Orbitrap Fusion (MS lvl: 1, pol: +)	+				47066.9	9.42376e+07			267340	1.79613e+08
291.071	302.108	1.27	11	1	Orbitrap Fusion (MS lvl: 1, pol: +)	+				639543	815130	2.69356e+06		248472	1.67377e+06
135.092	143.118	1.27	8	1	Orbitrap Fusion (MS lvl: 1, pol: +)	+				3.18245e+06	2.38913e+06	9.73592e+06		1.4784e+06	4.67561e+06
306.157	314.182	1.27	8	1	Orbitrap Fusion (MS lvl: 1, pol: +)	+				128255	3.87577e+06			140261	3.90802e+06
301.139	314.183	1.28	13	1	Orbitrap Fusion (MS lvl: 1, pol: +)	+				2.61241e+06	3.87577e+06	5.7809e+06		1.69906e+06	3.90804e+06
313.139	327.186	1.28	14	1	Orbitrap Fusion (MS lvl: 1, pol: +)	+				3.90527e+06	1.71818e+06	6.9402e+06		899806	2.31934e+06
218.13	221.141	1.28	3	1	Orbitrap Fusion (MS lvl: 1, pol: +)	+				830180				948366	2.8208e+06
166.05	174.076	1.28	8	1	Orbitrap Fusion (MS lvl: 1, pol: +)	+	[M+H]+,[M+H-2H2O]+	184.0603-H2O	165.042578114,203.078264114	723197	814619	1.67166e+06		638970	1.64562e+06
400.196	419.26	1.29	19	1	Orbitrap Fusion (MS lvl: 1, pol: +)	+				4.19891e+06	2.49544e+06	2.04993e+06			1.15709e+06
271.131	273.138	1.29	2	1	Orbitrap Fusion (MS lvl: 1, pol: +)	+					561164			72292.9	298381
269.125	273.138	1.29	4	1	Orbitrap Fusion (MS lvl: 1, pol: +)	+					561164			872802	298381
233.168	240.191	1.29	7	1	Orbitrap Fusion (MS lvl: 1, pol: +)	+				1.13187e+06	3.30115e+07			1.29266e+06	4.91405e+07
296.16	306.195	1.3	10	1	Orbitrap Fusion (MS lvl: 1, pol: +)	+				2.14395e+06	2.20525e+07	5.21691e+06		738466	4.08515e+07
309.129	321.169	1.3	12	1	Orbitrap Fusion (MS lvl: 1, pol: +)	+				117255	3.04716e+06			1.38434e+06	5.03382e+06
296.16	310.207	1.3	14	1	Orbitrap Fusion (MS lvl: 1, pol: +)	+				2.14395e+06	605765	5.21691e+06		738466	934587
307.122	321.169	1.3	14	1	Orbitrap Fusion (MS lvl: 1, pol: +)	+				1.27644e+06	3.04716e+06	5.44049e+06		1.87892e+06	5.03382e+06
219.134	221.141	1.3	2	1	Orbitrap Fusion (MS lvl: 1, pol: +)	+				4.95494e+06				4.52169e+06	2.8208e+06
293.174	295.18	1.3	2	1	Orbitrap Fusion (MS lvl: 1, pol: +)	+				263054	6.12794e+06			936974	1.06292e+07
307.122	309.129	1.3	2	1	Orbitrap Fusion (MS lvl: 1, pol: +)	+				1.27644e+06	117255	5.44049e+06		1.87892e+06	1.38434e+06
115.039	120.056	1.3	5	1	Orbitrap Fusion (MS lvl: 1, pol: +)	+		160.0969-C2H7N		3.46839e+06	5.35738e+06	1.49295e+07		1.59246e+06	1.16163e+07
222.079	230.106	1.31	8	1	Orbitrap Fusion (MS lvl: 1, pol: +)	+				1.25822e+06	746862	2.16451e+06		454220	1.18489e+06
254.15	266.19	1.32	12	1	Orbitrap Fusion (MS lvl: 1, pol: +)	+				4.23969e+06	1.83708e+06	8.5486e+06		1.33124e+06	2.39311e+06
281.161	284.171	1.32	3	1	Orbitrap Fusion (MS lvl: 1, pol: +)	+				3.34002e+06	323179			1.98845e+06	299151
280.157	284.171	1.32	4	1	Orbitrap Fusion (MS lvl: 1, pol: +)	+				47066.9	323179			257154	299151
229.154	235.174	1.32	6	1	Orbitrap Fusion (MS lvl: 1, pol: +)	+					1.77501e+06
301.139	308.162	1.32	7	1	Orbitrap Fusion (MS lvl: 1, pol: +)	+				2.61241e+06		5.7809e+06		1.69906e+06	681359
110.06	116.08	1.33	6	1	Orbitrap Fusion (MS lvl: 1, pol: +)	+				4.36081e+06	9.69519e+06	1.03524e+07	23675.6	1.7258e+06	1.79115e+07
235.139	241.159	1.34	6	1	Orbitrap Fusion (MS lvl: 1, pol: +)	+				94596.2	1.21862e+06			203004	1.89521e+06
140.071	147.094	1.34	7	1	Orbitrap Fusion (MS lvl: 1, pol: +)	+				4.81252e+06	3.31184e+06
221.149	228.172	1.34	7	1	Orbitrap Fusion (MS lvl: 1, pol: +)	+				987631	2.4314e+06			1.71521e+06	2.4167e+06
232.129	241.159	1.34	9	1	Orbitrap Fusion (MS lvl: 1, pol: +)	+				3.35053e+06	1.21862e+06	2.97541e+06		1.54547e+06	1.89521e+06
273.181	286.224	1.35	13	1	Orbitrap Fusion (MS lvl: 1, pol: +)	+				2.08163e+06	1.29678e+06	3.98706e+06		538842	2.66619e+06
198.07	202.084	1.35	4	1	Orbitrap Fusion (MS lvl: 1, pol: +)	+					619867			109318	1.10013e+06
153.041	158.057	1.35	5	1	Orbitrap Fusion (MS lvl: 1, pol: +)	+		221.1486-C2H14NO,224.0777-C3H5NO		6.80226e+06	3.24453e+06	1.41939e+07		2.30778e+06	4.09705e+06
147.047	153.067	1.35	6	1	Orbitrap Fusion (MS lvl: 1, pol: +)	+		224.0777-C2H7NS		1.87644e+06	1.71706e+06	3.97875e+06		1.10402e+06	3.13413e+06
172.108	179.131	1.35	7	1	Orbitrap Fusion (MS lvl: 1, pol: +)	+		254.1610-C4H6N2		2.33755e+06	1.20647e+06	6.30743e+06		1.75536e+06	2.84729e+06
283.14	295.18	1.36	12	1	Orbitrap Fusion (MS lvl: 1, pol: +)	+				1.03149e+07	6.12794e+06	2.22799e+07			1.06292e+07
200.077	202.084	1.36	2	1	Orbitrap Fusion (MS lvl: 1, pol: +)	+				61734.2	619867			640279	1.10013e+06
319.162	321.169	1.36	2	1	Orbitrap Fusion (MS lvl: 1, pol: +)	+				138870	3.04716e+06			527243	5.03382e+06
124.076	131.099	1.36	7	1	Orbitrap Fusion (MS lvl: 1, pol: +)	+				2.27145e+06	863169	5.04079e+06		1.28486e+06
224.078	232.105	1.36	8	1	Orbitrap Fusion (MS lvl: 1, pol: +)	+				490174	1.16028e+06	893136		212630	2.09596e+06
218.138	228.172	1.37	10	1	Orbitrap Fusion (MS lvl: 1, pol: +)	+				661678	2.4314e+06	3.93817e+06		659198	2.4167e+06
184.126	187.136	1.37	3	1	Orbitrap Fusion (MS lvl: 1, pol: +)	+				38549	272927			288067	892718
228.09	232.104	1.37	4	1	Orbitrap Fusion (MS lvl: 1, pol: +)	+				100932	1.16028e+06			141718	2.09596e+06
256.167	265.198	1.37	9	1	Orbitrap Fusion (MS lvl: 1, pol: +)	+				1.85637e+06	928750			5.71799e+06	2.24144e+06
126.022	128.029	1.38	2	1	Orbitrap Fusion (MS lvl: 1, pol: +)	+				4.38044e+06	2.42709e+06	7.40015e+06		4.60619e+06	3.94641e+06
265.166	272.189	1.38	7	1	Orbitrap Fusion (MS lvl: 1, pol: +)	+				284395	836903			711754	324413
254.161	265.198	1.39	11	1	Orbitrap Fusion (MS lvl: 1, pol: +)	+				1.48198e+06	928750	5.04995e+06		954312	2.24144e+06
283.129	296.172	1.39	13	1	Orbitrap Fusion (MS lvl: 1, pol: +)	+				3.38189e+06	2.99376e+06	7.10849e+06		949519	3.77279e+06
228.099	230.106	1.39	2	1	Orbitrap Fusion (MS lvl: 1, pol: +)	+					746862			206656	1.18489e+06
254.161	257.17	1.39	3	1	Orbitrap Fusion (MS lvl: 1, pol: +)	+				1.48198e+06	9.62751e+06	5.04995e+06		954312	2.30578e+07
122.027	125.037	1.4	3	1	Orbitrap Fusion (MS lvl: 1, pol: +)	+				2.69021e+06	2.41191e+06	5.90916e+06		1.22893e+06	4.33113e+06
221.092	232.129	1.41	11	1	Orbitrap Fusion (MS lvl: 1, pol: +)	+	[M+H-H2O]+,[M+H3O]+		240.109813552,202.074133552	1.06701e+06	3.35053e+06	2.86439e+06		407402	1.54547e+06
262.165	274.205	1.41	12	1	Orbitrap Fusion (MS lvl: 1, pol: +)	+				3.68808e+06	3.7682e+06	1.19374e+07		3.55877e+06	2.71375e+06
170.086	172.092	1.41	2	1	Orbitrap Fusion (MS lvl: 1, pol: +)	+				171953	1.19852e+06			733053	2.22516e+06
200.077	202.084	1.41	2	1	Orbitrap Fusion (MS lvl: 1, pol: +)	+				61734.2	619867			640279	1.10013e+06
267.181	274.205	1.41	7	1	Orbitrap Fusion (MS lvl: 1, pol: +)	+				1.78231e+06	3.7682e+06			3.39811e+06	2.71375e+06
170.086	172.092	1.42	2	1	Orbitrap Fusion (MS lvl: 1, pol: +)	+				171953	1.19852e+06			733053	2.22516e+06
307.144	309.151	1.42	2	1	Orbitrap Fusion (MS lvl: 1, pol: +)	+				157680	1.08666e+06			473198	1.53772e+06
306.141	309.151	1.42	3	1	Orbitrap Fusion (MS lvl: 1, pol: +)	+					1.08666e+06			271343	1.53772e+06
162.022	167.039	1.42	5	1	Orbitrap Fusion (MS lvl: 1, pol: +)	+		192.0324-CH2O		1.61123e+06	1.28345e+06	3.07739e+06		553647	2.52907e+06
167.076	172.092	1.42	5	1	Orbitrap Fusion (MS lvl: 1, pol: +)	+				271295	1.19852e+06	416398		1.16673e+06	2.22516e+06
257.17	265.198	1.42	8	1	Orbitrap Fusion (MS lvl: 1, pol: +)	+				9.62747e+06	928750			2.30578e+07	2.24144e+06
360.166	376.219	1.43	16	1	Orbitrap Fusion (MS lvl: 1, pol: +)	+				686946	652657	975854		131077	998822
166.072	172.092	1.43	6	1	Orbitrap Fusion (MS lvl: 1, pol: +)	+				2.54032e+06	1.19852e+06	6.55613e+06		2.65635e+06	2.22516e+06
221.149	228.172	1.43	7	1	Orbitrap Fusion (MS lvl: 1, pol: +)	+				987631	2.4314e+06			1.71521e+06	2.4167e+06
142.123	150.149	1.43	8	1	Orbitrap Fusion (MS lvl: 1, pol: +)	+				1.4729e+06	1.25128e+06	4.85545e+06		329791	3.17315e+06
203.081	214.118	1.44	11	1	Orbitrap Fusion (MS lvl: 1, pol: +)	+	[M+H]+,[M+H-2H2O]+	221.0920-H2O	202.074113889,240.109799889	1.32597e+06	2.38236e+06	2.83456e+06	2.55883e+06	789810	2.78958e+06
395.16	402.183	1.44	7	1	Orbitrap Fusion (MS lvl: 1, pol: +)	+				415161				608989	41554.7
256.167	265.198	1.44	9	1	Orbitrap Fusion (MS lvl: 1, pol: +)	+				1.85637e+06	928750			5.71799e+06	2.24144e+06
298.114	309.151	1.45	11	1	Orbitrap Fusion (MS lvl: 1, pol: +)	+				1.78645e+06	1.08666e+06	4.18461e+06		1.41589e+06	1.53773e+06
188.129	192.143	1.45	4	1	Orbitrap Fusion (MS lvl: 1, pol: +)	+					536033			103689	432090
192.032	198.053	1.45	6	1	Orbitrap Fusion (MS lvl: 1, pol: +)	+		267.1815-CH19N2O		2.02177e+06	1.17299e+06	3.84263e+06		714646	1.66053e+06
185.12	192.143	1.45	7	1	Orbitrap Fusion (MS lvl: 1, pol: +)	+				767513	536033			1.14717e+06	432090
214.129	222.156	1.45	8	1	Orbitrap Fusion (MS lvl: 1, pol: +)	+				4.9066e+06	3.00392e+06	1.54165e+07		2.95245e+06	6.90629e+06
214.118	223.148	1.45	9	1	Orbitrap Fusion (MS lvl: 1, pol: +)	+		298.1144-C2N2O2		2.38236e+06	313058	2.55883e+06		2.78958e+06	1.01525e+06
175.086	185.12	1.46	10	1	Orbitrap Fusion (MS lvl: 1, pol: +)	+				763725	767513	1.71877e+06		337453	1.14717e+06
215.139	225.172	1.46	10	1	Orbitrap Fusion (MS lvl: 1, pol: +)	+				3.46336e+06	3.65503e+06	9.28342e+06			5.11859e+06
311.16	326.21	1.46	15	1	Orbitrap Fusion (MS lvl: 1, pol: +)	+				1.1311e+06	734676	2.54148e+06		149119	1.33119e+06
490.175	512.248	1.46	22	1	Orbitrap Fusion (MS lvl: 1, pol: +)	+				826251	954214	400813			350321
144.066	150.086	1.46	6	1	Orbitrap Fusion (MS lvl: 1, pol: +)	+				122177	219971	499824		1.01524e+06
121.065	129.092	1.46	8	1	Orbitrap Fusion (MS lvl: 1, pol: +)	+				566317	679370	1.19128e+06		884549	1.22886e+06
175.086	183.113	1.46	8	1	Orbitrap Fusion (MS lvl: 1, pol: +)	+				763725	2.78871e+06	1.71877e+06	1.645e+06	337453	892966
257.17	265.198	1.46	8	1	Orbitrap Fusion (MS lvl: 1, pol: +)	+				9.62747e+06	928750			2.30578e+07	2.24144e+06
130.065	139.095	1.46	9	1	Orbitrap Fusion (MS lvl: 1, pol: +)	+		175.0864-CH3NO		1.25004e+06	416339	2.07395e+06		485789	493628
283.14	295.18	1.47	12	1	Orbitrap Fusion (MS lvl: 1, pol: +)	+						2.22799e+07		3.22099e+06	1.06292e+07
183.113	185.12	1.47	2	1	Orbitrap Fusion (MS lvl: 1, pol: +)	+				2.78871e+06	767513	1.645e+06		892964	1.14717e+06
240.036	247.059	1.47	7	1	Orbitrap Fusion (MS lvl: 1, pol: +)	+						5.07705e+06		674649	2.51045e+06
183.113	192.143	1.47	9	1	Orbitrap Fusion (MS lvl: 1, pol: +)	+				2.78871e+06	536033	1.645e+06		892964	432090
256.167	265.198	1.47	9	1	Orbitrap Fusion (MS lvl: 1, pol: +)	+				1.85637e+06	928750				2.24144e+06
151.061	153.067	1.48	2	1	Orbitrap Fusion (MS lvl: 1, pol: +)	+				5.75598e+06		1.15539e+07		4.58866e+06	3.13413e+06
267.181	274.205	1.48	7	1	Orbitrap Fusion (MS lvl: 1, pol: +)	+				1.75159e+06	3.7682e+06			3.39811e+06	2.71375e+06
295.189	297.196	1.49	2	1	Orbitrap Fusion (MS lvl: 1, pol: +)	+				1.42027e+06	5.28766e+06	155820		2.77032e+06	9.12562e+06
150.091	159.121	1.49	9	1	Orbitrap Fusion (MS lvl: 1, pol: +)	+				8.09871e+06	2.31496e+06	1.94945e+07	10075.6	3.98682e+06	5.87118e+06
174.149	183.179	1.49	9	1	Orbitrap Fusion (MS lvl: 1, pol: +)	+				1.72017e+06	3.52723e+06	3.4956e+06		592464	6.35513e+06
285.156	297.196	1.5	12	1	Orbitrap Fusion (MS lvl: 1, pol: +)	+				9.60841e+06	5.28766e+06	2.02437e+07		3.17378e+06	9.12562e+06
160.076	170.109	1.51	10	1	Orbitrap Fusion (MS lvl: 1, pol: +)	+		241.1182-CH7NO3		2.51921e+06	1.77646e+06	4.55133e+06		1.2721e+06	2.74013e+06
175.108	182.131	1.51	7	1	Orbitrap Fusion (MS lvl: 1, pol: +)	+		217.1182-C2H2O		6.2128e+06	2.93412e+06	1.36599e+07		3.53662e+06	5.07761e+06
250.148	257.17	1.51	7	1	Orbitrap Fusion (MS lvl: 1, pol: +)	+				4.21658e+06	9.62751e+06			7.07019e+06
249.144	257.17	1.51	8	1	Orbitrap Fusion (MS lvl: 1, pol: +)	+				1.25689e+06	9.62751e+06			2.64706e+06
151.075	160.105	1.51	9	1	Orbitrap Fusion (MS lvl: 1, pol: +)	+		217.1182-H6N2O2		1.17626e+06	1.06863e+06	2.52789e+06		545327	1.69867e+06
112.076	118.096	1.53	6	1	Orbitrap Fusion (MS lvl: 1, pol: +)	+		160.0756-C4,199.1075-C3H5NO2		1.6942e+07	8.78707e+06	4.21325e+07		5.65703e+06	1.52671e+07
182.081	191.111	1.53	9	1	Orbitrap Fusion (MS lvl: 1, pol: +)	+				805258	767603	1.00787e+06	75349.2	735800
217.118	226.148	1.53	9	1	Orbitrap Fusion (MS lvl: 1, pol: +)	+	[M+H-C2H2O]+,[M+H-H2O]+,[M+H]+,[M+H3O]+,[M+NH4]+,[M+ACN+H]+	285.1556-C3H4N2	260.135996811,236.135996811,216.110880811,198.100316811,199.084336811,175.084333811	1.34458e+07	8.74551e+06	2.93677e+07		3.83658e+06	1.32243e+07
209.092	219.125	1.54	10	1	Orbitrap Fusion (MS lvl: 1, pol: +)	+						1.12416e+06		328963	2.81245e+06
251.139	264.182	1.54	13	1	Orbitrap Fusion (MS lvl: 1, pol: +)	+				3.1496e+06	551738	6.92474e+06		1.00864e+06	865605
246.123	248.13	1.54	2	1	Orbitrap Fusion (MS lvl: 1, pol: +)	+				212421	4.41653e+06			593621	6.22028e+06
238.107	241.118	1.54	3	1	Orbitrap Fusion (MS lvl: 1, pol: +)	+				786141	2.19005e+06	1.51206e+06	4.76782e+06		479545
218.092	229.129	1.55	11	1	Orbitrap Fusion (MS lvl: 1, pol: +)	+				1.361e+06	618737	2.44342e+06		271979	1.95844e+06
295.188	297.196	1.55	2	1	Orbitrap Fusion (MS lvl: 1, pol: +)	+				1.43779e+06	5.28766e+06			2.82915e+06	9.14862e+06
199.107	208.138	1.55	9	1	Orbitrap Fusion (MS lvl: 1, pol: +)	+	[M+H]+,[M+H-2H2O]+	285.1556-C3H6N2O	198.10020901,236.13589501	1.23512e+07	7.13893e+06	2.91378e+07		4.87148e+06	1.34104e+07
239.1	248.13	1.55	9	1	Orbitrap Fusion (MS lvl: 1, pol: +)	+	[M+Na+CH3CN]+,[M+Na]+		175.084259585,216.110811585	7.82876e+06	4.44166e+06	1.80295e+07		1.94659e+06	6.22028e+06
174.103	184.136	1.56	10	1	Orbitrap Fusion (MS lvl: 1, pol: +)	+		218.0923-CO2		474147	546307	1.03613e+06			988081
241.118	252.155	1.56	11	1	Orbitrap Fusion (MS lvl: 1, pol: +)	+				2.19005e+06	226354	4.76782e+06		479545	1.09789e+06
245.149	256.186	1.56	11	1	Orbitrap Fusion (MS lvl: 1, pol: +)	+				3.66234e+06	1.92587e+06	8.52764e+06		6.52537e+06	2.52384e+06
413.123	428.174	1.56	15	1	Orbitrap Fusion (MS lvl: 1, pol: +)	+				3.28165e+06	4.92148e+06	5.26867e+06		767265	6.63718e+06
155.075	157.081	1.56	2	1	Orbitrap Fusion (MS lvl: 1, pol: +)	+				138640	4.1727e+06			1.67515e+06	5.82421e+06
292.133	294.14	1.56	2	1	Orbitrap Fusion (MS lvl: 1, pol: +)	+				42427.6	200214			30351.5	334888
283.104	306.181	1.56	23	1	Orbitrap Fusion (MS lvl: 1, pol: +)	+				359238	570435	898401	1.72968e+06	322170	237735
229.118	232.129	1.56	3	1	Orbitrap Fusion (MS lvl: 1, pol: +)	+				443834	3.35053e+06	425342		270583
282.145	285.156	1.56	3	1	Orbitrap Fusion (MS lvl: 1, pol: +)	+					9.57459e+06	4.05908e+06	2.02437e+07	342434	3.17378e+06
87.0441	91.0575	1.56	4	1	Orbitrap Fusion (MS lvl: 1, pol: +)	+				128249	134925	198991
282.145	286.159	1.56	4	1	Orbitrap Fusion (MS lvl: 1, pol: +)	+					1.38627e+06	4.05908e+06	2.63683e+06	342434	224328
152.065	157.081	1.56	5	1	Orbitrap Fusion (MS lvl: 1, pol: +)	+					4.1727e+06	595489		1.9106e+06	5.82421e+06
151.061	157.082	1.56	6	1	Orbitrap Fusion (MS lvl: 1, pol: +)	+				5.63065e+06	4.1727e+06	1.15715e+07		4.04407e+06	5.82421e+06
140.071	147.094	1.56	7	1	Orbitrap Fusion (MS lvl: 1, pol: +)	+								2.80262e+06	6.11446e+06
190.127	197.15	1.56	7	1	Orbitrap Fusion (MS lvl: 1, pol: +)	+		218.1220-CO				496654		375555	3.03254e+06
219.125	226.148	1.56	7	1	Orbitrap Fusion (MS lvl: 1, pol: +)	+					8.74551e+06			2.81245e+06	1.32243e+07
218.122	226.148	1.56	8	1	Orbitrap Fusion (MS lvl: 1, pol: +)	+				794824	8.74551e+06	3.01589e+06		811176	1.32243e+07
306.181	314.207	1.56	8	1	Orbitrap Fusion (MS lvl: 1, pol: +)	+				570435	473372	1.72968e+06	1.10188e+06	237735
241.118	250.148	1.56	9	1	Orbitrap Fusion (MS lvl: 1, pol: +)	+	[M+H-H2O]+,[M+ACN+H]+		260.136013972,199.084350972	2.19005e+06	4.21658e+06	4.76782e+06		479545	7.07019e+06
282.12	293.156	1.57	11	1	Orbitrap Fusion (MS lvl: 1, pol: +)	+				2.54102e+06	390883	1.81e+06		61090.4	318611
426.167	428.173	1.57	2	1	Orbitrap Fusion (MS lvl: 1, pol: +)	+				614042	4.92148e+06			1.11627e+06	6.63718e+06
170.109	177.132	1.58	7	1	Orbitrap Fusion (MS lvl: 1, pol: +)	+				1.77646e+06	88816			2.74013e+06	148960
169.106	177.132	1.58	8	1	Orbitrap Fusion (MS lvl: 1, pol: +)	+				319341	88816			558017	148960
207.113	215.139	1.58	8	1	Orbitrap Fusion (MS lvl: 1, pol: +)	+				196733		1.37957e+06	9.28342e+06	184594	1.66504e+06
215.139	225.172	1.59	10	1	Orbitrap Fusion (MS lvl: 1, pol: +)	+		251.1389-C3				9.28342e+06		1.66504e+06	5.11859e+06
400.146	415.196	1.59	15	1	Orbitrap Fusion (MS lvl: 1, pol: +)	+				583132		2.5923e+06		1.055e+06	568091
211.108	221.141	1.6	10	1	Orbitrap Fusion (MS lvl: 1, pol: +)	+				470107	1.52432e+06			1.33787e+06
206.117	217.155	1.6	11	1	Orbitrap Fusion (MS lvl: 1, pol: +)	+		281.1495-C2H5NO2		456922		1.45652e+06	625731	176627	240668
178.117	180.123	1.6	2	1	Orbitrap Fusion (MS lvl: 1, pol: +)	+				425838	7.21245e+06				1.4492e+07
150.077	156.098	1.6	6	1	Orbitrap Fusion (MS lvl: 1, pol: +)	+				1.24405e+06	433041	2.29777e+06		276051	921470
189.123	197.15	1.6	8	1	Orbitrap Fusion (MS lvl: 1, pol: +)	+				4.38801e+06	1.94223e+06	8.09778e+06			3.03254e+06
228.126	236.152	1.6	8	1	Orbitrap Fusion (MS lvl: 1, pol: +)	+				224847				492319	184970
281.15	290.179	1.6	9	1	Orbitrap Fusion (MS lvl: 1, pol: +)	+				1.57335e+07	185825	3.20597e+07	553498	4.2207e+06	193173
281.15	289.176	1.61	8	1	Orbitrap Fusion (MS lvl: 1, pol: +)	+				1.57335e+07	1.74315e+06	3.20597e+07	4.24062e+06	4.2207e+06	1.21457e+06
182.081	191.111	1.61	9	1	Orbitrap Fusion (MS lvl: 1, pol: +)	+				805258	767603	1.00787e+06	75349.2	735800	7.61071e+06
268.166	281.209	1.62	13	1	Orbitrap Fusion (MS lvl: 1, pol: +)	+				1.89583e+06	1.07781e+06	4.4095e+06		574159	1.9009e+06
289.176	302.219	1.62	13	1	Orbitrap Fusion (MS lvl: 1, pol: +)	+				1.74315e+06	1.01364e+06	4.24062e+06		1.21457e+06	1.27282e+06
281.15	295.196	1.62	14	1	Orbitrap Fusion (MS lvl: 1, pol: +)	+				1.57335e+07	8.67868e+06	3.20597e+07		4.2207e+06	1.3114e+07
281.15	302.219	1.62	21	1	Orbitrap Fusion (MS lvl: 1, pol: +)	+				1.57335e+07	1.01364e+06	3.20597e+07		4.2207e+06	1.27282e+06
281.15	284.16	1.62	3	1	Orbitrap Fusion (MS lvl: 1, pol: +)	+				1.57335e+07	688970	3.20597e+07	3.07171e+06	4.2207e+06	567282
311.073	321.106	1.63	10	1	Orbitrap Fusion (MS lvl: 1, pol: +)	+				1.05652e+06	720784	1.47095e+06		276341	950251
255.145	266.182	1.63	11	1	Orbitrap Fusion (MS lvl: 1, pol: +)	+				4.13249e+06	4.82617e+06	1.54255e+07		1.67978e+06	6.58065e+06
358.113	373.163	1.63	15	1	Orbitrap Fusion (MS lvl: 1, pol: +)	+				804933	1.81193e+06	1.87009e+06			3.04809e+06
190.135	192.143	1.63	2	1	Orbitrap Fusion (MS lvl: 1, pol: +)	+				1.83001e+06				3.96742e+06	432090
264.175	266.182	1.63	2	1	Orbitrap Fusion (MS lvl: 1, pol: +)	+				313098	4.82617e+06			737367	6.58065e+06
293.19	295.196	1.63	2	1	Orbitrap Fusion (MS lvl: 1, pol: +)	+				570425	8.67868e+06			1.93667e+06	1.3114e+07
537.165	568.271	1.63	31	1	Orbitrap Fusion (MS lvl: 1, pol: +)	+				394874	1.3879e+06	589307	2.58542e+06	527440	2.54007e+06
289.176	295.196	1.63	6	1	Orbitrap Fusion (MS lvl: 1, pol: +)	+				1.74315e+06	8.67868e+06	4.24062e+06		1.21457e+06	1.3114e+07
295.196	302.219	1.63	7	1	Orbitrap Fusion (MS lvl: 1, pol: +)	+				8.67868e+06	1.01364e+06			1.3114e+07	1.27282e+06
293.189	302.219	1.63	9	1	Orbitrap Fusion (MS lvl: 1, pol: +)	+				570425	1.01364e+06			1.93667e+06	1.27282e+06
180.102	190.135	1.64	10	1	Orbitrap Fusion (MS lvl: 1, pol: +)	+		268.1655-C3H8N2O,250.0933-H6S2		5.21513e+06	1.83001e+06	9.69896e+06		1.18389e+06	3.96742e+06
285.144	298.188	1.64	13	1	Orbitrap Fusion (MS lvl: 1, pol: +)	+		289.1758-H4		3.30288e+07	1.28449e+07	6.26905e+07		7.00217e+06	2.35442e+07
250.093	260.127	1.65	10	1	Orbitrap Fusion (MS lvl: 1, pol: +)	+				496503	542967	1.45375e+06		604367	861196
416.197	418.204	1.65	2	1	Orbitrap Fusion (MS lvl: 1, pol: +)	+								70887.8	253255
284.16	289.176	1.65	5	1	Orbitrap Fusion (MS lvl: 1, pol: +)	+					1.74315e+06	3.07171e+06	4.24062e+06	560939	1.21457e+06
216.087	225.117	1.65	9	1	Orbitrap Fusion (MS lvl: 1, pol: +)	+				671431	3.94056e+06	1.90928e+06	3.58527e+06	282006	2.89822e+06
258.12	260.127	1.66	2	1	Orbitrap Fusion (MS lvl: 1, pol: +)	+				156989	542967			385587	861196
204.069	212.096	1.66	8	1	Orbitrap Fusion (MS lvl: 1, pol: +)	+		293.1895-CH18N2P,281.1495-H13O4,295.1964-CH19N2S		844855	781276	3.80063e+06		850134	1.72312e+06
212.092	222.125	1.67	10	1	Orbitrap Fusion (MS lvl: 1, pol: +)	+				1.40942e+06	868972	3.49057e+06		279212	2.2076e+06
209.128	220.165	1.67	11	1	Orbitrap Fusion (MS lvl: 1, pol: +)	+				2.40487e+06	1.43867e+06	4.62005e+06		622755	2.24231e+06
296.181	298.188	1.67	2	1	Orbitrap Fusion (MS lvl: 1, pol: +)	+					1.24436e+07			3.62695e+06	2.35442e+07
194.103	202.13	1.67	8	1	Orbitrap Fusion (MS lvl: 1, pol: +)	+				1.12339e+06	954816	3.49437e+06		748896	957549
326.146	339.189	1.68	13	1	Orbitrap Fusion (MS lvl: 1, pol: +)	+				977053	521841	2.15095e+06		865342	558145
137.107	145.134	1.68	8	1	Orbitrap Fusion (MS lvl: 1, pol: +)	+				2.64881e+06	1.42385e+06	6.40011e+06		647863	2.37825e+06
223.11	225.117	1.69	2	1	Orbitrap Fusion (MS lvl: 1, pol: +)	+				112074	3.94056e+06		3.58527e+06	382155	2.89822e+06
225.117	233.144	1.69	8	1	Orbitrap Fusion (MS lvl: 1, pol: +)	+		295.1959-CH13NP		3.94056e+06	2.74969e+06	3.58527e+06		2.89822e+06	1.12418e+07
172.097	174.103	1.7	2	1	Orbitrap Fusion (MS lvl: 1, pol: +)	+				1.0538e+07		2.01498e+07		4.72659e+06	777965
130.05	135.067	1.7	5	1	Orbitrap Fusion (MS lvl: 1, pol: +)	+				658726		735826		421445	338801
127.039	133.059	1.7	6	1	Orbitrap Fusion (MS lvl: 1, pol: +)	+				1.48005e+06	2.20266e+06	4.23999e+06		673001	4.05583e+06
139.039	146.062	1.7	7	1	Orbitrap Fusion (MS lvl: 1, pol: +)	+		216.0866-C2H7NO2		368841	970486	1.16369e+06		205853	2.13407e+06
224.114	233.144	1.7	9	1	Orbitrap Fusion (MS lvl: 1, pol: +)	+	[M+H-H2O]+,[M+H3O]+		243.13157856,205.09589856	2.39973e+07	2.74969e+06	3.56696e+07		8.08541e+06	1.12418e+07
165.064	170.081	1.71	5	1	Orbitrap Fusion (MS lvl: 1, pol: +)	+				2.05379e+06	130997	3.36796e+06	187709	723904	354644
127.05	132.067	1.72	5	1	Orbitrap Fusion (MS lvl: 1, pol: +)	+				1.85064e+06	1.67043e+06	4.00561e+06		588482	2.68024e+06
171.065	179.092	1.72	8	1	Orbitrap Fusion (MS lvl: 1, pol: +)	+		216.0866-CH3NO		980710	2.7574e+06	2.51701e+06		399756	4.94605e+06
206.103	215.134	1.72	9	1	Orbitrap Fusion (MS lvl: 1, pol: +)	+	[M+H]+,[M+H-2H2O]+	224.1137-H2O	205.096139235,243.131825235	1.15409e+07	1.34215e+06	1.75738e+07		3.91936e+06	4.85565e+06
270.118	276.138	1.73	6	1	Orbitrap Fusion (MS lvl: 1, pol: +)	+				202992	2.13368e+06			492244	2.01158e+06
181.097	190.127	1.73	9	1	Orbitrap Fusion (MS lvl: 1, pol: +)	+				9.47313e+06		1.98561e+07	496778	3.36656e+06
172.133	181.163	1.74	9	1	Orbitrap Fusion (MS lvl: 1, pol: +)	+	[M+H]+,[M+H-2H2O]+	247.1287-CHNO3,190.1436-H2O	171.125908286,209.161594286	802240	762017	2.08558e+06		271465	1.88694e+06
247.129	257.162	1.75	10	1	Orbitrap Fusion (MS lvl: 1, pol: +)	+		327.1548-C5H4O		2.32112e+06	765982	6.56799e+06		946144	1.25883e+06
144.138	152.165	1.75	8	1	Orbitrap Fusion (MS lvl: 1, pol: +)	+		190.1436-CH2O2		2.72481e+06	2.8029e+06	5.7467e+06		989177	5.61367e+06
190.144	199.174	1.75	9	1	Orbitrap Fusion (MS lvl: 1, pol: +)	+	[M+H-H2O]+,[M+H3O]+		209.161474575,171.125794575	1.16798e+07	1.32083e+07	2.35054e+07		4.28534e+06	2.45309e+07
327.155	342.205	1.76	15	1	Orbitrap Fusion (MS lvl: 1, pol: +)	+				826823	569701	1.45539e+06		323253	699953
337.182	339.189	1.76	2	1	Orbitrap Fusion (MS lvl: 1, pol: +)	+				126823	521841			380312	558145
251.115	255.129	1.78	4	1	Orbitrap Fusion (MS lvl: 1, pol: +)	+					568637			193662	1.27612e+06
168.138	178.172	1.79	10	1	Orbitrap Fusion (MS lvl: 1, pol: +)	+		226.1436-C2H2O2		1.51724e+06	760309	902974			315301
202.144	212.177	1.79	10	1	Orbitrap Fusion (MS lvl: 1, pol: +)	+				613001	267585	1.40442e+06		577233	4.16931e+06
245.095	255.129	1.79	10	1	Orbitrap Fusion (MS lvl: 1, pol: +)	+				1.4889e+06	568637	3.34638e+06		601185	1.29274e+06
226.144	238.184	1.79	12	1	Orbitrap Fusion (MS lvl: 1, pol: +)	+				614703	1.01315e+06	1.439e+06			286448
112.051	116.064	1.79	4	1	Orbitrap Fusion (MS lvl: 1, pol: +)	+		154.0611-C2H2O		274246	334625	1.05203e+06		622136	554165
84.0808	89.0976	1.79	5	1	Orbitrap Fusion (MS lvl: 1, pol: +)	+		126.0914-C2H2O		2.22383e+06	487463			456482
154.061	160.081	1.8	6	1	Orbitrap Fusion (MS lvl: 1, pol: +)	+				1.29752e+06	1.38108e+06	3.66297e+06		1.30309e+06	2.03647e+06
169.097	177.124	1.8	8	1	Orbitrap Fusion (MS lvl: 1, pol: +)	+						4.137e+06		794379	446294
178.117	180.123	1.81	2	1	Orbitrap Fusion (MS lvl: 1, pol: +)	+								2.37874e+06	1.4492e+07
281.161	284.171	1.83	3	1	Orbitrap Fusion (MS lvl: 1, pol: +)	+				1.0867e+06	1.16484e+06			6.88429e+06	1.00165e+06
197.167	199.174	1.84	2	1	Orbitrap Fusion (MS lvl: 1, pol: +)	+					1.32083e+07			416163	2.45309e+07
126.091	133.115	1.84	7	1	Orbitrap Fusion (MS lvl: 1, pol: +)	+		213.1234-C3H5NO2		2.96286e+06	1.63811e+06	7.29877e+06		609146	2.09482e+06
213.123	223.157	1.85	10	1	Orbitrap Fusion (MS lvl: 1, pol: +)	+				1.48382e+06	779440	2.75672e+06		111606	834623
253.116	263.149	1.86	10	1	Orbitrap Fusion (MS lvl: 1, pol: +)	+	[M+Na]+,[M+Na+CH3CN]+		230.126490193,189.099938193	5.02827e+06	2.41965e+06	1.0777e+07	52261.1	843954	3.38686e+06
235.147	241.167	1.86	6	1	Orbitrap Fusion (MS lvl: 1, pol: +)	+				329483	5.50562e+06			702602	6.24539e+06
231.134	241.167	1.87	10	1	Orbitrap Fusion (MS lvl: 1, pol: +)	+	[M+H]+,[M+ACN+H]+		230.126480847,189.099933847	9.41571e+06	5.50562e+06	1.84861e+07		1.39678e+06	6.24539e+06
310.139	325.19	1.87	15	1	Orbitrap Fusion (MS lvl: 1, pol: +)	+				564464	315659	1.36468e+06			2.14017e+06
269.09	282.133	1.88	13	1	Orbitrap Fusion (MS lvl: 1, pol: +)	+				384547	1.48519e+06	978698	3.10221e+06	51812.4	319414
367.15	384.207	1.88	17	1	Orbitrap Fusion (MS lvl: 1, pol: +)	+				6.12507e+06	4.34352e+06	1.45239e+07		5.42956e+06	8.57149e+06
199.144	209.178	1.89	10	1	Orbitrap Fusion (MS lvl: 1, pol: +)	+				1.20495e+06	638305	238058			586914
350.121	365.171	1.89	15	1	Orbitrap Fusion (MS lvl: 1, pol: +)	+	[M+Na+CH3CN]+,[M+Na]+		286.105359756,327.131911756	1.19479e+06	1.56433e+06	2.52224e+06		159728	2.79605e+06
377.192	393.245	1.89	16	1	Orbitrap Fusion (MS lvl: 1, pol: +)	+				1.4055e+06	2.50932e+06	8.10149e+06		1.05543e+06	1.27514e+07
322.169	325.179	1.9	3	1	Orbitrap Fusion (MS lvl: 1, pol: +)	+				630403	1.82812e+08			1.78039e+06	3.55878e+08
280.157	284.171	1.9	4	1	Orbitrap Fusion (MS lvl: 1, pol: +)	+				592112	1.16484e+06			1.56424e+06	1.00167e+06
172.043	179.066	1.9	7	1	Orbitrap Fusion (MS lvl: 1, pol: +)	+		261.0902-C3H7NO2		1.11796e+06	750910	3.96014e+06		740300	1.8173e+06
261.09	271.124	1.91	10	1	Orbitrap Fusion (MS lvl: 1, pol: +)	+				3.04322e+06	2.30248e+06	9.30253e+06		1.94089e+06	4.56686e+06
310.128	325.179	1.91	15	1	Orbitrap Fusion (MS lvl: 1, pol: +)	+	[M+H-H2O]+,[M+H]+,[M+H-2H2O]+,[M+H3O]+	367.1496-C2H3NO,377.1915-CH9NO2	329.146268321,309.121152321,347.156838321,291.110588321	1.55289e+08	1.82812e+08	2.98185e+08		4.15141e+07	3.55878e+08
310.128	312.135	1.91	2	1	Orbitrap Fusion (MS lvl: 1, pol: +)	+				1.55289e+08	580194	2.98185e+08	1.56722e+06	4.15141e+07	137069
323.172	325.178	1.91	2	1	Orbitrap Fusion (MS lvl: 1, pol: +)	+	[M+H]+,[M+H-2H2O]+	341.1823-H2O	322.164549477,360.200235477	9.13896e+06	1.82812e+08			1.81907e+07	3.55878e+08
490.192	511.262	1.91	21	1	Orbitrap Fusion (MS lvl: 1, pol: +)	+				986935	3.1313e+06	2.01094e+06		225446	4.79034e+06
143.034	149.054	1.91	6	1	Orbitrap Fusion (MS lvl: 1, pol: +)	+		231.1338-C4H12N2		820446	835057	2.24122e+06		198643	1.6962e+06
194.067	201.091	1.91	7	1	Orbitrap Fusion (MS lvl: 1, pol: +)	+				729955	504665	1.9463e+06		731058	626497
373.17	384.207	1.92	11	1	Orbitrap Fusion (MS lvl: 1, pol: +)	+				442263	4.34352e+06			1.92907e+06	8.57149e+06
264.123	278.17	1.92	14	1	Orbitrap Fusion (MS lvl: 1, pol: +)	+		328.1390-CH4O3		4.40723e+06	3.39884e+06	8.65944e+06		1.05557e+06	8.18868e+06
341.182	343.189	1.92	2	1	Orbitrap Fusion (MS lvl: 1, pol: +)	+	[M+H-H2O]+,[M+H3O]+		360.200150653,322.164470653	2.50879e+06	5.46852e+07			4.75223e+06	1.00151e+08
382.2	384.207	1.92	2	1	Orbitrap Fusion (MS lvl: 1, pol: +)	+				463738	4.34352e+06			1.1826e+06	8.57149e+06
340.179	343.189	1.92	3	1	Orbitrap Fusion (MS lvl: 1, pol: +)	+				82750	5.38158e+07			420625	9.96505e+07
408.187	421.23	1.93	13	1	Orbitrap Fusion (MS lvl: 1, pol: +)	+				2.76047e+06	793517	1.65386e+07		2.33771e+06	705030
328.139	343.189	1.93	15	1	Orbitrap Fusion (MS lvl: 1, pol: +)	+	[M+H-H2O]+,[M+H]+,[M+ACN+H]+,[M+H3O]+	377.1915-CH7NO,367.1496-C2HN	347.156848831,327.131732831,286.105185831,309.121168831	3.76026e+07	5.46852e+07	7.15748e+07		9.60475e+06	1.00151e+08
351.095	367.149	1.93	16	1	Orbitrap Fusion (MS lvl: 1, pol: +)	+		377.1915-H12N		1.98451e+06	6.12507e+06		1.45239e+07	1.29015e+06	5.42956e+06
257.095	262.111	1.93	5	1	Orbitrap Fusion (MS lvl: 1, pol: +)	+		353.0823-CH4O3S		909407	981846	3.20579e+06			624145
128.071	134.091	1.93	6	1	Orbitrap Fusion (MS lvl: 1, pol: +)	+	[M+H]+,[M+H-2H2O]+	146.0811-H2O,166.0862-C3H2	127.063356437,165.099042437	5.17812e+06	4.30271e+06	4.25003e+06		2.62475e+06	7.45436e+06
344.066	350.087	1.93	6	1	Orbitrap Fusion (MS lvl: 1, pol: +)	+		345.0744-H		990850	818683	3.27591e+06			592447
345.074	351.095	1.93	6	1	Orbitrap Fusion (MS lvl: 1, pol: +)	+				1.72418e+06	1.98451e+06	5.36996e+06		210059	1.29015e+06
353.082	359.102	1.93	6	1	Orbitrap Fusion (MS lvl: 1, pol: +)	+				1.81579e+06	1.99252e+06	4.85707e+06		165196	1.18981e+06
107.049	114.073	1.93	7	1	Orbitrap Fusion (MS lvl: 1, pol: +)	+		166.0862-C2H5NO		605912	276478	1.082e+06		180269	525643
166.086	175.116	1.93	9	1	Orbitrap Fusion (MS lvl: 1, pol: +)	+		261.1443-C2H9NO3		1.91637e+07	1.68771e+07	3.59239e+07		6.73746e+06	2.89395e+07
261.144	272.181	1.94	11	1	Orbitrap Fusion (MS lvl: 1, pol: +)	+				8.43808e+06	1.2029e+06	1.63147e+07		1.51621e+06	2.2507e+06
221.128	233.168	1.94	12	1	Orbitrap Fusion (MS lvl: 1, pol: +)	+				3.9733e+06	91437.2	9.67898e+06		1.26875e+06	313590
292.118	307.168	1.94	15	1	Orbitrap Fusion (MS lvl: 1, pol: +)	+	[M+H]+,[M+H-2H2O]+	367.1496-C2H5NO2,377.1915-CH11NO3	291.110545901,329.146231901	1.21732e+07	1.10761e+07	2.26387e+07		3.27251e+06	2.24741e+07
360.216	362.223	1.94	2	1	Orbitrap Fusion (MS lvl: 1, pol: +)	+								185342	445289
168.063	174.083	1.94	6	1	Orbitrap Fusion (MS lvl: 1, pol: +)	+	[M+Na+CH3CN]+,[M+Na]+		104.047256097,145.073808097	1.59716e+06	944793	3.87124e+06		698107	1.99874e+06
103.054	111.081	1.94	8	1	Orbitrap Fusion (MS lvl: 1, pol: +)	+	[M+H]+	166.0862-CH5NO2	102.047	3.55152e+06	2.77102e+06	7.69493e+06		1.05679e+06	4.3343e+06
76.0393	78.046	1.95	2	1	Orbitrap Fusion (MS lvl: 1, pol: +)	+		146.0811-C4H6O,166.0862-C7H6		1.88582e+07	1.39294e+07	2.96118e+07		1.33582e+07	3.11513e+07
281.161	284.171	1.95	3	1	Orbitrap Fusion (MS lvl: 1, pol: +)	+						41963.3		6.88429e+06	1.00167e+06
315.113	321.133	1.95	6	1	Orbitrap Fusion (MS lvl: 1, pol: +)	+				1.19227e+06	1.20992e+06	3.35709e+06		129284	669004
408.186	418.219	1.96	10	1	Orbitrap Fusion (MS lvl: 1, pol: +)	+				2.76051e+06	3.36804e+06	1.65386e+07		2.33771e+06	6.9121e+06
357.114	368.153	1.96	11	1	Orbitrap Fusion (MS lvl: 1, pol: +)	+				507916	1.11068e+06		2.56123e+06	1.5378e+06	982266
357.114	373.17	1.96	16	1	Orbitrap Fusion (MS lvl: 1, pol: +)	+				507916	442263			1.5378e+06	1.92907e+06
408.186	425.243	1.96	17	1	Orbitrap Fusion (MS lvl: 1, pol: +)	+				2.76051e+06	7.07702e+06	1.65386e+07		2.33771e+06	6.1517e+06
132.084	134.091	1.96	2	1	Orbitrap Fusion (MS lvl: 1, pol: +)	+				36620.2	4.30272e+06			709940	7.45436e+06
150.095	152.101	1.96	2	1	Orbitrap Fusion (MS lvl: 1, pol: +)	+				1.615e+06	1.87168e+07		141084	8.35473e+06	4.03836e+07
172.076	174.083	1.96	2	1	Orbitrap Fusion (MS lvl: 1, pol: +)	+					944793			414748	1.99874e+06
354.115	377.191	1.96	23	1	Orbitrap Fusion (MS lvl: 1, pol: +)	+				99826.7	1.4055e+06	387039	8.10147e+06		1.05543e+06
357.114	383.203	1.96	26	1	Orbitrap Fusion (MS lvl: 1, pol: +)	+				507916	2.20486e+06		29082.9	1.5378e+06	3.62861e+06
357.114	384.206	1.96	27	1	Orbitrap Fusion (MS lvl: 1, pol: +)	+				507916	4.34352e+06			1.5378e+06	8.57149e+06
130.077	134.091	1.96	4	1	Orbitrap Fusion (MS lvl: 1, pol: +)	+					4.30272e+06			329884	7.45436e+06
148.088	152.101	1.96	4	1	Orbitrap Fusion (MS lvl: 1, pol: +)	+				468315	1.87168e+07		141084	3.68318e+06	4.03836e+07
321.133	327.153	1.96	6	1	Orbitrap Fusion (MS lvl: 1, pol: +)	+				1.20988e+06	206223			669004	737835
351.094	357.114	1.96	6	1	Orbitrap Fusion (MS lvl: 1, pol: +)	+				1.98451e+06	507916			1.29015e+06	1.5378e+06
359.102	365.122	1.96	6	1	Orbitrap Fusion (MS lvl: 1, pol: +)	+				1.99252e+06	437414			1.18981e+06	1.2669e+06
131.049	140.079	1.96	9	1	Orbitrap Fusion (MS lvl: 1, pol: +)	+		221.1283-C3H10N2O		1.91888e+06	1.47868e+06	4.50174e+06		586776	2.41527e+06
126.101	128.108	1.97	2	1	Orbitrap Fusion (MS lvl: 1, pol: +)	+				370468	3.58446e+07			613867	5.43359e+07
418.22	421.23	1.97	3	1	Orbitrap Fusion (MS lvl: 1, pol: +)	+				3.36804e+06	793517			6.9121e+06	705030
146.081	152.101	1.97	6	1	Orbitrap Fusion (MS lvl: 1, pol: +)	+	[M+H-H2O]+,[M+H]+,[M+ACN+H]+,[M+H3O]+		165.098937162,145.073821162,104.047274162,127.063257162	2.79574e+07	1.87168e+07	5.53809e+07	141084	1.40856e+07	4.03836e+07
418.219	425.243	1.98	7	1	Orbitrap Fusion (MS lvl: 1, pol: +)	+				3.36804e+06	7.07702e+06			6.9121e+06	6.1517e+06
120.081	128.108	1.98	8	1	Orbitrap Fusion (MS lvl: 1, pol: +)	+	[M+NH4]+	166.0862-CH2O2	102.047	5.1115e+07	3.58446e+07	1.03037e+08		1.48225e+07	5.43359e+07
313.139	327.187	1.99	14	1	Orbitrap Fusion (MS lvl: 1, pol: +)	+				539462	388447	1.17279e+06		147464	657525
423.236	425.243	1.99	2	1	Orbitrap Fusion (MS lvl: 1, pol: +)	+				1.25741e+06	7.07702e+06			1.24232e+06	6.1517e+06
417.216	421.23	1.99	4	1	Orbitrap Fusion (MS lvl: 1, pol: +)	+				719487	793517			1.91806e+06	705030
417.216	425.243	1.99	8	1	Orbitrap Fusion (MS lvl: 1, pol: +)	+				719487	7.07702e+06			1.91806e+06	6.1517e+06
408.186	410.192	2	2	1	Orbitrap Fusion (MS lvl: 1, pol: +)	+				2.76047e+06	216213	1.65386e+07	615772	2.33771e+06	230911
388.097	398.13	2.01	10	1	Orbitrap Fusion (MS lvl: 1, pol: +)	+				639529	1.13035e+07
395.12	398.13	2.01	3	1	Orbitrap Fusion (MS lvl: 1, pol: +)	+				461778	1.13035e+07
396.123	398.13	2.02	2	1	Orbitrap Fusion (MS lvl: 1, pol: +)	+				1.5519e+06	1.13035e+07
206.045	216.078	2.03	10	1	Orbitrap Fusion (MS lvl: 1, pol: +)	+				1.77564e+06	965097
382.076	398.13	2.03	16	1	Orbitrap Fusion (MS lvl: 1, pol: +)	+		408.1861-CH14		1.98576e+07	1.13035e+07
382.076	388.097	2.03	6	1	Orbitrap Fusion (MS lvl: 1, pol: +)	+				1.98576e+07	639529
178.086	188.12	2.04	10	1	Orbitrap Fusion (MS lvl: 1, pol: +)	+				1.30406e+06	3.68022e+06	2.97747e+06		200015	5.70454e+06
187.116	190.127	2.04	3	1	Orbitrap Fusion (MS lvl: 1, pol: +)	+				598660	8.77549e+06			1.141e+06
227.096	230.106	2.04	3	1	Orbitrap Fusion (MS lvl: 1, pol: +)	+				1.13864e+06	258292			115572	524622
137.046	142.063	2.04	5	1	Orbitrap Fusion (MS lvl: 1, pol: +)	+				534757	225862	1.23272e+06		76013.1	502481
158.027	164.047	2.04	6	1	Orbitrap Fusion (MS lvl: 1, pol: +)	+				1.03183e+06	409428	1.92286e+06		440381	686578
159.092	169.125	2.06	10	1	Orbitrap Fusion (MS lvl: 1, pol: +)	+				647867	796117	1.09845e+06		76020.1	922845
423.236	425.243	2.07	2	1	Orbitrap Fusion (MS lvl: 1, pol: +)	+				1.25741e+06				1.24237e+06	6.1517e+06
418.22	425.243	2.07	7	1	Orbitrap Fusion (MS lvl: 1, pol: +)	+								6.9121e+06	6.1517e+06
224.092	237.136	2.08	13	1	Orbitrap Fusion (MS lvl: 1, pol: +)	+				835059	5.57535e+08	1.48909e+06		257157	1.09618e+09
361.154	375.201	2.08	14	1	Orbitrap Fusion (MS lvl: 1, pol: +)	+				1.74835e+06	473295	3.23952e+06		423912	766193
234.125	237.136	2.08	3	1	Orbitrap Fusion (MS lvl: 1, pol: +)	+				1.42964e+06	5.57535e+08			2.43588e+06	1.09618e+09
236.078	245.108	2.08	9	1	Orbitrap Fusion (MS lvl: 1, pol: +)	+				512562	377858	1.62683e+06		61924.7	272849
227.096	238.133	2.1	11	1	Orbitrap Fusion (MS lvl: 1, pol: +)	+				1.13864e+06	4.06376e+06	2.73345e+06		115572	7.64378e+06
235.129	237.136	2.1	2	1	Orbitrap Fusion (MS lvl: 1, pol: +)	+				1.33144e+07	5.57535e+08			2.28757e+07	1.09618e+09
139.095	146.118	2.1	7	1	Orbitrap Fusion (MS lvl: 1, pol: +)	+		209.0920-C3H3P		1.61398e+06	959976		434880	2.78257e+06	2.00557e+06
245.117	247.123	2.11	2	1	Orbitrap Fusion (MS lvl: 1, pol: +)	+				109914	864428			156294	921603
224.092	228.106	2.11	4	1	Orbitrap Fusion (MS lvl: 1, pol: +)	+				835059	2.73585e+07	1.49307e+06	4.85756e+07	257157	6.87111e+06
227.109	237.143	2.12	10	1	Orbitrap Fusion (MS lvl: 1, pol: +)	+				1.63605e+06	3.6351e+06	2.82445e+06			6.27877e+06
228.099	238.133	2.12	10	1	Orbitrap Fusion (MS lvl: 1, pol: +)	+				1.7003e+06	4.06376e+06	3.15572e+06		314080	7.64378e+06
229.107	239.14	2.12	10	1	Orbitrap Fusion (MS lvl: 1, pol: +)	+				1.71498e+06	4.71291e+06	3.09444e+06		351881	9.13725e+06
491.153	501.187	2.12	10	1	Orbitrap Fusion (MS lvl: 1, pol: +)	+				1.14264e+06	5.31324e+06	7.72453e+06			1.36056e+06
484.21	495.246	2.12	11	1	Orbitrap Fusion (MS lvl: 1, pol: +)	+				5.25067e+06	2.83413e+07			1.17841e+06	5.17137e+07
387.176	400.219	2.12	13	1	Orbitrap Fusion (MS lvl: 1, pol: +)	+				775170	981425	1.76557e+06	1.5642e+06	170946	1.38972e+06
236.126	238.133	2.12	2	1	Orbitrap Fusion (MS lvl: 1, pol: +)	+					4.06376e+06			196845	7.64378e+06
396.123	398.13	2.12	2	1	Orbitrap Fusion (MS lvl: 1, pol: +)	+				1.5519e+06	1.13035e+07
484.21	486.217	2.12	2	1	Orbitrap Fusion (MS lvl: 1, pol: +)	+				5.25067e+06	3.05737e+06			1.17841e+06	591353
493.24	495.246	2.12	2	1	Orbitrap Fusion (MS lvl: 1, pol: +)	+				1.63559e+06	2.83413e+07			3.92158e+06	5.17137e+07
491.153	511.22	2.12	20	1	Orbitrap Fusion (MS lvl: 1, pol: +)	+				1.14264e+06	4.9779e+06	7.72453e+06			1.05502e+07
472.261	475.269	2.12	3	1	Orbitrap Fusion (MS lvl: 1, pol: +)	+				4.8609e+07	2.05143e+06			1.76304e+08	7.45502e+06
84.0444	88.0578	2.12	4	1	Orbitrap Fusion (MS lvl: 1, pol: +)	+				1.4755e+06	4.05968e+06	2.8373e+06		107646	8.44543e+06
116.071	121.087	2.12	5	1	Orbitrap Fusion (MS lvl: 1, pol: +)	+				2.24064e+07	4.70585e+07	4.46514e+07		5.1533e+06	9.07647e+07
100.076	105.092	2.13	5	1	Orbitrap Fusion (MS lvl: 1, pol: +)	+				1.52406e+07	5.28643e+06	2.72386e+07		5.17121e+06	8.22875e+06
188.092	196.118	2.13	8	1	Orbitrap Fusion (MS lvl: 1, pol: +)	+				2.73667e+06	1.82508e+06	4.25087e+06		902383	2.35468e+06
227.108	237.142	2.14	10	1	Orbitrap Fusion (MS lvl: 1, pol: +)	+				771382	2.27068e+06	1.13326e+06			3.7142e+06
475.18	485.213	2.14	10	1	Orbitrap Fusion (MS lvl: 1, pol: +)	+				6.88744e+06	2.77714e+07	3.84717e+07			6.94149e+06
453.198	464.235	2.14	11	1	Orbitrap Fusion (MS lvl: 1, pol: +)	+				3.07388e+07	1.41215e+07	1.43492e+08		1.7426e+06	6.56352e+06
462.228	473.265	2.14	11	1	Orbitrap Fusion (MS lvl: 1, pol: +)	+				2.4647e+07	1.33322e+08			1.12812e+07	4.71473e+08
475.18	486.217	2.14	11	1	Orbitrap Fusion (MS lvl: 1, pol: +)	+				6.88744e+06	3.05737e+06	3.84717e+07			591353
500.184	511.22	2.14	11	1	Orbitrap Fusion (MS lvl: 1, pol: +)	+				984122	4.9779e+06				1.05502e+07
461.224	475.269	2.14	14	1	Orbitrap Fusion (MS lvl: 1, pol: +)	+				2.11924e+06	2.05143e+06			1.08112e+06	7.45502e+06
194.112	196.118	2.14	2	1	Orbitrap Fusion (MS lvl: 1, pol: +)	+					1.82509e+06			327214	2.35467e+06
227.102	229.109	2.14	2	1	Orbitrap Fusion (MS lvl: 1, pol: +)	+				2.45252e+08	983709	4.36907e+08	1.75519e+06	6.99628e+07
462.228	464.235	2.14	2	1	Orbitrap Fusion (MS lvl: 1, pol: +)	+				2.4647e+07	1.41215e+07			1.12812e+07	6.56352e+06
475.18	495.246	2.14	20	1	Orbitrap Fusion (MS lvl: 1, pol: +)	+				6.88744e+06	2.83413e+07	3.84717e+07			5.17137e+07
462.228	465.236	2.14	3	1	Orbitrap Fusion (MS lvl: 1, pol: +)	+				2.4647e+07	2.31927e+06			1.12812e+07	1.08509e+06
461.224	465.236	2.14	4	1	Orbitrap Fusion (MS lvl: 1, pol: +)	+				2.11924e+06	2.31927e+06			1.08112e+06	1.08509e+06
98.06	103.077	2.14	5	1	Orbitrap Fusion (MS lvl: 1, pol: +)	+				573735	463227	1.85571e+06		102000	555059
140.071	147.094	2.14	7	1	Orbitrap Fusion (MS lvl: 1, pol: +)	+				1.35468e+06	828715	4.16818e+06		409998	793104
295.196	302.219	2.14	7	1	Orbitrap Fusion (MS lvl: 1, pol: +)	+				735785	67628.7			469401	51552.4
453.198	455.203	2.15	2	1	Orbitrap Fusion (MS lvl: 1, pol: +)	+				3.07388e+07	899848	1.43492e+08	4.09618e+06	1.7426e+06
224.092	227.102	2.15	3	1	Orbitrap Fusion (MS lvl: 1, pol: +)	+				835059	2.45252e+08	1.49307e+06	4.36907e+08	257157	6.99628e+07
224.092	229.109	2.15	5	1	Orbitrap Fusion (MS lvl: 1, pol: +)	+				835059	983709	1.49307e+06	1.75519e+06	257157
121.065	129.092	2.15	8	1	Orbitrap Fusion (MS lvl: 1, pol: +)	+				1.48465e+06	1.67459e+06	3.42793e+06		457004	2.98969e+06
461.225	473.264	2.16	12	1	Orbitrap Fusion (MS lvl: 1, pol: +)	+				2.11924e+06	1.33322e+08			1.08112e+06	4.71473e+08
461.225	463.231	2.16	2	1	Orbitrap Fusion (MS lvl: 1, pol: +)	+				2.11924e+06	1.31526e+08			1.08112e+06	6.16207e+07
509.213	511.221	2.16	2	1	Orbitrap Fusion (MS lvl: 1, pol: +)	+				56655.3	4.9779e+06			609236	1.05502e+07
235.129	238.14	2.16	3	1	Orbitrap Fusion (MS lvl: 1, pol: +)	+				1.33104e+07	196752			2.28849e+07	386129
461.225	464.234	2.16	3	1	Orbitrap Fusion (MS lvl: 1, pol: +)	+				2.11924e+06	1.41215e+07			1.08112e+06	6.56352e+06
88.0757	92.0892	2.16	4	1	Orbitrap Fusion (MS lvl: 1, pol: +)	+				1.76663e+06	1.57594e+06	2.82316e+06			2.62449e+06
294.193	302.219	2.16	8	1	Orbitrap Fusion (MS lvl: 1, pol: +)	+				201147	67628.7			230108	51552.4
238.093	247.123	2.16	9	1	Orbitrap Fusion (MS lvl: 1, pol: +)	+				186011	864428	1.19344e+06		646216	921603
471.258	473.264	2.17	2	1	Orbitrap Fusion (MS lvl: 1, pol: +)	+				9.3961e+06	1.33322e+08			3.2449e+07	4.71473e+08
475.179	477.186	2.17	2	1	Orbitrap Fusion (MS lvl: 1, pol: +)	+				6.88744e+06		3.84717e+07	1.24625e+06
470.255	473.264	2.17	3	1	Orbitrap Fusion (MS lvl: 1, pol: +)	+				1.08742e+06	1.33322e+08			4.16318e+06	4.71473e+08
158.081	165.105	2.17	7	1	Orbitrap Fusion (MS lvl: 1, pol: +)	+				341654	446643	2.20155e+06		561233	929160
202.144	212.177	2.18	10	1	Orbitrap Fusion (MS lvl: 1, pol: +)	+				2.62773e+06	1.53024e+06	1.03264e+07		113057	779083
209.092	219.125	2.18	10	1	Orbitrap Fusion (MS lvl: 1, pol: +)	+	[M+H-H3PO4]+,[M+H]+,[M+H-2H2O]+	227.1023-H2O	308.076121012,208.084675012,246.120361012	1.10729e+07	2.03791e+07	2.01924e+07		2.61748e+06	3.94078e+07
227.102	237.136	2.18	10	1	Orbitrap Fusion (MS lvl: 1, pol: +)	+	[M+H-H2O]+,[M+H]+,[M+ACN+H]+,[M+H3O]+		246.120171558,226.095055558,185.068508558,208.084491558	2.45252e+08	5.57535e+08	4.36907e+08	ND	6.99628e+07	1.09618e+09
249.084	259.118	2.18	10	1	Orbitrap Fusion (MS lvl: 1, pol: +)	+	[M+Na]+,[M+Na+CH3CN]+		226.094993254,185.068441254	1.21117e+07	2.64551e+07	2.38241e+07		1.84796e+06	2.96505e+07
485.213	495.247	2.18	10	1	Orbitrap Fusion (MS lvl: 1, pol: +)	+	[M+Na]+		462.224	2.77714e+07	2.83413e+07			6.94149e+06	5.17137e+07
501.186	511.221	2.18	10	1	Orbitrap Fusion (MS lvl: 1, pol: +)	+	[M+K]+		462.223	5.31324e+06	4.9779e+06			1.36056e+06	1.05502e+07
463.232	474.27	2.18	11	1	Orbitrap Fusion (MS lvl: 1, pol: +)	+				1.31526e+08	75894.9			6.16207e+07	1.5374e+06
484.209	495.247	2.18	11	1	Orbitrap Fusion (MS lvl: 1, pol: +)	+	[M+Na+CH3CN]+,[M+Na]+		420.193563643,461.220115643	5.25067e+06	2.83413e+07			1.17841e+06	5.17137e+07
237.133	239.14	2.18	2	1	Orbitrap Fusion (MS lvl: 1, pol: +)	+					4.03206e+06				8.98289e+06
493.24	495.247	2.18	2	1	Orbitrap Fusion (MS lvl: 1, pol: +)	+				1.63559e+06	2.83413e+07			3.92158e+06	5.17137e+07
235.129	238.14	2.18	3	1	Orbitrap Fusion (MS lvl: 1, pol: +)	+				1.33144e+07	196752			2.28849e+07	380225
296.18	299.19	2.18	3	1	Orbitrap Fusion (MS lvl: 1, pol: +)	+				6.275e+06	1.24033e+06			1.15493e+07	738481
234.126	238.14	2.18	4	1	Orbitrap Fusion (MS lvl: 1, pol: +)	+					196752			2.17086e+06	386129
296.18	303.204	2.18	7	1	Orbitrap Fusion (MS lvl: 1, pol: +)	+				6.275e+06	9.91262e+06			1.15493e+07	8.04123e+06
156.138	165.168	2.18	9	1	Orbitrap Fusion (MS lvl: 1, pol: +)	+		202.1436-CH2O2		360915	648346	5.29453e+06			280371
265.058	275.092	2.19	10	1	Orbitrap Fusion (MS lvl: 1, pol: +)	+	[M+K]+,[M+H-C2H2O]+		226.094980177,308.075978177	6.94496e+06	1.4926e+07	1.46225e+07		1.21776e+06	2.27399e+07
453.197	464.234	2.19	11	1	Orbitrap Fusion (MS lvl: 1, pol: +)	+				3.07388e+07	1.41215e+07	1.43492e+08		1.7426e+06	6.56352e+06
462.228	473.264	2.19	11	1	Orbitrap Fusion (MS lvl: 1, pol: +)	+	[M+H]+,[M+ACN+H]+		461.220369969,420.193822969	2.4647e+07	1.33322e+08			1.12812e+07	4.71473e+08
462.228	474.27	2.19	12	1	Orbitrap Fusion (MS lvl: 1, pol: +)	+				2.4647e+07	75894.9			1.12812e+07	1.5374e+06
355.161	370.211	2.19	15	1	Orbitrap Fusion (MS lvl: 1, pol: +)	+				1.57043e+06	4.1796e+06	3.44577e+06		587411	7.76406e+06
236.133	238.14	2.19	2	1	Orbitrap Fusion (MS lvl: 1, pol: +)	+				1.07165e+08	196752			2.00655e+08	386129
462.228	464.234	2.19	2	1	Orbitrap Fusion (MS lvl: 1, pol: +)	+				2.4647e+07	1.41215e+07			1.12812e+07	6.56352e+06
472.261	474.27	2.19	2	1	Orbitrap Fusion (MS lvl: 1, pol: +)	+				4.8609e+07	75894.9			1.76304e+08	1.18548e+06
453.198	473.265	2.19	20	1	Orbitrap Fusion (MS lvl: 1, pol: +)	+	[2M+H]+		226.095	3.07388e+07	1.33322e+08	1.43492e+08		1.7426e+06	4.71473e+08
462.227	465.236	2.19	3	1	Orbitrap Fusion (MS lvl: 1, pol: +)	+				2.4647e+07	2.31927e+06			1.12812e+07	1.08509e+06
470.255	474.269	2.19	4	1	Orbitrap Fusion (MS lvl: 1, pol: +)	+				1.08742e+06	75894.9			4.16318e+06	1.18548e+06
297.156	310.199	2.2	13	1	Orbitrap Fusion (MS lvl: 1, pol: +)	+				2.28854e+06	1.19508e+06	4.49854e+06		432066	1.59709e+06
282.194	284.2	2.2	2	1	Orbitrap Fusion (MS lvl: 1, pol: +)	+				1.06653e+06				1.23864e+06	290054
295.176	299.19	2.2	4	1	Orbitrap Fusion (MS lvl: 1, pol: +)	+				944177	1.24033e+06			2.08314e+06	738481
295.176	303.204	2.2	8	1	Orbitrap Fusion (MS lvl: 1, pol: +)	+				944177	9.91262e+06			2.08314e+06	8.04123e+06
301.197	303.204	2.21	2	1	Orbitrap Fusion (MS lvl: 1, pol: +)	+				1.58982e+06	9.91262e+06			1.15377e+06	8.04123e+06
232.129	237.145	2.21	5	1	Orbitrap Fusion (MS lvl: 1, pol: +)	+				577606				2.81804e+06	1.42643e+06
114.091	120.111	2.21	6	1	Orbitrap Fusion (MS lvl: 1, pol: +)	+				1.81066e+06	1.12967e+06	3.46002e+06		430275	1.95248e+06
218.139	228.172	2.23	10	1	Orbitrap Fusion (MS lvl: 1, pol: +)	+	[M+H-H2O]+,[M+H3O]+		237.156374065,199.120694065	1.06775e+06	476184	1.40486e+06		484383	949950
221.092	232.129	2.23	11	1	Orbitrap Fusion (MS lvl: 1, pol: +)	+					577606	1.64897e+06		740669	2.81804e+06
290.16	303.203	2.23	13	1	Orbitrap Fusion (MS lvl: 1, pol: +)	+				1.58371e+07	9.91262e+06	3.75841e+07		8.31429e+06	8.04599e+06
382.077	398.13	2.23	16	1	Orbitrap Fusion (MS lvl: 1, pol: +)	+						3.64575e+07		1.22544e+07	2.08576e+07
396.123	398.13	2.23	2	1	Orbitrap Fusion (MS lvl: 1, pol: +)	+								3.52983e+06	2.08576e+07
290.16	296.18	2.23	6	1	Orbitrap Fusion (MS lvl: 1, pol: +)	+				1.58371e+07	6.275e+06	3.75841e+07		8.31429e+06	1.16474e+07
382.077	388.096	2.23	6	1	Orbitrap Fusion (MS lvl: 1, pol: +)	+						3.64575e+07		1.22544e+07	3.377e+06
290.16	297.183	2.23	7	1	Orbitrap Fusion (MS lvl: 1, pol: +)	+				1.58371e+07	1.71564e+06	3.75841e+07		8.31429e+06	1.96154e+06
290.16	299.19	2.23	9	1	Orbitrap Fusion (MS lvl: 1, pol: +)	+				1.58371e+07	1.24033e+06	3.75841e+07		8.31429e+06	738481
200.128	210.161	2.24	10	1	Orbitrap Fusion (MS lvl: 1, pol: +)	+	[M+H]+,[M+H-2H2O]+	218.1385-H2O	199.120657404,237.156343404	948622	474045	1.38612e+06		722207	634276
206.045	216.078	2.24	10	1	Orbitrap Fusion (MS lvl: 1, pol: +)	+						3.22397e+06		1.67026e+06	2.28976e+06
388.096	398.13	2.24	10	1	Orbitrap Fusion (MS lvl: 1, pol: +)	+								3.377e+06	2.08576e+07
294.173	296.179	2.26	2	1	Orbitrap Fusion (MS lvl: 1, pol: +)	+				177745	6.275e+06			1.4544e+06	1.16474e+07
294.173	297.183	2.26	3	1	Orbitrap Fusion (MS lvl: 1, pol: +)	+				177745	768227			1.4544e+06	1.96154e+06
395.12	398.13	2.26	3	1	Orbitrap Fusion (MS lvl: 1, pol: +)	+								1.57235e+06	2.08576e+07
294.173	299.19	2.26	5	1	Orbitrap Fusion (MS lvl: 1, pol: +)	+				177745	1.24033e+06			1.4544e+06	738481
294.173	303.203	2.26	9	1	Orbitrap Fusion (MS lvl: 1, pol: +)	+				177745	9.91262e+06			1.4544e+06	8.04599e+06
422.213	439.27	2.27	17	1	Orbitrap Fusion (MS lvl: 1, pol: +)	+				1.12513e+06	1.00481e+06	2.4793e+06		280421	1.32753e+06
296.179	299.19	2.27	3	1	Orbitrap Fusion (MS lvl: 1, pol: +)	+				6.275e+06	1.24033e+06			1.16474e+07	738481
296.18	303.203	2.27	7	1	Orbitrap Fusion (MS lvl: 1, pol: +)	+				6.275e+06	9.91262e+06			1.16474e+07	8.04599e+06
301.196	303.203	2.28	2	1	Orbitrap Fusion (MS lvl: 1, pol: +)	+				1.58982e+06	9.91262e+06			1.15378e+06	8.04599e+06
181.063	184.073	2.28	3	1	Orbitrap Fusion (MS lvl: 1, pol: +)	+					461820			126695	1.3487e+06
375.179	378.19	2.28	3	1	Orbitrap Fusion (MS lvl: 1, pol: +)	+				8.26104e+06				1.17464e+07	508055
360.129	375.179	2.29	15	1	Orbitrap Fusion (MS lvl: 1, pol: +)	+				3.2925e+06	8.26104e+06	5.81262e+06		1.36335e+06	1.17464e+07
441.186	461.253	2.29	20	1	Orbitrap Fusion (MS lvl: 1, pol: +)	+				1.43351e+06	3.53475e+06	2.86561e+06		29858.1	6.37295e+06
170.081	178.108	2.29	8	1	Orbitrap Fusion (MS lvl: 1, pol: +)	+		246.0429-CO2S,220.1177-CH6O2,196.0966-C2H2,184.0966-CH2		1.22996e+06	2.2399e+06	2.89893e+06
280.118	294.165	2.3	14	1	Orbitrap Fusion (MS lvl: 1, pol: +)	+				1.97151e+06	8.35676e+06	2.10745e+07		1.13863e+06	2.86199e+07
295.176	299.19	2.3	4	1	Orbitrap Fusion (MS lvl: 1, pol: +)	+								2.08314e+06	738481
295.176	303.203	2.3	8	1	Orbitrap Fusion (MS lvl: 1, pol: +)	+								2.08314e+06	8.04599e+06
311.121	323.161	2.31	12	1	Orbitrap Fusion (MS lvl: 1, pol: +)	+				2.42931e+06	1.01684e+06	5.07689e+06	4.6456e+06	540742	976215
492.175	501.205	2.31	9	1	Orbitrap Fusion (MS lvl: 1, pol: +)	+				623679	895074			363886	372114
227.141	229.148	2.32	2	1	Orbitrap Fusion (MS lvl: 1, pol: +)	+	[M+H-H2O]+,[M+H]+,[M+ACN+H]+,[M+H3O]+		246.159078327,226.133962327,185.107415327,208.123398327	3.56502e+06	8.36548e+07			2.62154e+06	6.49517e+07
196.097	206.13	2.33	10	1	Orbitrap Fusion (MS lvl: 1, pol: +)	+		289.1390-C2H7NO3		6.39558e+06	1.63685e+06	1.46717e+07		2.70392e+06	2.7929e+06
220.118	229.148	2.33	9	1	Orbitrap Fusion (MS lvl: 1, pol: +)	+	[M+H-H2O]+,[M+H]+,[M+ACN+H]+,[M+H3O]+	289.1390-C3H3NO	239.13549493,219.11037893,178.08383193,201.09981493	2.57377e+07	8.36548e+07	4.39888e+07		2.35384e+07	6.49517e+07
242.1	251.13	2.33	9	1	Orbitrap Fusion (MS lvl: 1, pol: +)	+	[M+Na]+,[M+Na+CH3CN]+		219.110428986,178.083876986	4.28391e+06	1.5374e+07	1.12018e+07		3.4671e+06	1.14829e+07
209.131	211.137	2.34	2	1	Orbitrap Fusion (MS lvl: 1, pol: +)	+	[M+H]+,[M+H-2H2O]+	227.1412-H2O	208.123386241,246.159072241	484230	1.4773e+07			392336	9.65718e+06
90.055	93.065	2.34	3	1	Orbitrap Fusion (MS lvl: 1, pol: +)	+		184.0966-C6H6O		1.18439e+06	4.46384e+06	2.301e+06		920020	3.23667e+06
266.15	269.161	2.34	3	1	Orbitrap Fusion (MS lvl: 1, pol: +)	+				1.04193e+07	223145	2.79457e+07	573229	3.54297e+06
184.097	193.127	2.34	9	1	Orbitrap Fusion (MS lvl: 1, pol: +)	+	[M+H-H2SO4]+,[M+H]+,[M+H-2H2O]+	271.1285-C3H5NO2	283.07130912,183.08937312,221.12505912	2.9631e+06	7.64032e+06	4.62963e+06		1.78262e+06	6.10719e+06
246.043	255.073	2.34	9	1	Orbitrap Fusion (MS lvl: 1, pol: +)	+	[M+H-2H2O]+		283.071	769052	358733	1.86414e+06		524956	1.38946e+06
249.123	251.13	2.35	2	1	Orbitrap Fusion (MS lvl: 1, pol: +)	+	[M+Na]+,[M+Na+CH3CN]+		226.133929734,185.107377734	1.10134e+06	1.5374e+07			539547	1.14829e+07
202.107	211.137	2.35	9	1	Orbitrap Fusion (MS lvl: 1, pol: +)	+	[M+H-H2O]+,[M+H]+,[M+H-2H2O]+,[M+H3O]+	289.1390-C3H5NO2	221.125017481,201.099901481,239.135587481,183.089337481	5.06067e+06	1.4773e+07	7.41748e+06		5.05741e+06	9.65718e+06
271.129	283.169	2.36	12	1	Orbitrap Fusion (MS lvl: 1, pol: +)	+	[M+H]+,[M+H-2H2O]+	289.1390-H2O	270.121256978,308.156942978	2.54889e+06	333882	4.49866e+06		804558	644308
289.139	301.179	2.36	12	1	Orbitrap Fusion (MS lvl: 1, pol: +)	+	[M+H-H2O]+,[M+H3O]+		308.156832091,270.121152091	3.48817e+06	560062	5.96482e+06		1.04026e+06	824369
323.16	339.214	2.36	16	1	Orbitrap Fusion (MS lvl: 1, pol: +)	+				1.01684e+06	1.61396e+06	4.6456e+06		976215	3.29921e+06
462.146	479.204	2.36	17	1	Orbitrap Fusion (MS lvl: 1, pol: +)	+				182571	442372				814484
191.07	202.107	2.38	11	1	Orbitrap Fusion (MS lvl: 1, pol: +)	+	[M+H]+,[M+H-2H2O]+	289.1390-CH10N2O3	190.062977563,228.098663563	811065	5.06067e+06	1.32703e+06	7.41748e+06	162212	5.05741e+06
283.102	295.143	2.38	12	1	Orbitrap Fusion (MS lvl: 1, pol: +)	+				535365	481356	1.10128e+06		296134	720513
351.176	365.223	2.38	14	1	Orbitrap Fusion (MS lvl: 1, pol: +)	+				2.52014e+06	2.04792e+06
346.15	361.2	2.38	15	1	Orbitrap Fusion (MS lvl: 1, pol: +)	+		420.1501-C2H2O3,437.1547-C5HNO		1.31103e+06	1.06072e+06	1.87402e+06		193144	2.50642e+06
200.091	209.122	2.38	9	1	Orbitrap Fusion (MS lvl: 1, pol: +)	+					308659	1.56254e+07		2.02844e+06	805680
281.107	293.147	2.39	12	1	Orbitrap Fusion (MS lvl: 1, pol: +)	+				1.27781e+07	1.174e+07	2.50996e+07		8.20624e+06	1.98174e+07
266.15	279.193	2.39	13	1	Orbitrap Fusion (MS lvl: 1, pol: +)	+				1.04319e+07	976330	2.79457e+07		3.54297e+06	1.95263e+06
261.123	275.17	2.39	14	1	Orbitrap Fusion (MS lvl: 1, pol: +)	+				5.64996e+06	6.90145e+06	1.16843e+07		2.10768e+06	1.49664e+07
455.215	457.222	2.39	2	1	Orbitrap Fusion (MS lvl: 1, pol: +)	+				363868	4.39124e+06			851298	9.42371e+06
209.081	220.118	2.4	11	1	Orbitrap Fusion (MS lvl: 1, pol: +)	+	[M+H-H2O]+,[M+H3O]+	289.1390-CH8N2O2	228.09859565,190.06291565	1.20379e+06	2.57377e+07	1.99891e+06	4.39888e+07	242097	2.35384e+07
227.091	238.128	2.4	11	1	Orbitrap Fusion (MS lvl: 1, pol: +)	+				1.39802e+06	2.50606e+06	2.50748e+06		341327	4.00956e+06
209.081	221.121	2.4	12	1	Orbitrap Fusion (MS lvl: 1, pol: +)	+				1.20379e+06	3.03243e+06	1.99891e+06	4.40162e+06	242097	2.06666e+06
297.144	311.191	2.4	14	1	Orbitrap Fusion (MS lvl: 1, pol: +)	+				8.92722e+06	4.89247e+06	2.66798e+07		3.77318e+06	6.97108e+06
420.15	437.207	2.4	17	1	Orbitrap Fusion (MS lvl: 1, pol: +)	+				890562	1.46236e+06	1.5216e+06		165389	2.3559e+06
291.14	293.147	2.4	2	1	Orbitrap Fusion (MS lvl: 1, pol: +)	+				406089	1.174e+07			724051	1.98174e+07
437.155	457.222	2.4	20	1	Orbitrap Fusion (MS lvl: 1, pol: +)	+				3.58691e+06	4.39124e+06	6.87988e+06		1.16261e+06	9.42371e+06
264.133	275.17	2.42	11	1	Orbitrap Fusion (MS lvl: 1, pol: +)	+				756548	6.90145e+06	26338.8		443264	1.49664e+07
396.155	398.162	2.43	2	1	Orbitrap Fusion (MS lvl: 1, pol: +)	+				1.0896e+06	4.2508e+06			1.58292e+06	4.80153e+06
185.105	187.111	2.44	2	1	Orbitrap Fusion (MS lvl: 1, pol: +)	+		261.1233-CH5N2P		560881	2.72036e+06			1.23941e+06	3.1722e+06
322.163	324.17	2.44	2	1	Orbitrap Fusion (MS lvl: 1, pol: +)	+				205846	661275			384447	864200
321.16	324.17	2.44	3	1	Orbitrap Fusion (MS lvl: 1, pol: +)	+				87797.2	661275			232694	864200
252.073	261.103	2.44	9	1	Orbitrap Fusion (MS lvl: 1, pol: +)	+		312.1301-C3H8O		1.07063e+06	1.11163e+06	2.15675e+06		462470	1.38957e+06
312.13	324.17	2.45	12	1	Orbitrap Fusion (MS lvl: 1, pol: +)	+		384.1148-C2O3		1.32118e+06	661275	2.39907e+06		664458	864200
254.1	261.123	2.45	7	1	Orbitrap Fusion (MS lvl: 1, pol: +)	+				462945	5.66994e+06	1.04197e+06	1.16843e+07		2.10768e+06
254.1	262.127	2.45	8	1	Orbitrap Fusion (MS lvl: 1, pol: +)	+				462945	921798	1.04197e+06	1.58582e+06		340911
384.115	398.161	2.46	14	1	Orbitrap Fusion (MS lvl: 1, pol: +)	+				4.74335e+06	4.2508e+06	1.05695e+07		2.59116e+06	4.80153e+06
180.088	187.111	2.46	7	1	Orbitrap Fusion (MS lvl: 1, pol: +)	+		252.0728-C2O3		4.65942e+06	2.72036e+06	8.36001e+06		2.8507e+06	3.1722e+06
388.128	398.161	2.49	10	1	Orbitrap Fusion (MS lvl: 1, pol: +)	+				83844	4.2508e+06			858977	4.80153e+06
364.106	378.152	2.49	14	1	Orbitrap Fusion (MS lvl: 1, pol: +)	+				1.22002e+06	532783	2.62349e+06		427762	934718
291.14	293.146	2.5	2	1	Orbitrap Fusion (MS lvl: 1, pol: +)	+								724051	1.98173e+07
302.196	317.247	2.51	15	1	Orbitrap Fusion (MS lvl: 1, pol: +)	+				1.65032e+06	1.34023e+06	3.87848e+06		983388	1.3615e+06
302.196	310.223	2.51	8	1	Orbitrap Fusion (MS lvl: 1, pol: +)	+				1.65032e+06	588424	3.87848e+06		983388	1.55225e+06
325.137	340.186	2.52	15	1	Orbitrap Fusion (MS lvl: 1, pol: +)	+				891083	476268	2.29041e+06	814193	236478
325.137	343.198	2.52	18	1	Orbitrap Fusion (MS lvl: 1, pol: +)	+				891083	484915	2.29041e+06	1.48357e+06	236478	160817
322.179	329.202	2.52	7	1	Orbitrap Fusion (MS lvl: 1, pol: +)	+					2.6658e+06			455296	4.19974e+06
325.137	333.165	2.52	8	1	Orbitrap Fusion (MS lvl: 1, pol: +)	+				891083		2.29041e+06	3.35657e+06	236478	681799
310.223	317.247	2.53	7	1	Orbitrap Fusion (MS lvl: 1, pol: +)	+				588424	1.34023e+06			1.55225e+06	1.3615e+06
426.212	429.221	2.54	3	1	Orbitrap Fusion (MS lvl: 1, pol: +)	+				546079	698563			926280	1.06296e+06
427.215	429.221	2.56	2	1	Orbitrap Fusion (MS lvl: 1, pol: +)	+				1.4921e+06	698563			2.21086e+06	1.06296e+06
279.174	287.2	2.56	8	1	Orbitrap Fusion (MS lvl: 1, pol: +)	+				955761	599787			1.39757e+06	557896
275.16	287.2	2.58	12	1	Orbitrap Fusion (MS lvl: 1, pol: +)	+	[M+H-H2O]+,[M+H3O]+		294.178093904,256.142413904	1.1468e+06	599787	2.27181e+06		701273	557896
390.139	406.193	2.58	16	1	Orbitrap Fusion (MS lvl: 1, pol: +)	+				2.28724e+06	3.2464e+06			653751	6.81459e+06
267.134	287.2	2.58	20	1	Orbitrap Fusion (MS lvl: 1, pol: +)	+				4.65233e+06	599787	9.78126e+06		1.7075e+06	557896
280.178	287.2	2.58	7	1	Orbitrap Fusion (MS lvl: 1, pol: +)	+				2.58279e+06	599787			4.80562e+06	557896
315.155	329.202	2.59	14	1	Orbitrap Fusion (MS lvl: 1, pol: +)	+	[M+H]+,[M+H-2H2O]+	333.1658-H2O	314.147664648,352.183350648	3.23442e+06	2.6658e+06	6.1406e+06		1.278e+06	4.20575e+06
267.134	275.16	2.6	8	1	Orbitrap Fusion (MS lvl: 1, pol: +)	+				4.65233e+06	1.1468e+06	9.78126e+06	2.27181e+06	1.7075e+06	701273
176.071	186.104	2.61	10	1	Orbitrap Fusion (MS lvl: 1, pol: +)	+				544181	380539	1.03106e+06		516022	936786
213.123	223.157	2.61	10	1	Orbitrap Fusion (MS lvl: 1, pol: +)	+		279.1741-C2H10S,275.1603-C2H6O2		4.01773e+06	1.16992e+06	9.54651e+06		2.29771e+06	2.42141e+06
243.134	254.171	2.61	11	1	Orbitrap Fusion (MS lvl: 1, pol: +)	+		275.1603-CH4O		4.76669e+06	3.85885e+06	9.13637e+06		915803	3.62282e+06
252.164	254.171	2.61	2	1	Orbitrap Fusion (MS lvl: 1, pol: +)	+				211782	3.85742e+06			308612	3.62325e+06
275.16	280.178	2.61	5	1	Orbitrap Fusion (MS lvl: 1, pol: +)	+				1.1468e+06	2.58279e+06	2.27181e+06		694079	4.80562e+06
334.186	339.202	2.61	5	1	Orbitrap Fusion (MS lvl: 1, pol: +)	+				3.14367e+06		9.94034e+06	571988	1.68504e+06
189.087	196.11	2.61	7	1	Orbitrap Fusion (MS lvl: 1, pol: +)	+				1.84813e+06	960697	5.64757e+06		4.3443e+06	1.18371e+06
257.149	269.19	2.62	12	1	Orbitrap Fusion (MS lvl: 1, pol: +)	+	[M+H]+,[M+H-2H2O]+	275.1603-H2O	256.142194864,294.177880864	4.40335e+06	1.71491e+06	8.9724e+06		2.62966e+06	1.70133e+06
267.134	280.177	2.62	13	1	Orbitrap Fusion (MS lvl: 1, pol: +)	+		333.1658-CH6O3		4.65233e+06	2.58279e+06	9.78126e+06		1.7075e+06	4.80562e+06
333.166	347.213	2.63	14	1	Orbitrap Fusion (MS lvl: 1, pol: +)	+	[M+H-H2O]+,[M+H3O]+		352.183653575,314.147973575	1.79459e+06	1.34605e+06	3.35657e+06		644715	2.26635e+06
309.144	312.155	2.63	3	1	Orbitrap Fusion (MS lvl: 1, pol: +)	+				1.25319e+06	940252	3.01622e+06	3.04806e+06		467115
285.091	297.13	2.65	12	1	Orbitrap Fusion (MS lvl: 1, pol: +)	+		381.0792-C3HN2P		642334	671265	1.50355e+06		189301	1.08901e+06
268.166	281.209	2.65	13	1	Orbitrap Fusion (MS lvl: 1, pol: +)	+				1.45259e+07	905993	2.75603e+07		4.33495e+06	1.57102e+06
210.112	213.123	2.65	3	1	Orbitrap Fusion (MS lvl: 1, pol: +)	+				316013	4.01773e+06	543376	9.54651e+06		2.41979e+06
120.044	127.068	2.65	7	1	Orbitrap Fusion (MS lvl: 1, pol: +)	+		195.0763-C2H5NO2		6.35675e+06	4.04322e+06	1.19586e+07		4.9578e+06	8.76772e+06
295.165	303.191	2.65	8	1	Orbitrap Fusion (MS lvl: 1, pol: +)	+				1.36427e+07		2.7024e+07	1.34857e+06	3.43966e+06	157233
195.076	204.106	2.65	9	1	Orbitrap Fusion (MS lvl: 1, pol: +)	+		268.1655-C4H11N		1.01409e+06	649826	1.44774e+06		486724	1.13574e+06
334.186	349.236	2.66	15	1	Orbitrap Fusion (MS lvl: 1, pol: +)	+				3.14367e+06	2.37891e+06	9.94034e+06		1.68608e+06	1.78699e+06
267.134	275.16	2.66	8	1	Orbitrap Fusion (MS lvl: 1, pol: +)	+				4.65233e+06	1.1468e+06	9.78126e+06	2.27181e+06	1.7075e+06	694079
334.186	342.213	2.66	8	1	Orbitrap Fusion (MS lvl: 1, pol: +)	+				3.14367e+06	1.21132e+06	9.94034e+06		1.68608e+06	1.6144e+06
202.1	204.106	2.67	2	1	Orbitrap Fusion (MS lvl: 1, pol: +)	+					649826			71056.5	1.13574e+06
433.176	435.183	2.67	2	1	Orbitrap Fusion (MS lvl: 1, pol: +)	+				151344	425642			130799	737742
197.083	204.106	2.67	7	1	Orbitrap Fusion (MS lvl: 1, pol: +)	+				30398.3	649826			141994	1.13574e+06
342.213	349.236	2.67	7	1	Orbitrap Fusion (MS lvl: 1, pol: +)	+				1.21132e+06	2.37891e+06			1.6144e+06	1.78699e+06
381.079	396.129	2.68	15	1	Orbitrap Fusion (MS lvl: 1, pol: +)	+	[M+Na]+		358.09	2.07151e+06	2.8296e+06	3.46833e+06		266750	3.4484e+06
397.053	412.104	2.68	15	1	Orbitrap Fusion (MS lvl: 1, pol: +)	+	[M+K]+		358.09	736495	1.05786e+06	1.45264e+06		45732.4	1.47384e+06
377.192	393.246	2.68	16	1	Orbitrap Fusion (MS lvl: 1, pol: +)	+				3.40495e+06	6.17401e+06	2.42868e+06		481626	4.82386e+06
389.167	391.174	2.68	2	1	Orbitrap Fusion (MS lvl: 1, pol: +)	+				981658	1.85492e+07			1.45778e+06	2.54828e+07
123.044	130.068	2.68	7	1	Orbitrap Fusion (MS lvl: 1, pol: +)	+		183.0651-C2H4O2		627486	989251	1.15507e+06		159015	1.50253e+06
137.06	145.087	2.68	8	1	Orbitrap Fusion (MS lvl: 1, pol: +)	+		228.0687-C2H5NOS,183.0651-CH2O2		1.37936e+06	2.26786e+06	2.31107e+06		334778	3.15984e+06
228.069	238.102	2.69	10	1	Orbitrap Fusion (MS lvl: 1, pol: +)	+		285.0905-C2H3NO		2.0206e+06	578765	4.35227e+06		702391	1.06749e+06
376.124	391.174	2.69	15	1	Orbitrap Fusion (MS lvl: 1, pol: +)	+	[M+NH4]+		358.09	1.05141e+07	1.85492e+07	1.69763e+07		2.16129e+06	2.54828e+07
121.028	128.052	2.69	7	1	Orbitrap Fusion (MS lvl: 1, pol: +)	+		183.0651-C2H6O2		2.82029e+06	5.47289e+06	6.57681e+06		1.65551e+06	8.30574e+06
165.055	174.085	2.69	9	1	Orbitrap Fusion (MS lvl: 1, pol: +)	+	[M+H]+,[M+H-2H2O]+	183.0651-H2O,228.0687-CH5NS	164.047234282,202.082920282	8.41019e+06	1.49802e+07	1.45742e+07		2.17549e+06	2.05206e+07
183.065	192.095	2.69	9	1	Orbitrap Fusion (MS lvl: 1, pol: +)	+	[M+H-H2O]+,[M+H3O]+		202.08289329,164.04721329	5.36589e+06	9.47752e+06	9.06521e+06		1.23236e+06	1.41117e+07
388.164	391.174	2.71	3	1	Orbitrap Fusion (MS lvl: 1, pol: +)	+				193729	1.85492e+07			493381	2.54828e+07
230.102	240.136	2.72	10	1	Orbitrap Fusion (MS lvl: 1, pol: +)	+				538477	700352	701310		217853	868917
295.165	310.215	2.73	15	1	Orbitrap Fusion (MS lvl: 1, pol: +)	+				1.36427e+07	1.17231e+06	2.7024e+07		3.43966e+06	1.90286e+06
218.102	227.133	2.74	9	1	Orbitrap Fusion (MS lvl: 1, pol: +)	+				1.52354e+06	577130	1.27545e+06		1.36873e+06	948786
222.112	234.153	2.77	12	1	Orbitrap Fusion (MS lvl: 1, pol: +)	+				581748	1.66474e+06	1.93752e+06		433613	4.03389e+06
130.05	135.067	2.77	5	1	Orbitrap Fusion (MS lvl: 1, pol: +)	+	[M+H]+,[M+H-2H2O]+	218.1020-C4H8O2	129.042615147,167.078301147	1.30941e+06	1.86127e+06	3.04877e+06		944522	2.80151e+06
342.212	349.236	2.77	7	1	Orbitrap Fusion (MS lvl: 1, pol: +)	+								1.61459e+06	1.78699e+06
176.107	187.144	2.78	11	1	Orbitrap Fusion (MS lvl: 1, pol: +)	+				475698	1.57525e+06	1.8165e+06		465908	3.80476e+06
148.06	153.077	2.79	5	1	Orbitrap Fusion (MS lvl: 1, pol: +)	+	[M+H-H2O]+,[M+H3O]+	218.1020-C4H6O	167.078203946,129.042523946	1.22035e+06	1.39585e+06	2.79681e+06		697018	2.34295e+06
331.176	349.236	2.8	18	1	Orbitrap Fusion (MS lvl: 1, pol: +)	+				2.7827e+06				3.3071e+06	1.78699e+06
330.173	349.236	2.8	19	1	Orbitrap Fusion (MS lvl: 1, pol: +)	+				815198				796682	1.78699e+06
130.05	135.067	2.81	5	1	Orbitrap Fusion (MS lvl: 1, pol: +)	+				1.30941e+06	1.86127e+06	3.04877e+06		944522	2.80151e+06
129.055	135.075	2.81	6	1	Orbitrap Fusion (MS lvl: 1, pol: +)	+				2.32675e+06	1.69878e+06	8.95273e+06		1.92453e+06	4.59791e+06
284.151	293.181	2.81	9	1	Orbitrap Fusion (MS lvl: 1, pol: +)	+				187528	1.01526e+07			896770	1.4554e+07
319.136	331.176	2.82	12	1	Orbitrap Fusion (MS lvl: 1, pol: +)	+				2.16366e+06	2.7827e+06	4.46221e+06		164170	3.3071e+06
302.16	316.207	2.82	14	1	Orbitrap Fusion (MS lvl: 1, pol: +)	+				1.38443e+06	1.38008e+06	1.80452e+06		436273	970873
302.16	309.183	2.82	7	1	Orbitrap Fusion (MS lvl: 1, pol: +)	+				1.38443e+06	818703	1.80452e+06		436273	1.52341e+06
187.096	196.127	2.82	9	1	Orbitrap Fusion (MS lvl: 1, pol: +)	+				754599	1.11509e+06	1.51399e+06			1.36719e+06
279.134	293.181	2.83	14	1	Orbitrap Fusion (MS lvl: 1, pol: +)	+				8.04188e+06	1.01526e+07			7.0572e+06	1.45834e+07
279.134	284.151	2.83	5	1	Orbitrap Fusion (MS lvl: 1, pol: +)	+				8.04188e+06				7.0572e+06	896770
193.059	206.104	2.85	13	1	Orbitrap Fusion (MS lvl: 1, pol: +)	+				127202	356582	531736	776907		149544
222.092	224.099	2.85	2	1	Orbitrap Fusion (MS lvl: 1, pol: +)	+				787461	230901	1.71224e+06	509877	151740
222.098	224.105	2.85	2	1	Orbitrap Fusion (MS lvl: 1, pol: +)	+				1.26726e+08	457040	2.98825e+08	955424	5.33704e+07
441.186	443.192	2.85	2	1	Orbitrap Fusion (MS lvl: 1, pol: +)	+				18268.2	1.55982e+06			807023	2.85024e+06
223.119	227.132	2.85	4	1	Orbitrap Fusion (MS lvl: 1, pol: +)	+				21252.9	577130			133884	948786
222.092	232.125	2.86	10	1	Orbitrap Fusion (MS lvl: 1, pol: +)	+				787461	2.3969e+06	1.71224e+06		151740	4.30427e+06
427.139	443.192	2.86	16	1	Orbitrap Fusion (MS lvl: 1, pol: +)	+				1.68502e+06	1.55982e+06	2.47848e+06		591501	2.85024e+06
211.111	213.118	2.86	2	1	Orbitrap Fusion (MS lvl: 1, pol: +)	+	[M+H]+,[M+H-2H2O]+	229.1220-H2O	210.104101385,248.139787385	1.58836e+06	4.99714e+07			3.30146e+06	9.60486e+07
229.122	231.128	2.86	2	1	Orbitrap Fusion (MS lvl: 1, pol: +)	+	[M+H-H2O]+,[M+H3O]+		248.139799699,210.104119699	4.43875e+06	1.35093e+08			8.26834e+06	2.41922e+08
459.243	461.25	2.86	2	1	Orbitrap Fusion (MS lvl: 1, pol: +)	+					468803			87395.4	1.3657e+06
228.119	231.128	2.86	3	1	Orbitrap Fusion (MS lvl: 1, pol: +)	+				563113	1.35093e+08			1.00552e+06	2.41922e+08
223.144	231.17	2.86	8	1	Orbitrap Fusion (MS lvl: 1, pol: +)	+					554551	5.91152e+06	1.39607e+06
204.088	213.118	2.86	9	1	Orbitrap Fusion (MS lvl: 1, pol: +)	+	[M+H]+,[M+H-2H2O]+	222.0983-H2O	203.080631179,241.116317179	6.43102e+07	4.99714e+07	1.49223e+08		2.68102e+07	9.60486e+07
222.098	231.128	2.86	9	1	Orbitrap Fusion (MS lvl: 1, pol: +)	+	[M+H-H2O]+,[M+H]+,[M+ACN+H]+,[M+H3O]+		241.116140862,221.091024862,180.064477862,203.080460862	1.26726e+08	1.35093e+08	2.98825e+08		5.33704e+07	2.41922e+08
222.105	231.135	2.86	9	1	Orbitrap Fusion (MS lvl: 1, pol: +)	+				721525	566575	1.82109e+06			1.32129e+06
326.218	333.241	2.87	7	1	Orbitrap Fusion (MS lvl: 1, pol: +)	+				502207	1.12334e+06			1.10746e+06	879875
205.085	214.115	2.87	9	1	Orbitrap Fusion (MS lvl: 1, pol: +)	+	[M+H]+,[M+H-2H2O]+	223.0955-H2O	204.07767856,242.11336456	989957	773279	2.6488e+06		459950	1.55922e+06
223.095	232.125	2.87	9	1	Orbitrap Fusion (MS lvl: 1, pol: +)	+	[M+H-H2O]+,[M+H3O]+		242.113310008,204.077630008	2.33027e+06	2.3969e+06	5.24606e+06		999028	4.30427e+06
452.22	461.25	2.87	9	1	Orbitrap Fusion (MS lvl: 1, pol: +)	+				1.16927e+06	468803			765014	1.3657e+06
318.191	333.241	2.88	15	1	Orbitrap Fusion (MS lvl: 1, pol: +)	+				538263	1.12334e+06	2.82199e+06		614598	879875
318.191	326.218	2.88	8	1	Orbitrap Fusion (MS lvl: 1, pol: +)	+				538263	502207	2.82199e+06		614598	1.10746e+06
244.081	253.111	2.88	9	1	Orbitrap Fusion (MS lvl: 1, pol: +)	+	[M+Na]+,[M+Na+CH3CN]+		221.091282529,180.064730529	3.55601e+06	2.79615e+06	7.67993e+06		1.1186e+06	5.15474e+06
253.129	264.166	2.94	11	1	Orbitrap Fusion (MS lvl: 1, pol: +)	+				1.76123e+07	3.93477e+06	4.48417e+07		8.13142e+06	8.46079e+06
243.08	253.114	2.95	10	1	Orbitrap Fusion (MS lvl: 1, pol: +)	+				533350	565350	876775		246526	738461
248.114	259.151	2.95	11	1	Orbitrap Fusion (MS lvl: 1, pol: +)	+				867476	1.44548e+06	1.31028e+06		270073	1.40774e+06
293.149	308.2	2.95	15	1	Orbitrap Fusion (MS lvl: 1, pol: +)	+				2.09104e+06	704449	3.59548e+06		450614	1.07842e+06
223.144	235.184	2.98	12	1	Orbitrap Fusion (MS lvl: 1, pol: +)	+				3.02232e+06	1.12458e+06			1.03279e+06	1.82235e+06
311.16	326.21	2.98	15	1	Orbitrap Fusion (MS lvl: 1, pol: +)	+				396020	1.13213e+06	748340		104696	1.38771e+06
418.134	435.191	3	17	1	Orbitrap Fusion (MS lvl: 1, pol: +)	+				702876	1.36238e+06	1.14798e+06		100048	1.88007e+06
156.011	162.031	3	6	1	Orbitrap Fusion (MS lvl: 1, pol: +)	+	[M+H]+,[M+H-2H2O]+	243.0795-C4H9NO	155.004016022,193.039702022	2.20151e+06	8.58707e+06	4.49115e+06		758807	1.6165e+07
174.022	180.042	3	6	1	Orbitrap Fusion (MS lvl: 1, pol: +)	+	[M+H-H2O]+,[M+H3O]+	243.0795-C4H7N	193.039691174,155.004011174	1.8126e+06	7.66067e+06	3.95313e+06		740114	1.37664e+07
151.123	160.153	3.02	9	1	Orbitrap Fusion (MS lvl: 1, pol: +)	+		243.0795-CO3S		4.93909e+06	1.13727e+06			2.39932e+06	2.41777e+06
127.039	133.059	3.09	6	1	Orbitrap Fusion (MS lvl: 1, pol: +)	+				392575		1.26367e+06		474951	464545
105.07	113.097	3.1	8	1	Orbitrap Fusion (MS lvl: 1, pol: +)	+				734061	1.42055e+06	1.41234e+06		487688	1.67389e+06
251.139	264.183	3.11	13	1	Orbitrap Fusion (MS lvl: 1, pol: +)	+				6.86019e+06	3.50217e+06			2.14834e+06	6.05337e+06
262.176	264.182	3.11	2	1	Orbitrap Fusion (MS lvl: 1, pol: +)	+				262170	3.50217e+06			921145	6.05337e+06
273.144	285.185	3.12	12	1	Orbitrap Fusion (MS lvl: 1, pol: +)	+				2.57691e+06	1.36688e+06	4.22827e+06		799589	2.26595e+06
224.128	232.154	3.15	8	1	Orbitrap Fusion (MS lvl: 1, pol: +)	+				5.38183e+06	1.02227e+07	1.11826e+07	2.50989e+07	2.43161e+06	1.15475e+07
224.128	233.158	3.15	9	1	Orbitrap Fusion (MS lvl: 1, pol: +)	+				5.38183e+06	1.31782e+06	1.11826e+07	2.89389e+06	2.43161e+06	1.77355e+06
206.117	218.158	3.16	12	1	Orbitrap Fusion (MS lvl: 1, pol: +)	+	[M+H]+,[M+H-2H2O]+	224.1280-H2O	205.110198568,243.145884568	700212	985396	1.57549e+06		365700	2.14252e+06
160.112	171.149	3.18	11	1	Orbitrap Fusion (MS lvl: 1, pol: +)	+	[M+H]+,[M+H-2H2O]+	232.1542-H8O4,224.1280-CH4O3	159.104650931,197.140336931	935162	1.36806e+06	1.87658e+06		324653	2.98835e+06
178.122	189.16	3.18	11	1	Orbitrap Fusion (MS lvl: 1, pol: +)	+	[M+H-H2O]+,[M+H3O]+	224.1280-CH2O2,232.1542-H6O3	197.140256067,159.104576067	904136	1.23263e+06	1.89097e+06		400442	2.50086e+06
232.154	243.191	3.19	11	1	Orbitrap Fusion (MS lvl: 1, pol: +)	+				1.02227e+07	1.19331e+07			1.15475e+07	1.05424e+07
224.128	236.168	3.19	12	1	Orbitrap Fusion (MS lvl: 1, pol: +)	+	[M+H-H2O]+,[M+H3O]+		243.145821403,205.110141403	5.38183e+06	1.21117e+07	1.11826e+07		2.43161e+06	2.92143e+07
224.128	239.178	3.19	15	1	Orbitrap Fusion (MS lvl: 1, pol: +)	+				5.38183e+06	1.5523e+06	1.11826e+07		2.43161e+06	1.5409e+06
241.184	243.191	3.19	2	1	Orbitrap Fusion (MS lvl: 1, pol: +)	+				1.1866e+06	1.19331e+07			1.26084e+06	1.05424e+07
236.168	239.178	3.19	3	1	Orbitrap Fusion (MS lvl: 1, pol: +)	+		333.1154-ClHNOP		1.21117e+07	1.5523e+06			2.92143e+07	1.5409e+06
232.154	236.168	3.19	4	1	Orbitrap Fusion (MS lvl: 1, pol: +)	+				1.02227e+07	1.21117e+07			1.15475e+07	2.92143e+07
235.165	239.178	3.19	4	1	Orbitrap Fusion (MS lvl: 1, pol: +)	+		331.1086-CClHOS		2.33817e+06	1.5523e+06			5.61119e+06	1.5409e+06
232.154	239.178	3.19	7	1	Orbitrap Fusion (MS lvl: 1, pol: +)	+		328.0986-CClHOS		1.02227e+07	1.5523e+06			1.15475e+07	1.5409e+06
236.168	243.191	3.19	7	1	Orbitrap Fusion (MS lvl: 1, pol: +)	+				1.21117e+07	1.19331e+07			2.92143e+07	1.05424e+07
224.128	232.154	3.19	8	1	Orbitrap Fusion (MS lvl: 1, pol: +)	+		325.0886-C3H2PS		5.38183e+06	1.02227e+07	1.11826e+07		2.43161e+06	1.15475e+07
235.165	243.191	3.19	8	1	Orbitrap Fusion (MS lvl: 1, pol: +)	+				2.33817e+06	1.19331e+07			5.61119e+06	1.05424e+07
325.089	336.125	3.22	11	1	Orbitrap Fusion (MS lvl: 1, pol: +)	+				8.51107e+06	4.61545e+06	1.53231e+07		2.66957e+06	9.99447e+06
333.115	336.125	3.22	3	1	Orbitrap Fusion (MS lvl: 1, pol: +)	+				570014	4.61545e+06			2.26215e+06	9.99447e+06
331.109	336.125	3.24	5	1	Orbitrap Fusion (MS lvl: 1, pol: +)	+				258499	4.61545e+06			1.37696e+06	9.99447e+06
328.099	336.125	3.24	8	1	Orbitrap Fusion (MS lvl: 1, pol: +)	+				205659	4.61545e+06			791341	9.99447e+06
235.165	238.176	3.26	3	1	Orbitrap Fusion (MS lvl: 1, pol: +)	+				2.33817e+06	1.18465e+06			5.61119e+06	1.04169e+06
236.168	238.176	3.27	2	1	Orbitrap Fusion (MS lvl: 1, pol: +)	+				1.21083e+07	1.18465e+06			2.92143e+07	1.04169e+06
266.033	274.06	3.27	8	1	Orbitrap Fusion (MS lvl: 1, pol: +)	+				777156	1.69473e+06	1.27201e+06		255567	2.26112e+06
333.115	336.125	3.28	3	1	Orbitrap Fusion (MS lvl: 1, pol: +)	+				570014	4.61545e+06			2.26215e+06	9.99447e+06
331.108	336.125	3.28	5	1	Orbitrap Fusion (MS lvl: 1, pol: +)	+				258499	4.61545e+06			1.37696e+06	9.99447e+06
227.139	238.176	3.29	11	1	Orbitrap Fusion (MS lvl: 1, pol: +)	+	[M+H]+,[M+H-2H2O]+	245.1494-H2O	226.131695811,264.167381811	1.62094e+06	594421	2.38649e+06		467391	934446
219.113	227.139	3.29	8	1	Orbitrap Fusion (MS lvl: 1, pol: +)	+				429702	1.62094e+06	1.05729e+06	2.38649e+06		467391
267.132	278.169	3.31	11	1	Orbitrap Fusion (MS lvl: 1, pol: +)	+	[M+Na]+,[M+Na+CH3CN]+	342.2127-C4H11O	244.142330979,203.115778979	947018	1.23834e+06	4.91839e+06		144550	1.0055e+06
245.149	256.186	3.32	11	1	Orbitrap Fusion (MS lvl: 1, pol: +)	+	[M+H-H2O]+,[M+H]+,[M+ACN+H]+,[M+H3O]+		264.167289262,244.142173262,203.115626262,226.131609262	8.58307e+06	4.12577e+06	1.44334e+07		2.60603e+06	6.30499e+06
254.179	256.186	3.32	2	1	Orbitrap Fusion (MS lvl: 1, pol: +)	+				256230	4.12577e+06			873353	6.30499e+06
245.149	249.164	3.32	4	1	Orbitrap Fusion (MS lvl: 1, pol: +)	+				8.58307e+06	473707	1.44334e+07		2.60603e+06	645805
84.0808	89.0975	3.32	5	1	Orbitrap Fusion (MS lvl: 1, pol: +)	+		175.1228-C6H5N,140.1070-C3H4O		1.32724e+06	928261	2.20956e+06	126402	694484	1.64905e+06
140.107	148.134	3.32	8	1	Orbitrap Fusion (MS lvl: 1, pol: +)	+		237.1234-C4H3NO2,227.1390-C3H5NO2,237.1234-H6N2O2P,237.1234-CClH6N2O		2.27227e+06	1.01718e+06	3.96198e+06		688069	1.80102e+06
237.123	245.149	3.32	8	1	Orbitrap Fusion (MS lvl: 1, pol: +)	+		334.1859-ClH14O3		2.22698e+06	8.58307e+06	6.03096e+06	1.44334e+07	81103.9	2.59634e+06
166.086	175.116	3.32	9	1	Orbitrap Fusion (MS lvl: 1, pol: +)	+				1.33544e+06	256648	2.34368e+06		2.39908e+06	983427
237.123	246.153	3.32	9	1	Orbitrap Fusion (MS lvl: 1, pol: +)	+				2.22698e+06	991526	6.03096e+06	1.71794e+06	81103.9	301871
264.123	278.17	3.33	14	1	Orbitrap Fusion (MS lvl: 1, pol: +)	+		334.1859-CH10O3		529784	1.07014e+06	488917			874656
183.102	186.112	3.33	3	1	Orbitrap Fusion (MS lvl: 1, pol: +)	+				148607	700262	422313	1.46795e+06	125846	396293
330.082	343.125	3.34	13	1	Orbitrap Fusion (MS lvl: 1, pol: +)	+				3.02042e+06	2.74579e+06	5.78744e+06		980712	3.84146e+06
330.082	336.102	3.34	6	1	Orbitrap Fusion (MS lvl: 1, pol: +)	+				3.02042e+06		5.78744e+06		980712	623438
336.102	343.125	3.34	7	1	Orbitrap Fusion (MS lvl: 1, pol: +)	+					2.74579e+06			623438	3.84146e+06
175.123	186.16	3.35	11	1	Orbitrap Fusion (MS lvl: 1, pol: +)	+		237.1234-CH2O3,245.1494-H6O4		3.52703e+06	856579	9.31561e+06		190467	1.12851e+06
334.186	349.236	3.35	15	1	Orbitrap Fusion (MS lvl: 1, pol: +)	+				806456	790679			475647	741585
237.123	256.186	3.35	19	1	Orbitrap Fusion (MS lvl: 1, pol: +)	+				2.22698e+06	4.12577e+06	6.03096e+06		81103.9	6.30499e+06
342.213	349.236	3.35	7	1	Orbitrap Fusion (MS lvl: 1, pol: +)	+				464656	790679			581891	741585
334.186	342.213	3.35	8	1	Orbitrap Fusion (MS lvl: 1, pol: +)	+				806456	464656			475647	581891
299.16	313.207	3.36	14	1	Orbitrap Fusion (MS lvl: 1, pol: +)	+				2.09685e+06	198855	3.58464e+06		453245	414842
361.149	377.203	3.37	16	1	Orbitrap Fusion (MS lvl: 1, pol: +)	+				1.86771e+06	2.91935e+06	3.03356e+06	14249.1	491474	4.44759e+06
186.112	193.135	3.37	7	1	Orbitrap Fusion (MS lvl: 1, pol: +)	+				700262	633586	1.46795e+06		396293	1.24213e+06
249.164	256.186	3.37	7	1	Orbitrap Fusion (MS lvl: 1, pol: +)	+				473707	4.12577e+06			645805	6.30499e+06
172.097	180.123	3.4	8	1	Orbitrap Fusion (MS lvl: 1, pol: +)	+				2.05326e+06	2.4812e+06	4.60939e+06		1.5148e+06	4.13015e+06
178.117	180.123	3.41	2	1	Orbitrap Fusion (MS lvl: 1, pol: +)	+				232297	2.4812e+06			543821	4.13015e+06
193.135	195.142	3.42	2	1	Orbitrap Fusion (MS lvl: 1, pol: +)	+				633586	281830			1.24213e+06	539021
327.155	342.205	3.45	15	1	Orbitrap Fusion (MS lvl: 1, pol: +)	+				1.83762e+06	525066	2.84837e+06		800384	874866
342.213	349.236	3.48	7	1	Orbitrap Fusion (MS lvl: 1, pol: +)	+								582800	741585
212.095	214.102	3.49	2	1	Orbitrap Fusion (MS lvl: 1, pol: +)	+				781431	1.67284e+07				3.20515e+07
149.101	151.108	3.52	2	1	Orbitrap Fusion (MS lvl: 1, pol: +)	+				971666	1.22501e+07			6.23149e+06	3.74166e+07
144.084	151.108	3.52	7	1	Orbitrap Fusion (MS lvl: 1, pol: +)	+				2.79969e+07	1.22501e+07	4.74711e+07		9.3561e+06	3.74166e+07
109.101	117.128	3.52	8	1	Orbitrap Fusion (MS lvl: 1, pol: +)	+		205.0719-CH4OS2		644988	1.80041e+06	2.33631e+06			2.94391e+06
205.072	214.102	3.52	9	1	Orbitrap Fusion (MS lvl: 1, pol: +)	+				3.42635e+07	1.67284e+07	9.10835e+07		1.10401e+07	3.20515e+07
393.169	409.222	3.56	16	1	Orbitrap Fusion (MS lvl: 1, pol: +)	+				1.47255e+06				467925	689748
146.091	151.108	3.56	5	1	Orbitrap Fusion (MS lvl: 1, pol: +)	+				656396	1.22501e+07			4.24389e+06	3.74166e+07
393.169	402.199	3.56	9	1	Orbitrap Fusion (MS lvl: 1, pol: +)	+				1.47255e+06				467925	768812
144.084	146.091	3.58	2	1	Orbitrap Fusion (MS lvl: 1, pol: +)	+				2.79969e+07	656396			9.3561e+06	4.24389e+06
144.084	151.108	3.58	7	1	Orbitrap Fusion (MS lvl: 1, pol: +)	+				2.79969e+07	1.22501e+07			9.3561e+06	3.74166e+07
149.101	151.107	3.59	2	1	Orbitrap Fusion (MS lvl: 1, pol: +)	+				971666	1.22501e+07			6.23148e+06	3.74166e+07
200.092	209.122	3.62	9	1	Orbitrap Fusion (MS lvl: 1, pol: +)	+	[M+H-H2SO4]+,[M+NH4]+	280.0487-O3S	299.066376837,182.057896837	492353	1.25429e+06	911567		162305	1.73805e+06
280.049	289.079	3.62	9	1	Orbitrap Fusion (MS lvl: 1, pol: +)	+	[M+H-H2O]+		299.067	1.69499e+06	3.67498e+06	3.65064e+06		495128	5.75597e+06
145.087	151.107	3.63	6	1	Orbitrap Fusion (MS lvl: 1, pol: +)	+								520847	3.74166e+07
146.091	151.107	3.64	5	1	Orbitrap Fusion (MS lvl: 1, pol: +)	+								4.24389e+06	3.74166e+07
149.101	151.107	3.65	2	1	Orbitrap Fusion (MS lvl: 1, pol: +)	+								6.23149e+06	3.74166e+07
165.055	174.085	3.65	9	1	Orbitrap Fusion (MS lvl: 1, pol: +)	+	[M+H]+,[M+H-2H2O]+	183.0651-H2O,200.0917-H5NO	164.047235659,202.082921659	6.20647e+06	1.16294e+07	1.48838e+07		1.69995e+06	2.18612e+07
183.065	192.095	3.65	9	1	Orbitrap Fusion (MS lvl: 1, pol: +)	+	[M+H-H2O]+,[M+H]+,[M+H3O]+	280.0487-H3NO3S	202.082894821,182.057778821,164.047214821	3.5245e+06	7.41994e+06	8.86189e+06		947279	1.08646e+07
295.165	310.215	3.66	15	1	Orbitrap Fusion (MS lvl: 1, pol: +)	+				1.18743e+06	515933	2.50171e+06		394034	1.05597e+06
282.181	296.228	3.67	14	1	Orbitrap Fusion (MS lvl: 1, pol: +)	+				2.21178e+07	1.17124e+06	5.8415e+07		5.64699e+06	1.77327e+06
430.175	447.232	3.69	17	1	Orbitrap Fusion (MS lvl: 1, pol: +)	+				4.19371e+06	1.04059e+06	1.29118e+07		1.477e+06	1.38982e+06
358.113	373.163	3.7	15	1	Orbitrap Fusion (MS lvl: 1, pol: +)	+				1.29814e+06	820812	2.48717e+06		291488	1.46131e+06
349.139	366.196	3.7	17	1	Orbitrap Fusion (MS lvl: 1, pol: +)	+	[M+H]+,[M+H-2H2O]+	367.1495-H2O	348.132153413,386.167839413	2.42246e+06	1.61138e+06	5.62836e+06		793584	3.83216e+06
367.149	384.207	3.7	17	1	Orbitrap Fusion (MS lvl: 1, pol: +)	+	[M+H-H2O]+,[M+H3O]+		386.167299225,348.131619225	2.41402e+06	2.27219e+06	6.18276e+06		875582	5.05626e+06
248.095	258.129	3.72	10	1	Orbitrap Fusion (MS lvl: 1, pol: +)	+				871186	433815	1.42823e+06		609006	761481
125.096	133.123	3.72	8	1	Orbitrap Fusion (MS lvl: 1, pol: +)	+				171321	157615			138219	370016
275.16	287.2	3.74	12	1	Orbitrap Fusion (MS lvl: 1, pol: +)	+				1.19516e+06	605404	2.39987e+06		318654	837531
375.187	390.237	3.74	15	1	Orbitrap Fusion (MS lvl: 1, pol: +)	+				395496	235048	1.10125e+06		665497	1.18422e+06
250.038	258.065	3.74	8	1	Orbitrap Fusion (MS lvl: 1, pol: +)	+				1.99755e+06	2.57129e+06	3.87787e+06		1.56295e+06	6.08323e+06
388.231	390.237	3.8	2	1	Orbitrap Fusion (MS lvl: 1, pol: +)	+				37720.1				385691	1.18422e+06
229.118	239.152	3.83	10	1	Orbitrap Fusion (MS lvl: 1, pol: +)	+		304.1504-C2H5NO2		592469	483742	1.42723e+06		206587	869229
304.15	316.19	3.83	12	1	Orbitrap Fusion (MS lvl: 1, pol: +)	+				2.46497e+06	1.33221e+06	6.13165e+06		845324	2.14636e+06
474.173	494.24	3.83	20	1	Orbitrap Fusion (MS lvl: 1, pol: +)	+				644551	703739	1.32554e+06		283798	1.51119e+06
83.0492	88.0659	3.83	5	1	Orbitrap Fusion (MS lvl: 1, pol: +)	+				1.14103e+06	1.59521e+06	2.17987e+06		674562	3.03953e+06
269.149	282.193	3.85	13	1	Orbitrap Fusion (MS lvl: 1, pol: +)	+				3.6734e+06		4.90088e+06		3.29884e+06	1.26707e+06
213.033	221.059	3.85	8	1	Orbitrap Fusion (MS lvl: 1, pol: +)	+	[M+H]+,[M+H-2H2O]+	231.0433-H2O	212.025449591,250.061135591	515685	808278	1.05236e+06		173294	1.43899e+06
206.045	216.078	3.86	10	1	Orbitrap Fusion (MS lvl: 1, pol: +)	+				5.62045e+07	4.3613e+07	1.07053e+08		ND	ND
214.071	216.078	3.86	2	1	Orbitrap Fusion (MS lvl: 1, pol: +)	+		256.1216-H10S		1.17439e+06	4.3613e+07			1.90556e+06
231.043	239.07	3.86	8	1	Orbitrap Fusion (MS lvl: 1, pol: +)	+	[M+H-H2O]+,[M+H3O]+		250.061134383,212.025454383	1.6875e+06	2.59964e+06	3.67569e+06		558714	4.69221e+06
122.027	125.037	3.87	3	1	Orbitrap Fusion (MS lvl: 1, pol: +)	+		213.0327-C5HNO		363862	501673
197.092	206.122	3.89	9	1	Orbitrap Fusion (MS lvl: 1, pol: +)	+		229.1180-CH4O		3.36639e+06	924720	9.07579e+06		1.72463e+06	1.81589e+06
342.155	358.208	3.91	16	1	Orbitrap Fusion (MS lvl: 1, pol: +)	+				3.27862e+06	1.73761e+06	4.90561e+06		697073	2.24805e+06
96.0445	101.061	3.91	5	1	Orbitrap Fusion (MS lvl: 1, pol: +)	+		182.0812-C4H6O2,181.0606-C3H3NO2		797556	532750	1.52944e+06		469384	740366
182.081	191.111	3.91	9	1	Orbitrap Fusion (MS lvl: 1, pol: +)	+		267.0976-C3H3NO2		689033	403741	931895		122833	551227
267.098	279.138	3.93	12	1	Orbitrap Fusion (MS lvl: 1, pol: +)	+				850315	1.01103e+06	1.80123e+06		209411	1.28281e+06
124.039	130.059	3.93	6	1	Orbitrap Fusion (MS lvl: 1, pol: +)	+		178.0497-C3H2O,206.0446-C4H2O2,182.0812-C3H6O,181.0606-C2H3NO		1.77393e+06	1.23117e+06	3.93435e+06		861137	1.95665e+06
135.055	142.079	3.93	7	1	Orbitrap Fusion (MS lvl: 1, pol: +)	+		181.0606-CH2O2,181.0604-CH2O2		9.47766e+06	6.4474e+06	2.0602e+07		3.37883e+06	9.2041e+06
163.05	171.077	3.93	8	1	Orbitrap Fusion (MS lvl: 1, pol: +)	+	[M+H]+,[M+H-2H2O]+	181.0606-H2O	162.042870545,200.078556545	498202	570822	1.22233e+06		177632	594621
181.061	189.087	3.93	8	1	Orbitrap Fusion (MS lvl: 1, pol: +)	+	[M+H-H2O]+,[M+H3O]+	269.1605-C4H12N2,267.0976-C4H6O2	200.078481073,162.042801073	1.33669e+07	1.0413e+07	2.95347e+07		4.58539e+06	1.47373e+07
269.16	281.201	3.94	12	1	Orbitrap Fusion (MS lvl: 1, pol: +)	+				1.24619e+06		4.05203e+06		610406	1.19194e+06
298.097	315.155	3.94	17	1	Orbitrap Fusion (MS lvl: 1, pol: +)	+				5.03427e+06	407130	4.20588e+06	1.01381e+06	1.52599e+06	74631.5
187.08	189.087	3.94	2	1	Orbitrap Fusion (MS lvl: 1, pol: +)	+				1.49002e+07	1.04086e+07			2.52821e+07	1.47373e+07
257.149	269.19	3.95	12	1	Orbitrap Fusion (MS lvl: 1, pol: +)	+		309.1445-C3O		1.1542e+06	2.46493e+06	2.05186e+06		126131	2.63124e+06
136.062	141.079	3.95	5	1	Orbitrap Fusion (MS lvl: 1, pol: +)	+		183.0673-CH4P		2.13224e+06	1.70675e+06	1.67585e+06		1.09364e+06	1.65901e+06
183.067	189.087	3.95	6	1	Orbitrap Fusion (MS lvl: 1, pol: +)	+				599257	1.04086e+07	63577.6		2.02287e+06	1.47373e+07
206.045	217.082	3.96	11	1	Orbitrap Fusion (MS lvl: 1, pol: +)	+				5.62045e+07	484511	1.07053e+08	1.02374e+06	5.08502e+07	317269
298.097	309.134	3.96	11	1	Orbitrap Fusion (MS lvl: 1, pol: +)	+				5.03427e+06	3.95623e+06	4.20588e+06		1.52599e+06	3.66351e+06
214.072	216.078	3.96	2	1	Orbitrap Fusion (MS lvl: 1, pol: +)	+				1.17439e+06	4.3613e+07			1.90556e+06	6.89126e+07
132.044	140.071	3.96	8	1	Orbitrap Fusion (MS lvl: 1, pol: +)	+		182.0812-CH6O2,178.0497-CH2O2,206.0446-C2H2O3,181.0606-H3NO2		5.35383e+06	3.86655e+06	1.00789e+07		5.9253e+06	8.71455e+06
206.045	216.078	3.97	10	1	Orbitrap Fusion (MS lvl: 1, pol: +)	+		267.0976-C2H7NO,298.0967-CClH14P		5.62045e+07	4.3613e+07	1.07053e+08		5.08502e+07	6.89126e+07
178.05	189.087	3.97	11	1	Orbitrap Fusion (MS lvl: 1, pol: +)	+		206.0446-CO		2.47044e+07	1.04086e+07	4.34498e+07	644392	2.07094e+07	1.47373e+07
186.077	189.087	3.97	3	1	Orbitrap Fusion (MS lvl: 1, pol: +)	+		214.0715-CO		2.91431e+06	1.04086e+07		644392	5.00886e+06	1.47373e+07
215.075	225.109	3.98	10	1	Orbitrap Fusion (MS lvl: 1, pol: +)	+				9.59025e+06	183750			1.57267e+07	577144
76.0393	78.0461	3.98	2	1	Orbitrap Fusion (MS lvl: 1, pol: +)	+				907604	813817	1.57152e+06		487065	1.464e+06
307.127	309.133	3.98	2	1	Orbitrap Fusion (MS lvl: 1, pol: +)	+				826457	3.95624e+06			1.14628e+06	3.66351e+06
306.123	309.133	3.98	3	1	Orbitrap Fusion (MS lvl: 1, pol: +)	+				367048	3.95624e+06			578626	3.66351e+06
216.078	225.109	3.98	9	1	Orbitrap Fusion (MS lvl: 1, pol: +)	+				4.3613e+07	183750			6.89126e+07	577144
304.116	309.133	3.99	5	1	Orbitrap Fusion (MS lvl: 1, pol: +)	+				218455	3.95624e+06			657372	3.66351e+06
309.145	324.195	4	15	1	Orbitrap Fusion (MS lvl: 1, pol: +)	+				277030	1.3762e+06	554494		49208.8	2.01e+06
165.113	167.12	4	2	1	Orbitrap Fusion (MS lvl: 1, pol: +)	+				144890	2.48604e+06			601856	3.98487e+06
162.103	167.12	4	5	1	Orbitrap Fusion (MS lvl: 1, pol: +)	+				60575.3	2.48604e+06			413719	3.98487e+06
203.091	212.122	4	9	1	Orbitrap Fusion (MS lvl: 1, pol: +)	+				1.41861e+06	1.80327e+06	3.44249e+06		600158	2.18504e+06
210.115	212.121	4.01	2	1	Orbitrap Fusion (MS lvl: 1, pol: +)	+				80521.7	1.80327e+06			146101	2.18504e+06
188.07	199.107	4.02	11	1	Orbitrap Fusion (MS lvl: 1, pol: +)	+	[M+H]+	205.0971-H3N,236.1279-C2H8O	187.063	4.89131e+06	2.88794e+06	1.10437e+07		2.0219e+06	4.06577e+06
205.097	216.134	4.02	11	1	Orbitrap Fusion (MS lvl: 1, pol: +)	+	[M+NH4]+		187.063	1.10484e+06	709912	2.47948e+06		380649	999357
280.165	294.213	4.02	14	1	Orbitrap Fusion (MS lvl: 1, pol: +)	+				1.44603e+07	452514	3.34013e+07		3.90719e+06	713184
299.074	303.087	4.02	4	1	Orbitrap Fusion (MS lvl: 1, pol: +)	+								217152	63597.3
306.145	311.16	4.02	5	1	Orbitrap Fusion (MS lvl: 1, pol: +)	+				622880	4.81983e+06	1.34066e+06	1.02026e+07	170550	2.06683e+06
306.145	312.164	4.02	6	1	Orbitrap Fusion (MS lvl: 1, pol: +)	+				622880	762582	1.34066e+06	1.49151e+06	170550	372739
118.065	126.092	4.02	8	1	Orbitrap Fusion (MS lvl: 1, pol: +)	+		205.0971-C3H5NO2		601624	813254	1.5322e+06		332620	954393
236.128	249.172	4.04	13	1	Orbitrap Fusion (MS lvl: 1, pol: +)	+				1.16683e+06	798821	5.0021e+06		413001	2.92068e+06
311.16	326.211	4.04	15	1	Orbitrap Fusion (MS lvl: 1, pol: +)	+				4.81983e+06	312852	1.02026e+07		2.06683e+06	357060
348.176	362.223	4.05	14	1	Orbitrap Fusion (MS lvl: 1, pol: +)	+				1.74408e+06	610761	3.67417e+06		1.12325e+06	1.76492e+06
151.039	159.066	4.06	8	1	Orbitrap Fusion (MS lvl: 1, pol: +)	+		203.0911-CH8O2,236.1279-C5H11N		2.41733e+06	5.60549e+06	4.56035e+06		685290	9.31518e+06
230.175	242.215	4.09	12	1	Orbitrap Fusion (MS lvl: 1, pol: +)	+				520617	3.04659e+06	920813		102468	4.50718e+06
302.16	316.207	4.09	14	1	Orbitrap Fusion (MS lvl: 1, pol: +)	+				1.18483e+06	622918	1.88804e+06		253047	497050
114.091	120.111	4.09	6	1	Orbitrap Fusion (MS lvl: 1, pol: +)	+				1.77885e+06	423712	2.86622e+06		612444	494779
146.06	155.09	4.09	9	1	Orbitrap Fusion (MS lvl: 1, pol: +)	+				966076	883383	1.84435e+06		424010	625307
401.166	417.22	4.11	16	1	Orbitrap Fusion (MS lvl: 1, pol: +)	+				3.34639e+06	759130	9.95961e+06		941321	1.19019e+06
111.044	117.064	4.11	6	1	Orbitrap Fusion (MS lvl: 1, pol: +)	+	[M+H]+,[M+H-2H2O]+	129.0546-H2O	110.036822107,148.072508107	644563	769228	1.20425e+06		374709	800981
129.055	135.075	4.11	6	1	Orbitrap Fusion (MS lvl: 1, pol: +)	+	[M+H-H2O]+,[M+H3O]+		148.07244745,110.03676745	590860	708089	1.27048e+06		339923	913661
360.216	362.223	4.14	2	1	Orbitrap Fusion (MS lvl: 1, pol: +)	+				86782.7	603230			655028	1.73868e+06
229.155	240.191	4.16	11	1	Orbitrap Fusion (MS lvl: 1, pol: +)	+				3.37879e+06	5.96221e+06	9.13496e+06		2.31561e+06	8.83756e+06
164.037	169.054	4.16	5	1	Orbitrap Fusion (MS lvl: 1, pol: +)	+						2.62571e+06		649097	1e+06
127.039	133.059	4.16	6	1	Orbitrap Fusion (MS lvl: 1, pol: +)	+						4.16527e+06		1.35922e+06	2.49687e+06
309.183	316.206	4.16	7	1	Orbitrap Fusion (MS lvl: 1, pol: +)	+				644182	622918			1.63711e+06	497050
219.113	227.139	4.16	8	1	Orbitrap Fusion (MS lvl: 1, pol: +)	+					674331	639227	1.63785e+06	213256	327199
261.144	272.181	4.17	11	1	Orbitrap Fusion (MS lvl: 1, pol: +)	+				2.47705e+06	927091	6.02598e+06			1.35603e+06
211.058	219.084	4.17	8	1	Orbitrap Fusion (MS lvl: 1, pol: +)	+				521970	534078	918286		159405	472069
293.113	307.16	4.19	14	1	Orbitrap Fusion (MS lvl: 1, pol: +)	+				552203	480230	1.36263e+06		379966	949278
361.249	382.319	4.19	21	1	Orbitrap Fusion (MS lvl: 1, pol: +)	+				838782	1.73929e+06	2.05498e+06		65493.7	1.74169e+06
293.113	301.139	4.2	8	1	Orbitrap Fusion (MS lvl: 1, pol: +)	+				552203	748685	1.36263e+06	1.99046e+06	379966	252092
227.139	238.176	4.22	11	1	Orbitrap Fusion (MS lvl: 1, pol: +)	+				674331	730652	1.63785e+06		327199	1.23887e+06
382.11	395.153	4.22	13	1	Orbitrap Fusion (MS lvl: 1, pol: +)	+				1.33138e+06	485797	2.90689e+06		309512	1.16388e+06
296.149	304.175	4.23	8	1	Orbitrap Fusion (MS lvl: 1, pol: +)	+				247836	4.50296e+07	816310	8.58287e+07	199376	1.45946e+07
350.21	352.217	4.24	2	1	Orbitrap Fusion (MS lvl: 1, pol: +)	+				258341	5.03916e+06			625845	7.15257e+06
175.126	183.153	4.24	8	1	Orbitrap Fusion (MS lvl: 1, pol: +)	+				1.84182e+06	1.01464e+06	2.83953e+06		407552	1.76669e+06
196.097	206.13	4.26	10	1	Orbitrap Fusion (MS lvl: 1, pol: +)	+				1.20065e+06	559824	5.31902e+06		639102	1.4525e+06
307.169	320.212	4.26	13	1	Orbitrap Fusion (MS lvl: 1, pol: +)	+				5.90844e+06	1.65308e+06	9.58305e+06		849826	2.62601e+06
298.128	301.139	4.27	3	1	Orbitrap Fusion (MS lvl: 1, pol: +)	+				119807	748685	346867	1.99046e+06		252092
350.171	355.186	4.27	5	1	Orbitrap Fusion (MS lvl: 1, pol: +)	+				360338		1.03465e+06	2.33306e+06
261.144	272.181	4.29	11	1	Orbitrap Fusion (MS lvl: 1, pol: +)	+					927091			913602	1.35606e+06
304.175	318.222	4.29	14	1	Orbitrap Fusion (MS lvl: 1, pol: +)	+				4.50275e+07	2.19158e+07	8.58649e+07		1.45946e+07	1.86984e+07
309.192	311.199	4.29	2	1	Orbitrap Fusion (MS lvl: 1, pol: +)	+				1.87246e+06	1.16155e+07			5.44696e+06	2.31486e+07
316.215	318.222	4.29	2	1	Orbitrap Fusion (MS lvl: 1, pol: +)	+				7.11501e+06	2.19158e+07			5.35201e+06	1.86984e+07
235.108	238.118	4.29	3	1	Orbitrap Fusion (MS lvl: 1, pol: +)	+				374111	1.49256e+06	635355	3.84657e+06	98141.3	650712
309.192	318.222	4.29	9	1	Orbitrap Fusion (MS lvl: 1, pol: +)	+				1.87246e+06	2.19158e+07			5.44696e+06	1.86984e+07
229.122	231.128	4.3	2	1	Orbitrap Fusion (MS lvl: 1, pol: +)	+				248769	6.58902e+06			471789	1.32649e+07
238.118	249.155	4.31	11	1	Orbitrap Fusion (MS lvl: 1, pol: +)	+				1.49256e+06	636373	3.84657e+06		650712	1.18014e+06
280.186	282.193	4.32	2	1	Orbitrap Fusion (MS lvl: 1, pol: +)	+				485017	8.67299e+06			1.44409e+06	1.37072e+07
178.136	183.153	4.32	5	1	Orbitrap Fusion (MS lvl: 1, pol: +)	+				37432.4	1.01464e+06			180727	1.76669e+06
195.113	205.146	4.33	10	1	Orbitrap Fusion (MS lvl: 1, pol: +)	+				1.35678e+06	477387	2.85018e+06		614496	1.14253e+06
308.189	318.222	4.33	10	1	Orbitrap Fusion (MS lvl: 1, pol: +)	+				501488	2.19158e+07			2.32234e+06	1.86984e+07
237.16	250.203	4.33	13	1	Orbitrap Fusion (MS lvl: 1, pol: +)	+		269.1494-O2		1.00178e+06	901383	2.08881e+06		312497	1.59892e+06
281.113	294.157	4.33	13	1	Orbitrap Fusion (MS lvl: 1, pol: +)	+				803719	637864	1.44286e+06		399503	1.08034e+06
308.189	311.198	4.33	3	1	Orbitrap Fusion (MS lvl: 1, pol: +)	+				501488	1.16155e+07			2.32234e+06	2.31486e+07
309.192	314.208	4.33	5	1	Orbitrap Fusion (MS lvl: 1, pol: +)	+				1.85628e+06	3.90851e+06		482543	5.44212e+06	2.86353e+06
220.165	227.188	4.33	7	1	Orbitrap Fusion (MS lvl: 1, pol: +)	+				2.00491e+06	2.46125e+06			5.34367e+06	3.72331e+06
125.096	133.123	4.33	8	1	Orbitrap Fusion (MS lvl: 1, pol: +)	+				1.8157e+06	2.0586e+06	2.82973e+06		2.12083e+06	4.14222e+06
222.098	231.129	4.33	9	1	Orbitrap Fusion (MS lvl: 1, pol: +)	+				1.59968e+07	6.58902e+06	4.8153e+07		8.59797e+06	1.32649e+07
287.196	301.243	4.34	14	1	Orbitrap Fusion (MS lvl: 1, pol: +)	+				1.29914e+06	1.68337e+06	3.42468e+06		559111	2.58007e+06
313.122	327.168	4.34	14	1	Orbitrap Fusion (MS lvl: 1, pol: +)	+				3.20463e+06	2.20284e+06	8.43312e+06		693609	3.93668e+06
309.192	311.199	4.34	2	1	Orbitrap Fusion (MS lvl: 1, pol: +)	+				1.85628e+06	1.16339e+07			5.44212e+06	2.31486e+07
316.215	318.222	4.34	2	1	Orbitrap Fusion (MS lvl: 1, pol: +)	+				7.11501e+06	2.19158e+07			5.35201e+06	1.86984e+07
311.198	314.208	4.34	3	1	Orbitrap Fusion (MS lvl: 1, pol: +)	+				1.16155e+07	3.90851e+06		482543	2.31486e+07	2.86353e+06
310.195	314.208	4.34	4	1	Orbitrap Fusion (MS lvl: 1, pol: +)	+				3.11157e+06	3.90851e+06		482543	7.49359e+06	2.86353e+06
311.199	318.222	4.34	7	1	Orbitrap Fusion (MS lvl: 1, pol: +)	+				1.16339e+07	2.19158e+07			2.31486e+07	1.86984e+07
310.195	318.222	4.34	8	1	Orbitrap Fusion (MS lvl: 1, pol: +)	+				3.11157e+06	2.19158e+07			7.49359e+06	1.86984e+07
309.192	318.222	4.34	9	1	Orbitrap Fusion (MS lvl: 1, pol: +)	+				1.85628e+06	2.19158e+07			5.44212e+06	1.86984e+07
209.128	220.165	4.35	11	1	Orbitrap Fusion (MS lvl: 1, pol: +)	+				2.91468e+06	2.00491e+06	6.36255e+06		1.04599e+06	5.34367e+06
269.149	282.193	4.35	13	1	Orbitrap Fusion (MS lvl: 1, pol: +)	+				1.30603e+06	8.67299e+06	7.37644e+06		440142	1.37072e+07
406.257	408.264	4.36	2	1	Orbitrap Fusion (MS lvl: 1, pol: +)	+				1.23338e+06	1.90437e+07			2.42629e+06	3.5987e+07
209.128	217.155	4.36	8	1	Orbitrap Fusion (MS lvl: 1, pol: +)	+				2.91468e+06	330294	6.36255e+06	795429	1.04599e+06
225.125	227.132	4.37	2	1	Orbitrap Fusion (MS lvl: 1, pol: +)	+				709525	115911			759253	186601
225.125	227.132	4.38	2	1	Orbitrap Fusion (MS lvl: 1, pol: +)	+				709525	115911			759335	186601
391.207	408.264	4.39	17	1	Orbitrap Fusion (MS lvl: 1, pol: +)	+				8.52608e+06	1.90437e+07	1.90262e+07		2.99486e+06	3.5987e+07
224.121	227.132	4.39	3	1	Orbitrap Fusion (MS lvl: 1, pol: +)	+				176744	115911			87307.2	186601
331.179	333.185	4.41	2	1	Orbitrap Fusion (MS lvl: 1, pol: +)	+				35097.7				271295	1.50995e+06
366.115	379.159	4.42	13	1	Orbitrap Fusion (MS lvl: 1, pol: +)	+				5.36245e+06	726473	3.01427e+06			523135
151.075	160.105	4.42	9	1	Orbitrap Fusion (MS lvl: 1, pol: +)	+				1.046e+06	2.26871e+06	2.32306e+06		530342	3.25032e+06
167.118	176.148	4.42	9	1	Orbitrap Fusion (MS lvl: 1, pol: +)	+				1.24143e+06	430603	2.6123e+06		431293	989866
198.077	200.083	4.43	2	1	Orbitrap Fusion (MS lvl: 1, pol: +)	+				46465.6	1.65233e+07			880213	2.59796e+07
316.121	330.168	4.44	14	1	Orbitrap Fusion (MS lvl: 1, pol: +)	+				1.13352e+06	1.50668e+06	3.37582e+06		328156	2.25408e+06
202.107	211.137	4.44	9	1	Orbitrap Fusion (MS lvl: 1, pol: +)	+				1.26865e+06	1.7911e+06	3.5771e+06		254779	2.05663e+06
190.05	200.083	4.45	10	1	Orbitrap Fusion (MS lvl: 1, pol: +)	+				2.09264e+07	1.65233e+07	3.79261e+07		1.2643e+07	2.59797e+07
404.186	406.193	4.46	2	1	Orbitrap Fusion (MS lvl: 1, pol: +)	+								87503.7	3.59819e+06
197.081	207.114	4.47	10	1	Orbitrap Fusion (MS lvl: 1, pol: +)	+				1.51871e+06	3.33402e+06	2.78735e+06		525286	4.47637e+06
130.05	135.067	4.47	5	1	Orbitrap Fusion (MS lvl: 1, pol: +)	+				2.0872e+06	2.39413e+06	4.1183e+06		822056	497998
89.0386	96.0621	4.47	7	1	Orbitrap Fusion (MS lvl: 1, pol: +)	+		162.0549-C2H3NO2		703535	826377	1.38942e+06		437436	1.43459e+06
209.131	211.137	4.48	2	1	Orbitrap Fusion (MS lvl: 1, pol: +)	+					1.7911e+06			877900	2.05663e+06
116.05	124.076	4.48	8	1	Orbitrap Fusion (MS lvl: 1, pol: +)	+		162.0549-CH2O2		1.41917e+06	1.23993e+06	2.40377e+06		902450	2.09975e+06
162.055	171.085	4.48	9	1	Orbitrap Fusion (MS lvl: 1, pol: +)	+				1.22252e+07	1.11997e+07	2.17935e+07		7.62441e+06	1.78573e+07
414.208	424.241	4.49	10	1	Orbitrap Fusion (MS lvl: 1, pol: +)	+				123848	2.20032e+06			606524	2.35702e+06
407.185	424.241	4.49	17	1	Orbitrap Fusion (MS lvl: 1, pol: +)	+				3.72779e+06	2.20032e+06	6.66379e+06		1.08101e+06	2.35702e+06
198.077	200.083	4.49	2	1	Orbitrap Fusion (MS lvl: 1, pol: +)	+				46465.6	1.65233e+07			880213	2.59797e+07
414.208	417.218	4.49	3	1	Orbitrap Fusion (MS lvl: 1, pol: +)	+				123848	1.42725e+06			606524	1.93057e+06
320.16	336.214	4.51	16	1	Orbitrap Fusion (MS lvl: 1, pol: +)	+				2.10609e+06	1.37881e+06	4.7836e+06		836441	2.47815e+06
422.234	424.241	4.51	2	1	Orbitrap Fusion (MS lvl: 1, pol: +)	+				437309	2.20032e+06			422856	2.35702e+06
417.218	424.241	4.51	7	1	Orbitrap Fusion (MS lvl: 1, pol: +)	+				1.08748e+06	2.20032e+06			1.93057e+06	2.35702e+06
252.091	254.097	4.52	2	1	Orbitrap Fusion (MS lvl: 1, pol: +)	+				56272.9	450728			645159	785376
416.214	424.241	4.52	8	1	Orbitrap Fusion (MS lvl: 1, pol: +)	+				395916	2.20032e+06			718362	2.35702e+06
126.022	128.029	4.53	2	1	Orbitrap Fusion (MS lvl: 1, pol: +)	+				1.32933e+06	737374	2.23126e+06		1.94418e+06	1.85276e+06
426.185	428.191	4.54	2	1	Orbitrap Fusion (MS lvl: 1, pol: +)	+				328975	936058			537800	1.50121e+06
423.175	428.191	4.54	5	1	Orbitrap Fusion (MS lvl: 1, pol: +)	+				265589	936058			353080	1.50121e+06
152.071	160.097	4.54	8	1	Orbitrap Fusion (MS lvl: 1, pol: +)	+				1.46097e+06	4.54103e+06	3.74933e+06		737124	5.29011e+06
281.099	291.133	4.56	10	1	Orbitrap Fusion (MS lvl: 1, pol: +)	+				2.52844e+06	1.81078e+06	5.88277e+06		2.06862e+06	2.45033e+06
343.143	357.19	4.56	14	1	Orbitrap Fusion (MS lvl: 1, pol: +)	+				2.92899e+06	930894	5.3509e+06		715181	1.00306e+06
340.133	357.19	4.59	17	1	Orbitrap Fusion (MS lvl: 1, pol: +)	+				1.16367e+06	917932			2.43801e+06	1.00306e+06
379.219	381.226	4.59	2	1	Orbitrap Fusion (MS lvl: 1, pol: +)	+				21431.1	1.77277e+06			354077	2.68087e+06
238.135	256.194	4.6	18	1	Orbitrap Fusion (MS lvl: 1, pol: +)	+				105256	618775			183558	1.7197e+06
254.187	256.194	4.6	2	1	Orbitrap Fusion (MS lvl: 1, pol: +)	+					618775			878638	1.7197e+06
210.112	221.149	4.61	11	1	Orbitrap Fusion (MS lvl: 1, pol: +)	+				1.93929e+07	7.9088e+06	4.18049e+07		8.16642e+06	1.51214e+07
244.154	256.194	4.61	12	1	Orbitrap Fusion (MS lvl: 1, pol: +)	+				1.69058e+06	618775	3.32516e+06		877687	1.7197e+06
284.147	296.187	4.61	12	1	Orbitrap Fusion (MS lvl: 1, pol: +)	+				899107	243942	1.87505e+06		640798	941169
326.087	340.134	4.61	14	1	Orbitrap Fusion (MS lvl: 1, pol: +)	+				751349	1.16367e+06	3.08978e+06		1.31716e+06	2.43801e+06
366.176	381.226	4.61	15	1	Orbitrap Fusion (MS lvl: 1, pol: +)	+				654244	1.77839e+06	1.68482e+06		94402.5	2.68087e+06
298.197	300.204	4.61	2	1	Orbitrap Fusion (MS lvl: 1, pol: +)	+				269182	3.52703e+06			754073	5.03833e+06
287.16	300.204	4.62	13	1	Orbitrap Fusion (MS lvl: 1, pol: +)	+	[M+H]+,[M+ACN+H]+		286.152744732,245.126197732	1.27303e+07	3.53904e+06	2.75258e+07		3.47617e+06	5.03833e+06
309.142	322.186	4.63	13	1	Orbitrap Fusion (MS lvl: 1, pol: +)	+	[M+Na+CH3CN]+,[M+Na]+		245.126293668,286.152845668	7.0876e+06	1.71498e+06	1.48015e+07		2.14834e+06	2.57968e+06
389.144	406.201	4.63	17	1	Orbitrap Fusion (MS lvl: 1, pol: +)	+				2.29933e+06	3.71284e+06	5.50977e+06		414996	5.54485e+06
183.101	193.135	4.66	10	1	Orbitrap Fusion (MS lvl: 1, pol: +)	+				335766	3.37342e+06	1.12947e+06		508872	5.59825e+06
241.154	253.195	4.66	12	1	Orbitrap Fusion (MS lvl: 1, pol: +)	+	[M+H]+,[M+H-2H2O]+	287.1600-CH2O2	240.147213598,278.182899598	2.80331e+06	897127	6.74948e+06		879208	1.34471e+06
259.1	271.14	4.66	12	1	Orbitrap Fusion (MS lvl: 1, pol: +)	+				646465	592286	1.02988e+06		58050.9	1.49882e+06
175.124	182.147	4.66	7	1	Orbitrap Fusion (MS lvl: 1, pol: +)	+				682560	185979			979135	646909
259.165	271.205	4.68	12	1	Orbitrap Fusion (MS lvl: 1, pol: +)	+	[M+H-H2O]+,[M+H3O]+	287.1600-CO	278.182870179,240.147190179	4.74899e+06	2.46354e+06	8.54511e+06		2.01932e+06	2.84875e+06
283.129	296.172	4.68	13	1	Orbitrap Fusion (MS lvl: 1, pol: +)	+				3.16445e+06	1.85832e+06				2.77774e+06
269.198	271.205	4.68	2	1	Orbitrap Fusion (MS lvl: 1, pol: +)	+				145614	2.46354e+06			108776	2.84875e+06
269.198	271.205	4.68	2	1	Orbitrap Fusion (MS lvl: 1, pol: +)	+				145614	2.46354e+06			108776	2.84875e+06
265.185	271.205	4.68	6	1	Orbitrap Fusion (MS lvl: 1, pol: +)	+				686502	2.46354e+06			1.41282e+06	2.84875e+06
188.074	196.101	4.68	8	1	Orbitrap Fusion (MS lvl: 1, pol: +)	+				4.44148e+06	1.96865e+06	2.35991e+06		128810	809871
261.172	271.205	4.69	10	1	Orbitrap Fusion (MS lvl: 1, pol: +)	+				135795	2.46354e+06			1.17903e+06	2.84875e+06
269.198	271.205	4.69	2	1	Orbitrap Fusion (MS lvl: 1, pol: +)	+				145614	2.46354e+06			108776	2.84875e+06
261.172	265.185	4.69	4	1	Orbitrap Fusion (MS lvl: 1, pol: +)	+				135795	686502			1.17903e+06	1.41282e+06
191.084	196.101	4.69	5	1	Orbitrap Fusion (MS lvl: 1, pol: +)	+				75521.5	1.96865e+06			54667.4	809871
265.185	271.205	4.69	6	1	Orbitrap Fusion (MS lvl: 1, pol: +)	+				686502	2.46354e+06			1.41282e+06	2.84875e+06
216.123	226.156	4.71	10	1	Orbitrap Fusion (MS lvl: 1, pol: +)	+								95899.5	1.38492e+06
252.134	264.174	4.71	12	1	Orbitrap Fusion (MS lvl: 1, pol: +)	+				7.38985e+06	473274	1.40394e+07		2.81099e+06	558094
227.106	229.113	4.71	2	1	Orbitrap Fusion (MS lvl: 1, pol: +)	+				1.85282e+06	5.50008e+07			2.67213e+06	7.33114e+07
279.132	294.181	4.72	15	1	Orbitrap Fusion (MS lvl: 1, pol: +)	+				878233	4.39619e+06	1.63532e+06	1.02041e+07	252490	1.55507e+06
220.083	222.089	4.72	2	1	Orbitrap Fusion (MS lvl: 1, pol: +)	+				5.3893e+07	135952	1.26668e+08	426227	1.53881e+07
202.072	211.102	4.72	9	1	Orbitrap Fusion (MS lvl: 1, pol: +)	+	[M+H]+,[M+H-2H2O]+	220.0826-H2O	201.064994902,239.100680902	1.13075e+06	732053	2.83352e+06		315965	925856
220.083	229.113	4.72	9	1	Orbitrap Fusion (MS lvl: 1, pol: +)	+	[M+H-H2O]+,[M+H]+,[M+ACN+H]+,[M+H3O]+		239.100456383,219.075340383,178.048793383,201.064776383	5.3893e+07	5.50008e+07	1.26668e+08		1.53881e+07	7.33114e+07
242.065	251.095	4.72	9	1	Orbitrap Fusion (MS lvl: 1, pol: +)	+	[M+Na]+,[M+Na+CH3CN]+		219.075321389,178.048769389	662660	763579	2.01025e+06		101609	885831
327.101	341.148	4.74	14	1	Orbitrap Fusion (MS lvl: 1, pol: +)	+				1.58335e+06	1.13351e+06	2.06379e+06		833152	1.63315e+06
194.118	197.128	4.74	3	1	Orbitrap Fusion (MS lvl: 1, pol: +)	+				274650	373613	1.91534e+06	1.002e+06	192760
156.102	164.129	4.74	8	1	Orbitrap Fusion (MS lvl: 1, pol: +)	+				1.99177e+06	1.17616e+06	3.11965e+06		635527	1.76272e+06
95.0855	102.109	4.75	7	1	Orbitrap Fusion (MS lvl: 1, pol: +)	+				525942	1.13725e+06	1.17564e+06		399948	1.57429e+06
143.07	150.094	4.76	7	1	Orbitrap Fusion (MS lvl: 1, pol: +)	+				873342	1.54763e+06	2.46847e+06		477768	4.34793e+06
238.105	248.139	4.77	10	1	Orbitrap Fusion (MS lvl: 1, pol: +)	+				261129	300760	737194		119949	317034
285.144	298.188	4.77	13	1	Orbitrap Fusion (MS lvl: 1, pol: +)	+				2.5311e+06	1.31076e+06	4.82283e+06		290211	1.53446e+06
346.222	363.28	4.77	17	1	Orbitrap Fusion (MS lvl: 1, pol: +)	+				452486	467578	1.95368e+06		848232	430058
221.067	230.097	4.77	9	1	Orbitrap Fusion (MS lvl: 1, pol: +)	+				1.10249e+07	5.73358e+06	3.32272e+07		3.84723e+06	1.40974e+07
319.102	328.132	4.77	9	1	Orbitrap Fusion (MS lvl: 1, pol: +)	+				411174	3.14475e+06	1.12691e+06	9.89503e+06	146705	1.13026e+06
401.18	420.244	4.78	19	1	Orbitrap Fusion (MS lvl: 1, pol: +)	+				3.55954e+06	1.46901e+06	2.39463e+06		402738	1.22705e+06
245.186	257.226	4.79	12	1	Orbitrap Fusion (MS lvl: 1, pol: +)	+				1.38168e+06	1.31475e+06	4.70229e+06		978875	3.3857e+06
295.165	310.216	4.79	15	1	Orbitrap Fusion (MS lvl: 1, pol: +)	+				2.97358e+06		4.90449e+06		787797	616506
266.105	268.112	4.8	2	1	Orbitrap Fusion (MS lvl: 1, pol: +)	+								2.31069e+06	3.41609e+06
182.081	191.111	4.8	9	1	Orbitrap Fusion (MS lvl: 1, pol: +)	+				483955	1.34954e+06	1.24249e+06		65775	2.37492e+06
110.05	112.057	4.81	2	1	Orbitrap Fusion (MS lvl: 1, pol: +)	+				502816	7.38033e+07			710356	1.16252e+08
187.089	189.096	4.81	2	1	Orbitrap Fusion (MS lvl: 1, pol: +)	+				355337	6.15321e+06			1.31202e+06	8.93285e+06
200.128	202.135	4.81	2	1	Orbitrap Fusion (MS lvl: 1, pol: +)	+				2.70152e+06		3.62992e+06		1.17807e+06	1.34115e+06
77.0386	83.0587	4.81	6	1	Orbitrap Fusion (MS lvl: 1, pol: +)	+	[M+H]+,[M+H-2H2O]+	95.0492-H2O,105.0335-CO	76.03130923,114.06699523	1.64959e+06	4.45643e+06	3.13463e+06		669978	6.44274e+06
95.0492	101.069	4.81	6	1	Orbitrap Fusion (MS lvl: 1, pol: +)	+	[M+H-H2O]+,[M+H3O]+	180.0654-C3H3NO2,187.0889-C4ClH9	114.067036466,76.0313564657	1.88909e+06	4.37038e+06	4.04096e+06		846390	6.86892e+06
356.256	363.279	4.81	7	1	Orbitrap Fusion (MS lvl: 1, pol: +)	+				263242	467425			1.00695e+06	430058
266.105	276.139	4.82	10	1	Orbitrap Fusion (MS lvl: 1, pol: +)	+				2.6527e+06	38646.7	2.72496e+06		2.31069e+06	141202
188.1	191.111	4.82	3	1	Orbitrap Fusion (MS lvl: 1, pol: +)	+				3.50785e+06	1.34954e+06			3.92764e+06	2.37492e+06
266.105	269.115	4.82	3	1	Orbitrap Fusion (MS lvl: 1, pol: +)	+				2.6527e+06		2.72496e+06		2.31069e+06	699553
105.034	112.057	4.82	7	1	Orbitrap Fusion (MS lvl: 1, pol: +)	+		180.0654-C2H5NO2		3.49393e+07	7.38033e+07	7.86817e+07		1.63817e+07	1.16252e+08
182.072	189.096	4.82	7	1	Orbitrap Fusion (MS lvl: 1, pol: +)	+		268.1120-CH10O2S		82133.8	6.15321e+06				8.93285e+06
268.112	276.139	4.82	8	1	Orbitrap Fusion (MS lvl: 1, pol: +)	+				545268	38646.7			3.41609e+06	141202
189.104	191.111	4.83	2	1	Orbitrap Fusion (MS lvl: 1, pol: +)	+				1.83976e+07	1.34954e+06			2.05347e+07	2.37492e+06
358.144	364.165	4.83	6	1	Orbitrap Fusion (MS lvl: 1, pol: +)	+				157984	433515			308215	510151
357.141	364.165	4.83	7	1	Orbitrap Fusion (MS lvl: 1, pol: +)	+				43699.9	433515				510151
264.136	266.142	4.84	2	1	Orbitrap Fusion (MS lvl: 1, pol: +)	+				699566	7.53959e+06	424771		1.37708e+06	8.43195e+06
137.06	145.086	4.84	8	1	Orbitrap Fusion (MS lvl: 1, pol: +)	+				1.88476e+06	9.88316e+06	3.41089e+06		176349	9.59635e+06
422.145	424.152	4.85	2	1	Orbitrap Fusion (MS lvl: 1, pol: +)	+				733996	2.50631e+06			604779	1.789e+06
421.142	424.152	4.85	3	1	Orbitrap Fusion (MS lvl: 1, pol: +)	+				258748	2.50631e+06			376544	1.789e+06
216.123	226.156	4.86	10	1	Orbitrap Fusion (MS lvl: 1, pol: +)	+		316.1755-C5H8O2		725681	726125	1.53461e+06			1.38492e+06
254.102	266.142	4.86	12	1	Orbitrap Fusion (MS lvl: 1, pol: +)	+				1.4899e+06	7.53959e+06	7.97607e+06			8.43195e+06
335.073	347.113	4.86	12	1	Orbitrap Fusion (MS lvl: 1, pol: +)	+		410.1048-C2H5NO2		1.06598e+06	1.10676e+06	1.51847e+06		248349	732166
410.105	424.152	4.86	14	1	Orbitrap Fusion (MS lvl: 1, pol: +)	+				2.62992e+06	2.50631e+06	3.56938e+06		525895	1.789e+06
316.175	331.226	4.86	15	1	Orbitrap Fusion (MS lvl: 1, pol: +)	+				1.91012e+06	1.27733e+06	4.49461e+06		1.09652e+06	932344
223.145	226.156	4.86	3	1	Orbitrap Fusion (MS lvl: 1, pol: +)	+				2.56828e+06	726125			5.3276e+06	1.38492e+06
346.222	356.256	4.87	10	1	Orbitrap Fusion (MS lvl: 1, pol: +)	+				452486	263242	1.95368e+06		848232	1.00695e+06
180.065	189.096	4.87	9	1	Orbitrap Fusion (MS lvl: 1, pol: +)	+				4.56764e+06	6.15321e+06	1.11243e+07		1.99346e+06	8.93285e+06
113.096	120.12	4.88	7	1	Orbitrap Fusion (MS lvl: 1, pol: +)	+				1.70877e+06	1.45805e+06	3.88575e+06		697201	2.81587e+06
231.043	239.07	4.88	8	1	Orbitrap Fusion (MS lvl: 1, pol: +)	+	[M+H]+	248.0697-H3N	230.036	957960	650647	2.27466e+06		499353	1.48232e+06
248.07	256.097	4.88	8	1	Orbitrap Fusion (MS lvl: 1, pol: +)	+	[M+NH4]+		230.036	772599	676506	1.85395e+06		481900	1.45563e+06
185.081	194.111	4.88	9	1	Orbitrap Fusion (MS lvl: 1, pol: +)	+				1.66973e+06	1.92306e+06	3.33391e+06		477675	2.99639e+06
225.123	236.16	4.89	11	1	Orbitrap Fusion (MS lvl: 1, pol: +)	+					870974	4.1916e+06		419233	1.5182e+06
141.091	149.118	4.89	8	1	Orbitrap Fusion (MS lvl: 1, pol: +)	+				2.01021e+06	2.754e+06	3.82126e+06		1.3966e+06	4.9327e+06
224.149	226.156	4.9	2	1	Orbitrap Fusion (MS lvl: 1, pol: +)	+				1.38584e+07	726125			2.42256e+07	1.38492e+06
324.202	331.225	4.9	7	1	Orbitrap Fusion (MS lvl: 1, pol: +)	+				669776	1.27733e+06			1.09539e+06	932344
213.123	223.157	4.91	10	1	Orbitrap Fusion (MS lvl: 1, pol: +)	+				224286	173216	215386		240330
213.112	224.149	4.92	11	1	Orbitrap Fusion (MS lvl: 1, pol: +)	+				8.82069e+06	1.38584e+07	2.10416e+07		2.92381e+06	2.42256e+07
252.172	254.179	4.92	2	1	Orbitrap Fusion (MS lvl: 1, pol: +)	+				298700	486271			625403	750033
134.06	142.087	4.92	8	1	Orbitrap Fusion (MS lvl: 1, pol: +)	+	[M+H]+	151.0864-H3N	133.053	2.53378e+07	2.10276e+07	5.41093e+07		1.48364e+07	4.17339e+07
214.107	224.141	4.93	10	1	Orbitrap Fusion (MS lvl: 1, pol: +)	+				925828	1.37486e+06	2.03633e+06		308754	2.00406e+06
249.102	265.155	4.93	16	1	Orbitrap Fusion (MS lvl: 1, pol: +)	+					1.64954e+06	1.00049e+06	4.05386e+06		897949
213.112	216.123	4.93	3	1	Orbitrap Fusion (MS lvl: 1, pol: +)	+				8.82069e+06	725681	2.10416e+07	1.53461e+06	2.92381e+06
151.086	159.113	4.94	8	1	Orbitrap Fusion (MS lvl: 1, pol: +)	+	[M+NH4]+		133.053	827205	651651	1.9914e+06		623544	1.4296e+06
276.155	278.161	4.95	2	1	Orbitrap Fusion (MS lvl: 1, pol: +)	+					1.05695e+06			259904	2.1795e+06
236.091	248.132	4.96	12	1	Orbitrap Fusion (MS lvl: 1, pol: +)	+				11769.3	761895	7.10715e+06		1.75891e+06	2.10254e+06
242.138	254.179	4.96	12	1	Orbitrap Fusion (MS lvl: 1, pol: +)	+				879794	486271	1.70542e+06		350125	750033
132.044	140.071	4.96	8	1	Orbitrap Fusion (MS lvl: 1, pol: +)	+		158.0599-C2H2,221.0919-C3H7NO2,203.0814-C3H5NO,217.0971-C4H7NO,175.0865-C2H5N		565032	920518	1.83986e+06		347591	1.92116e+06
195.102	206.138	4.98	11	1	Orbitrap Fusion (MS lvl: 1, pol: +)	+				207914	195674			688218
228.123	239.16	4.98	11	1	Orbitrap Fusion (MS lvl: 1, pol: +)	+				1.17889e+06	1.42657e+06	2.81802e+06		412464	2.52067e+06
265.118	278.162	4.98	13	1	Orbitrap Fusion (MS lvl: 1, pol: +)	+				1.01103e+06	1.05695e+06	2.5631e+06		347082	2.1795e+06
362.217	379.274	4.98	17	1	Orbitrap Fusion (MS lvl: 1, pol: +)	+				3.91308e+06	1.58513e+06	9.3613e+06		1.41074e+06	1.43103e+06
228.123	231.134	4.98	3	1	Orbitrap Fusion (MS lvl: 1, pol: +)	+				1.17889e+06	154630	2.81802e+06	545910	412464
372.25	379.274	4.98	7	1	Orbitrap Fusion (MS lvl: 1, pol: +)	+				775824	1.58513e+06			1.8036e+06	1.43103e+06
263.149	274.184	4.99	11	1	Orbitrap Fusion (MS lvl: 1, pol: +)	+				1.92971e+06		1.17522e+06	54671.6	3.52968e+06	164515
377.267	379.274	4.99	2	1	Orbitrap Fusion (MS lvl: 1, pol: +)	+				437049	1.58513e+06			364792	1.43103e+06
263.148	270.171	4.99	7	1	Orbitrap Fusion (MS lvl: 1, pol: +)	+				1.92971e+06	238829	1.17522e+06	647658	3.52968e+06	668536
217.097	229.137	5	12	1	Orbitrap Fusion (MS lvl: 1, pol: +)	+		263.1025-CH2O2		857620	1.26728e+06	3.31175e+06		437429	2.3548e+06
208.097	219.134	5.01	11	1	Orbitrap Fusion (MS lvl: 1, pol: +)	+		236.0915-CO			253596	3.25824e+06		626137	686455
270.171	274.184	5.01	4	1	Orbitrap Fusion (MS lvl: 1, pol: +)	+				238829		647658	54671.6	668536	164515
177.091	188.128	5.02	11	1	Orbitrap Fusion (MS lvl: 1, pol: +)	+		213.1119-H4O2		1.47982e+06	2.29624e+06	3.28385e+06	44727.7	431924	3.6848e+06
265.109	276.146	5.02	11	1	Orbitrap Fusion (MS lvl: 1, pol: +)	+				155744	1.31617e+07			724259	2.17913e+07
274.139	276.146	5.02	2	1	Orbitrap Fusion (MS lvl: 1, pol: +)	+	[M+H-H2O]+,[M+H3O]+		293.157026993,255.121346993	795903	1.31617e+07			2.95265e+06	2.17913e+07
199.086	207.113	5.02	8	1	Orbitrap Fusion (MS lvl: 1, pol: +)	+				156856	1.07028e+06	714118	3.14649e+06		313578
275.139	283.165	5.02	8	1	Orbitrap Fusion (MS lvl: 1, pol: +)	+				217782	3.35861e+06	1.37491e+06	8.031e+06		775022
181.097	190.127	5.02	9	1	Orbitrap Fusion (MS lvl: 1, pol: +)	+				2.40008e+06	309194	6.36159e+06		646641	504163
157.076	167.11	5.03	10	1	Orbitrap Fusion (MS lvl: 1, pol: +)	+	[M+H-H2O]+,[M+NH4]+,[M+H-2H2O]+,[M+H]+	245.0919-C3H4O3	176.09380355,139.04214355,194.10437355,156.06868755	2.28265e+06	5.6064e+06	9.88791e+06		2.21596e+06	1.02325e+07
158.06	168.093	5.03	10	1	Orbitrap Fusion (MS lvl: 1, pol: +)	+	[M+H]+,[M+H-NH3]+,[M+H3O]+	245.0919-C3H5NO2	157.052618368,176.093714368,139.042054368	576693	1.25008e+06	1.7839e+06		404191	2.33431e+06
175.086	185.12	5.03	10	1	Orbitrap Fusion (MS lvl: 1, pol: +)	+	[M+H-H2O]+,[M+NH4]+,[M+H3O]+	263.1025-C3H4O3	194.104303441,157.052643441,156.068623441	824160	2.10291e+06	3.74908e+06		781238	3.95296e+06
203.081	214.118	5.03	11	1	Orbitrap Fusion (MS lvl: 1, pol: +)	+	[M+H]+,[M+H-2H2O]+	263.1025-C2H4O2	202.074120339,240.109806339	1.80657e+06	4.45052e+06	7.57439e+06		1.42325e+06	8.68084e+06
221.092	232.129	5.03	11	1	Orbitrap Fusion (MS lvl: 1, pol: +)	+	[M+H-H2O]+,[M+H3O]+	263.1025-C2H2O	240.109712005,202.074032005	1.55546e+06	3.51104e+06	5.89207e+06		1.21848e+06	7.05278e+06
245.092	258.136	5.03	13	1	Orbitrap Fusion (MS lvl: 1, pol: +)	+	[M+H]+,[M+H-2H2O]+	263.1025-H2O	244.084613483,282.120299483	1.5683e+06	4.48422e+06	7.53208e+06		1.26302e+06	7.64543e+06
263.103	276.146	5.03	13	1	Orbitrap Fusion (MS lvl: 1, pol: +)	+	[M+H-H2O]+,[M+H3O]+		282.120378718,244.084698718	5.29748e+06	1.31617e+07	2.04477e+07		3.75221e+06	2.17913e+07
256.129	258.136	5.03	2	1	Orbitrap Fusion (MS lvl: 1, pol: +)	+	[M+H]+,[M+H-2H2O]+	274.1392-H2O	255.121585523,293.157271523	280594	4.48422e+06			1.1476e+06	7.64543e+06
273.136	276.146	5.03	3	1	Orbitrap Fusion (MS lvl: 1, pol: +)	+				50307.9	1.31617e+07			605112	2.17913e+07
130.065	139.095	5.03	9	1	Orbitrap Fusion (MS lvl: 1, pol: +)	+		158.0599-CO,157.0760-CHN,221.0919-C2H5NO3,217.0971-C3H5NO2		1.97774e+06	5.67497e+06	8.94675e+06		1.9977e+06	1.05935e+07
106.065	113.089	5.04	7	1	Orbitrap Fusion (MS lvl: 1, pol: +)	+				2.52365e+06	1.40417e+06	4.01511e+06		1.76416e+06	2.50702e+06
237.153	239.16	5.05	2	1	Orbitrap Fusion (MS lvl: 1, pol: +)	+				2.2896e+06	1.42312e+06			2.20276e+06	2.52067e+06
198.125	200.132	5.06	2	1	Orbitrap Fusion (MS lvl: 1, pol: +)	+					61734.2			83505.5	177604
261.09	271.124	5.07	10	1	Orbitrap Fusion (MS lvl: 1, pol: +)	+		303.1008-C2H2O		1.71722e+06	1.05279e+06	3.76777e+06		417827	1.28995e+06
227.139	238.176	5.07	11	1	Orbitrap Fusion (MS lvl: 1, pol: +)	+		269.1494-C2H2O		851016	1.69731e+06	2.47155e+06		284492	3.22919e+06
209.117	221.157	5.07	12	1	Orbitrap Fusion (MS lvl: 1, pol: +)	+				322772	3.51039e+06	3.32412e+06		699174	5.0174e+06
318.191	333.241	5.07	15	1	Orbitrap Fusion (MS lvl: 1, pol: +)	+				4.92365e+06	3.24643e+06	1.22552e+07		3.30558e+06	2.57043e+06
264.054	273.084	5.07	9	1	Orbitrap Fusion (MS lvl: 1, pol: +)	+				2.34996e+06	2.72311e+06	3.82067e+06		466199	4.63472e+06
303.101	315.141	5.09	12	1	Orbitrap Fusion (MS lvl: 1, pol: +)	+				4.17095e+06	2.25424e+06	9.38526e+06		1.31723e+06	3.2064e+06
360.201	377.258	5.09	17	1	Orbitrap Fusion (MS lvl: 1, pol: +)	+				3.14192e+06	2.53565e+06	7.02729e+06		1.02221e+06	1.51709e+06
266.138	270.153	5.09	4	1	Orbitrap Fusion (MS lvl: 1, pol: +)	+				318254	550552	971250	3.67579e+06		128739
370.235	377.258	5.09	7	1	Orbitrap Fusion (MS lvl: 1, pol: +)	+				1.19132e+06	2.53565e+06	102329		1.6024e+06	1.51709e+06
284.144	286.151	5.1	2	1	Orbitrap Fusion (MS lvl: 1, pol: +)	+		331.2342-H15S			393641			50722.2	592903
313.134	315.141	5.1	2	1	Orbitrap Fusion (MS lvl: 1, pol: +)	+	[M+H-2H2O]+	392.1954-H15S2	350.162	220343	2.25424e+06			376821	3.2064e+06
326.217	329.228	5.1	3	1	Orbitrap Fusion (MS lvl: 1, pol: +)	+				1.62381e+06	381998			3.09746e+06	355194
326.217	333.241	5.1	7	1	Orbitrap Fusion (MS lvl: 1, pol: +)	+				1.62381e+06	3.24643e+06			3.09746e+06	2.57043e+06
149.06	158.09	5.1	9	1	Orbitrap Fusion (MS lvl: 1, pol: +)	+				858532	1.41786e+06	1.50055e+06		101196	2.51237e+06
269.149	282.193	5.11	13	1	Orbitrap Fusion (MS lvl: 1, pol: +)	+				1.10912e+07	2.17525e+07	2.60477e+07		1.02249e+06	3.13166e+07
280.186	282.193	5.11	2	1	Orbitrap Fusion (MS lvl: 1, pol: +)	+				1.86017e+06	2.17525e+07			4.94932e+06	3.13166e+07
331.234	333.241	5.11	2	1	Orbitrap Fusion (MS lvl: 1, pol: +)	+				497992	3.24643e+06			580027	2.57043e+06
392.195	394.202	5.11	2	1	Orbitrap Fusion (MS lvl: 1, pol: +)	+	[M+ACN+H]+		350.162	1.42682e+06	7.49599e+06			1.63391e+06	8.69416e+06
279.183	282.193	5.11	3	1	Orbitrap Fusion (MS lvl: 1, pol: +)	+				361522	2.17226e+07			950744	3.13166e+07
308.117	315.141	5.11	7	1	Orbitrap Fusion (MS lvl: 1, pol: +)	+				104839	2.25424e+06			280398	3.2064e+06
325.214	333.241	5.11	8	1	Orbitrap Fusion (MS lvl: 1, pol: +)	+				521482	3.24643e+06			1.09175e+06	2.57043e+06
283.129	296.172	5.12	13	1	Orbitrap Fusion (MS lvl: 1, pol: +)	+				235519	208812	676031		173549	234132
377.145	394.202	5.12	17	1	Orbitrap Fusion (MS lvl: 1, pol: +)	+				1.37119e+07	7.51734e+06	3.43579e+07		1.06337e+07	8.69416e+06
280.185	282.193	5.12	2	1	Orbitrap Fusion (MS lvl: 1, pol: +)	+				686241	2.17525e+07			4.97303e+06	3.13166e+07
180.051	182.057	5.13	2	1	Orbitrap Fusion (MS lvl: 1, pol: +)	+		280.1850-ClH21N2O		535553	5.5409e+06			1.30032e+06	7.79466e+06
229.105	239.139	5.14	10	1	Orbitrap Fusion (MS lvl: 1, pol: +)	+				424259	1.70041e+07		3.46909e+07	415919	9.07451e+06
313.176	332.238	5.14	19	1	Orbitrap Fusion (MS lvl: 1, pol: +)	+				4.43387e+06	1.65923e+06	7.98989e+06		751553	1.23893e+06
133.132	135.138	5.14	2	1	Orbitrap Fusion (MS lvl: 1, pol: +)	+				36337.4	665042			254875	1.00626e+06
88.0216	91.0316	5.14	3	1	Orbitrap Fusion (MS lvl: 1, pol: +)	+		176.0375-C3H4O3		1.51643e+07	9.71016e+06	1.85363e+07		1.29321e+06	1.42924e+07
134.027	138.04	5.14	4	1	Orbitrap Fusion (MS lvl: 1, pol: +)	+		176.0375-C2H2O		3.03623e+07	1.83701e+07	3.83226e+07		2.75702e+06	2.68832e+07
176.038	182.058	5.14	6	1	Orbitrap Fusion (MS lvl: 1, pol: +)	+				8.83064e+06	5.5409e+06	1.07714e+07		614303	7.79466e+06
115.054	124.084	5.14	9	1	Orbitrap Fusion (MS lvl: 1, pol: +)	+				747346	2.53698e+06	1.71987e+06			3.89795e+06
181.133	191.167	5.15	10	1	Orbitrap Fusion (MS lvl: 1, pol: +)	+		269.1494-C3H4O3		2.68833e+06	2.6116e+06	4.9602e+06		803450	4.29738e+06
284.106	296.147	5.15	12	1	Orbitrap Fusion (MS lvl: 1, pol: +)	+				3.00487e+06	696394	6.50936e+06		615814	1.00927e+06
244.156	251.179	5.15	7	1	Orbitrap Fusion (MS lvl: 1, pol: +)	+				1.6057e+06	2.98418e+06			3.18616e+06	7.70204e+06
243.153	251.179	5.15	8	1	Orbitrap Fusion (MS lvl: 1, pol: +)	+					2.98418e+06			1.01055e+06	7.68846e+06
197.128	207.162	5.16	10	1	Orbitrap Fusion (MS lvl: 1, pol: +)	+				1.37861e+06	1.26192e+06	5.00859e+06		870988	2.19396e+06
209.081	220.118	5.16	11	1	Orbitrap Fusion (MS lvl: 1, pol: +)	+				614649	1.3323e+06	1.16514e+06		46735.8	1.98174e+06
239.139	251.179	5.16	12	1	Orbitrap Fusion (MS lvl: 1, pol: +)	+		291.1735-CH8S		1.70041e+07	2.99507e+06	3.46909e+07		9.07451e+06	7.70204e+06
231.113	244.156	5.16	13	1	Orbitrap Fusion (MS lvl: 1, pol: +)	+				1.57946e+06	1.62645e+06	3.39358e+06			3.12046e+06
263.139	277.186	5.16	14	1	Orbitrap Fusion (MS lvl: 1, pol: +)	+				2.91658e+07	3.74734e+07	6.14983e+07		1.37959e+07	5.84072e+07
209.081	225.134	5.16	16	1	Orbitrap Fusion (MS lvl: 1, pol: +)	+				614649	2.69837e+06	1.16514e+06	6.24412e+06	46735.8	1.64443e+06
249.172	251.179	5.16	2	1	Orbitrap Fusion (MS lvl: 1, pol: +)	+				113178	2.98418e+06			1.08641e+06	7.70204e+06
126.091	133.115	5.16	7	1	Orbitrap Fusion (MS lvl: 1, pol: +)	+		181.1333-C3H5N		792188	782891	2.08854e+06			1.24566e+06
370.235	377.258	5.16	7	1	Orbitrap Fusion (MS lvl: 1, pol: +)	+				1.15861e+06	2.53565e+06			1.57653e+06	1.51709e+06
375.252	377.258	5.17	2	1	Orbitrap Fusion (MS lvl: 1, pol: +)	+				479795	2.53565e+06			413910	1.51709e+06
369.231	377.258	5.17	8	1	Orbitrap Fusion (MS lvl: 1, pol: +)	+				264833	2.53565e+06			493012	1.51709e+06
282.145	292.177	5.18	10	1	Orbitrap Fusion (MS lvl: 1, pol: +)	+				235970	6.04656e+06	834673	3.76252e+06	265158
209.128	220.165	5.19	11	1	Orbitrap Fusion (MS lvl: 1, pol: +)	+				6.33802e+06	1.14164e+06	1.50044e+07		1.83058e+06	2.54878e+06
207.138	220.181	5.19	13	1	Orbitrap Fusion (MS lvl: 1, pol: +)	+				146140	70409.6
291.173	304.217	5.19	13	1	Orbitrap Fusion (MS lvl: 1, pol: +)	+				1.55052e+07	4.55432e+06	2.73752e+07		7.23697e+06	7.93705e+06
244.097	258.144	5.19	14	1	Orbitrap Fusion (MS lvl: 1, pol: +)	+				7.43617e+06	3.78995e+06	1.74176e+07		3.54022e+06	7.19207e+06
178.117	180.123	5.19	2	1	Orbitrap Fusion (MS lvl: 1, pol: +)	+					2.89921e+06			1.98971e+06	5.46488e+06
275.179	277.186	5.19	2	1	Orbitrap Fusion (MS lvl: 1, pol: +)	+				1.48274e+06	3.74734e+07			2.54131e+06	5.84072e+07
166.086	175.116	5.19	9	1	Orbitrap Fusion (MS lvl: 1, pol: +)	+				2.7922e+06	3.68888e+06	7.80496e+06		1.21333e+06	6.29884e+06
176.11	180.123	5.2	4	1	Orbitrap Fusion (MS lvl: 1, pol: +)	+				109015	2.89921e+06			537312	5.46488e+06
174.103	180.124	5.2	6	1	Orbitrap Fusion (MS lvl: 1, pol: +)	+				124183	2.89921e+06			903731	5.46488e+06
134.096	143.127	5.2	9	1	Orbitrap Fusion (MS lvl: 1, pol: +)	+				6.0985e+06	1.46149e+06	1.14616e+07		3.51262e+06	2.78304e+06
262.176	264.183	5.21	2	1	Orbitrap Fusion (MS lvl: 1, pol: +)	+				540539	7.83528e+06			1.39567e+06	1.05954e+07
302.21	304.217	5.21	2	1	Orbitrap Fusion (MS lvl: 1, pol: +)	+				247059	4.54062e+06			332598	7.91893e+06
392.196	394.202	5.21	2	1	Orbitrap Fusion (MS lvl: 1, pol: +)	+				1.42682e+06	7.49599e+06			1.63391e+06	8.69416e+06
268.156	272.169	5.21	4	1	Orbitrap Fusion (MS lvl: 1, pol: +)	+				704294	443170			3.4133e+06	2.424e+06
272.169	277.186	5.21	5	1	Orbitrap Fusion (MS lvl: 1, pol: +)	+				443170	3.74734e+07			2.424e+06	5.84072e+07
172.097	180.123	5.21	8	1	Orbitrap Fusion (MS lvl: 1, pol: +)	+				7.41135e+06	2.89921e+06	1.15316e+07		3.28068e+06	5.46488e+06
275.179	277.186	5.22	2	1	Orbitrap Fusion (MS lvl: 1, pol: +)	+				1.48274e+06	3.74734e+07			2.54129e+06	5.84072e+07
425.191	445.259	5.22	20	1	Orbitrap Fusion (MS lvl: 1, pol: +)	+				3.4513e+06	7.26154e+06	7.4466e+06		1.08034e+06	1.24935e+07
116.071	121.087	5.22	5	1	Orbitrap Fusion (MS lvl: 1, pol: +)	+				6.30581e+06	5.91609e+06	1.45062e+07		3.56148e+06	1.01619e+07
268.155	277.186	5.22	9	1	Orbitrap Fusion (MS lvl: 1, pol: +)	+	[M+H-C2H2O]+		311.173	704294	3.74734e+07			3.4133e+06	5.84072e+07
177.054	187.088	5.23	10	1	Orbitrap Fusion (MS lvl: 1, pol: +)	+		263.1388-C4H10N2,275.1059-CH10N2OS		2.73916e+06	7.53528e+06	5.82909e+06		561981	9.37408e+06
443.252	445.259	5.23	2	1	Orbitrap Fusion (MS lvl: 1, pol: +)	+				449561	7.26154e+06			865966	1.24935e+07
202.107	211.137	5.23	9	1	Orbitrap Fusion (MS lvl: 1, pol: +)	+				2.6414e+06	525814	491576		7.58467e+06	379405
284.136	286.143	5.24	2	1	Orbitrap Fusion (MS lvl: 1, pol: +)	+					591894	683005			1.02194e+06
275.106	286.142	5.25	11	1	Orbitrap Fusion (MS lvl: 1, pol: +)	+				931344	591908	1.87434e+06		451000	1.02194e+06
315.137	329.184	5.25	14	1	Orbitrap Fusion (MS lvl: 1, pol: +)	+				661617	506396	1.53246e+06			728843
330.191	346.244	5.25	16	1	Orbitrap Fusion (MS lvl: 1, pol: +)	+				6.03948e+06	1.59558e+06	8.35964e+06		1.87752e+06	1.36053e+06
387.162	409.237	5.25	22	1	Orbitrap Fusion (MS lvl: 1, pol: +)	+				585232	331624	1.78848e+06		355399	690741
281.126	286.143	5.25	5	1	Orbitrap Fusion (MS lvl: 1, pol: +)	+				61576.3	591894			224230	1.02194e+06
128.107	135.13	5.25	7	1	Orbitrap Fusion (MS lvl: 1, pol: +)	+				6.57292e+06	1.97704e+06			9.79044e+06
120.081	128.108	5.25	8	1	Orbitrap Fusion (MS lvl: 1, pol: +)	+				5.46425e+06	6.58982e+06	1.28835e+07		2.68522e+06	9.73306e+06
297.088	308.125	5.27	11	1	Orbitrap Fusion (MS lvl: 1, pol: +)	+				1.56862e+06	1.02285e+06	3.82045e+06	335646	651169	1.59398e+06
387.162	403.216	5.27	16	1	Orbitrap Fusion (MS lvl: 1, pol: +)	+				585232	754289	1.79703e+06		355399	1.04484e+06
330.191	332.197	5.27	2	1	Orbitrap Fusion (MS lvl: 1, pol: +)	+				6.03948e+06	81284.8	8.35964e+06	658453	1.87752e+06
344.238	346.244	5.27	2	1	Orbitrap Fusion (MS lvl: 1, pol: +)	+				155936	1.59558e+06			211764	1.36053e+06
158.096	169.133	5.28	11	1	Orbitrap Fusion (MS lvl: 1, pol: +)	+				1.30881e+06	910320	2.62409e+06		271090	1.41714e+06
243.134	254.171	5.28	11	1	Orbitrap Fusion (MS lvl: 1, pol: +)	+				1.96124e+06	2.57126e+06	4.42693e+06		500105	4.45738e+06
240.123	252.163	5.28	12	1	Orbitrap Fusion (MS lvl: 1, pol: +)	+				1.23272e+06	1.34075e+06	3.06673e+06		132051	2.27656e+06
259.1	271.14	5.28	12	1	Orbitrap Fusion (MS lvl: 1, pol: +)	+				4.18826e+06	2.37022e+06	7.12439e+06		1.65972e+06	5.78488e+06
240.123	254.171	5.28	14	1	Orbitrap Fusion (MS lvl: 1, pol: +)	+				1.23272e+06	2.57126e+06	3.06673e+06		132051	4.45738e+06
297.088	303.108	5.28	6	1	Orbitrap Fusion (MS lvl: 1, pol: +)	+				1.56862e+06	82446.5	3.82045e+06		651169	335215
310.223	317.246	5.28	7	1	Orbitrap Fusion (MS lvl: 1, pol: +)	+				69246.1	772864			1.34347e+06	828918
339.221	346.244	5.28	7	1	Orbitrap Fusion (MS lvl: 1, pol: +)	+				766333	1.59558e+06			2.00152e+06	1.36053e+06
115.054	124.084	5.28	9	1	Orbitrap Fusion (MS lvl: 1, pol: +)	+						1.71987e+06		1.57816e+06	3.89843e+06
276.126	288.167	5.29	12	1	Orbitrap Fusion (MS lvl: 1, pol: +)	+				6.34523e+06	2.33169e+06	1.0554e+07		5.99361e+06	5.12955e+06
291.174	293.18	5.29	2	1	Orbitrap Fusion (MS lvl: 1, pol: +)	+					1.29573e+07			7.16592e+06	1.59555e+07
374.22	376.227	5.29	2	1	Orbitrap Fusion (MS lvl: 1, pol: +)	+				84543.7	2.11796e+06			266139	3.63139e+06
231.113	244.156	5.3	13	1	Orbitrap Fusion (MS lvl: 1, pol: +)	+								424911	3.18616e+06
302.196	317.246	5.3	15	1	Orbitrap Fusion (MS lvl: 1, pol: +)	+				744567	772864	2.36736e+06		239836	828918
359.17	376.226	5.3	17	1	Orbitrap Fusion (MS lvl: 1, pol: +)	+				627461	2.15316e+06	1.12943e+06		141738	3.63139e+06
202.108	204.114	5.3	2	1	Orbitrap Fusion (MS lvl: 1, pol: +)	+		234.1703-C2H8		2.64136e+06	1.71653e+07			7.58518e+06	3.60309e+07
252.163	254.171	5.3	2	1	Orbitrap Fusion (MS lvl: 1, pol: +)	+				1.30474e+06	2.57125e+06			2.27795e+06	4.4574e+06
290.17	293.18	5.31	3	1	Orbitrap Fusion (MS lvl: 1, pol: +)	+				221704	1.29573e+07			601706	1.59555e+07
453.265	457.278	5.31	4	1	Orbitrap Fusion (MS lvl: 1, pol: +)	+								1.1717e+06	126459
148.112	158.146	5.32	10	1	Orbitrap Fusion (MS lvl: 1, pol: +)	+		237.1232-C2H3NO3,226.1437-C2H6O3		3.83161e+06	966107	7.21898e+06		507833	1.6355e+06
194.081	204.114	5.32	10	1	Orbitrap Fusion (MS lvl: 1, pol: +)	+	[M+H-H2O]+,[M+H]+,[M+ACN+H]+,[M+H3O]+	226.1437-C2H8,279.1338-C4H7NO	213.098779248,193.073663248,152.047116248,175.063099248	1.42795e+07	1.71653e+07	2.92822e+07		7.62531e+06	3.60309e+07
216.063	226.097	5.32	10	1	Orbitrap Fusion (MS lvl: 1, pol: +)	+	[M+Na]+,[M+Na+CH3CN]+		193.073689404,152.047137404	2.74102e+06	2.88504e+06	4.04335e+06		1.20514e+06	4.1898e+06
278.133	288.166	5.32	10	1	Orbitrap Fusion (MS lvl: 1, pol: +)	+				293015	2.33169e+06	86052.8		1.192e+06	5.12955e+06
175.123	186.16	5.32	11	1	Orbitrap Fusion (MS lvl: 1, pol: +)	+		237.1232-CH2O3		8.57939e+06	2.90081e+06	1.72437e+07		1.40266e+06	3.88302e+06
219.113	231.153	5.32	12	1	Orbitrap Fusion (MS lvl: 1, pol: +)	+		261.1233-C2H2O		3.16604e+06	989807	6.04787e+06		503522	1.41857e+06
237.123	249.164	5.32	12	1	Orbitrap Fusion (MS lvl: 1, pol: +)	+		279.1338-C2H2O		6.1166e+06	2.4027e+06	1.21852e+07		1.19034e+06	3.34005e+06
251.139	264.183	5.32	13	1	Orbitrap Fusion (MS lvl: 1, pol: +)	+				1.51454e+07	7.83528e+06	2.55544e+07		2.58147e+06	1.05954e+07
261.123	275.17	5.32	14	1	Orbitrap Fusion (MS lvl: 1, pol: +)	+				2.39916e+06	1.1165e+06	4.93067e+06		556795	1.17335e+06
279.134	293.181	5.32	14	1	Orbitrap Fusion (MS lvl: 1, pol: +)	+				3.4651e+07	1.29573e+07	6.08784e+07		5.63957e+06	1.59555e+07
76.0393	78.046	5.32	2	1	Orbitrap Fusion (MS lvl: 1, pol: +)	+		176.0705-C8H4		4.41005e+06	4.83797e+06	7.93666e+06		3.64605e+06	1.07974e+07
96.071	98.0777	5.32	2	1	Orbitrap Fusion (MS lvl: 1, pol: +)	+				155320	2.75718e+07			654056	6.2573e+07
286.16	288.166	5.32	2	1	Orbitrap Fusion (MS lvl: 1, pol: +)	+		333.1424-HNS		388671	2.33169e+06			1.95712e+06	5.12955e+06
331.167	333.173	5.32	2	1	Orbitrap Fusion (MS lvl: 1, pol: +)	+				691289	8.18322e+06			1.64998e+06	1.00036e+07
455.271	457.278	5.32	2	1	Orbitrap Fusion (MS lvl: 1, pol: +)	+								56475	126459
335.149	357.224	5.32	22	1	Orbitrap Fusion (MS lvl: 1, pol: +)	+				211580	1.20139e+06			630427	1.12505e+06
194.081	197.091	5.32	3	1	Orbitrap Fusion (MS lvl: 1, pol: +)	+		286.1595-CH17PS		1.42795e+07		2.92822e+07		7.62531e+06	196686
201.105	204.114	5.32	3	1	Orbitrap Fusion (MS lvl: 1, pol: +)	+		291.1738-CClH13NO		99231.5	1.71653e+07			916675	3.60309e+07
285.156	288.166	5.32	3	1	Orbitrap Fusion (MS lvl: 1, pol: +)	+				119181	2.33169e+06			391951	5.12955e+06
91.0543	98.0777	5.32	7	1	Orbitrap Fusion (MS lvl: 1, pol: +)	+		148.1120-C3H7N,176.0705-C3H3NO2,175.1228-C4H8N2		2.30474e+07	2.75718e+07	4.84258e+07		1.79303e+07	6.2573e+07
196.088	204.114	5.32	8	1	Orbitrap Fusion (MS lvl: 1, pol: +)	+				580750	1.71653e+07	198952		3.38988e+06	3.60309e+07
176.071	186.104	5.33	10	1	Orbitrap Fusion (MS lvl: 1, pol: +)	+	[M+H]+,[M+H-2H2O]+	237.1232-C2H7NO,226.1437-C2H10O	175.063266871,213.098952871	1.56423e+06	1.4738e+06	2.95669e+06		635190	2.73007e+06
319.126	333.173	5.33	14	1	Orbitrap Fusion (MS lvl: 1, pol: +)	+				2.80374e+07	8.18322e+06	5.3986e+07		4.87267e+06	1.00036e+07
323.11	341.17	5.33	18	1	Orbitrap Fusion (MS lvl: 1, pol: +)	+				1.32201e+06	2.59259e+06	1.78779e+06	6.71132e+06	354768	1.5916e+06
333.142	335.149	5.33	2	1	Orbitrap Fusion (MS lvl: 1, pol: +)	+					211580			293808	630427
479.32	481.327	5.33	2	1	Orbitrap Fusion (MS lvl: 1, pol: +)	+					253609			398205	856739
341.171	357.224	5.34	16	1	Orbitrap Fusion (MS lvl: 1, pol: +)	+				2.59259e+06	1.20139e+06	6.71132e+06		1.5916e+06	1.12505e+06
444.242	446.249	5.34	2	1	Orbitrap Fusion (MS lvl: 1, pol: +)	+					1.73055e+06			3.97248e+06	3.54771e+06
443.239	446.249	5.34	3	1	Orbitrap Fusion (MS lvl: 1, pol: +)	+					1.73055e+06			1.92971e+06	3.54771e+06
192.102	203.139	5.35	11	1	Orbitrap Fusion (MS lvl: 1, pol: +)	+		226.1437-CH6O,279.1338-C3H5NO2		3.5035e+06	1.09095e+06	7.20225e+06		896645	1.75106e+06
212.104	214.111	5.35	2	1	Orbitrap Fusion (MS lvl: 1, pol: +)	+									318525
265.155	273.181	5.35	8	1	Orbitrap Fusion (MS lvl: 1, pol: +)	+					94326.8	144501	1.9561e+06
179.048	184.065	5.36	5	1	Orbitrap Fusion (MS lvl: 1, pol: +)	+				570700	983448	1.73455e+06		921571	2.35319e+06
233.167	238.184	5.36	5	1	Orbitrap Fusion (MS lvl: 1, pol: +)	+					1.43409e+06			1.00342e+06	1.31101e+07
297.127	311.173	5.37	14	1	Orbitrap Fusion (MS lvl: 1, pol: +)	+				1.25634e+07	1.42632e+07	5.27978e+07		8.25327e+06	3.47997e+07
428.188	446.249	5.37	18	1	Orbitrap Fusion (MS lvl: 1, pol: +)	+				9.0648e+06	1.76058e+06	1.42434e+07		3.69524e+06	3.54771e+06
303.104	305.111	5.37	2	1	Orbitrap Fusion (MS lvl: 1, pol: +)	+				272934	714265			790573	881126
428.189	430.195	5.37	2	1	Orbitrap Fusion (MS lvl: 1, pol: +)	+				9.0648e+06		1.42434e+07	380418	3.69524e+06	429764
104.053	108.066	5.37	4	1	Orbitrap Fusion (MS lvl: 1, pol: +)	+				840493	960375	4.21646e+06		518424	2.73589e+06
314.191	316.198	5.38	2	1	Orbitrap Fusion (MS lvl: 1, pol: +)	+		387.1959-CHN2O2,405.2255-H12OPS			1.20686e+06			666067	2.27441e+06
235.174	238.184	5.38	3	1	Orbitrap Fusion (MS lvl: 1, pol: +)	+		291.1738-CN2O			1.43332e+06			3.76012e+06	1.31101e+07
234.17	238.184	5.38	4	1	Orbitrap Fusion (MS lvl: 1, pol: +)	+		331.1668-C2ClH7P			1.43332e+06			1.47568e+06	1.31101e+07
206.081	217.118	5.39	11	1	Orbitrap Fusion (MS lvl: 1, pol: +)	+					136240			776539	649656
226.144	238.184	5.39	12	1	Orbitrap Fusion (MS lvl: 1, pol: +)	+		319.1263-C2H5S2		1.74556e+07	1.43332e+06	2.69227e+07		7.47644e+06	1.31101e+07
285.123	301.177	5.39	16	1	Orbitrap Fusion (MS lvl: 1, pol: +)	+	[M+H]+	302.1497-H3N	284.116	1.68248e+06	1.81972e+06	3.29099e+06		842013	2.45536e+06
285.123	296.16	5.4	11	1	Orbitrap Fusion (MS lvl: 1, pol: +)	+				1.68248e+06	452461	3.29099e+06	4.09477e+06	842013	645479
301.212	316.262	5.4	15	1	Orbitrap Fusion (MS lvl: 1, pol: +)	+				6.86159e+06	1.04606e+07	3.53044e+07		3.65829e+06	1.87691e+07
302.15	318.203	5.4	16	1	Orbitrap Fusion (MS lvl: 1, pol: +)	+	[M+NH4]+		284.116	3.76119e+06	4.75033e+06	7.91232e+06		1.81172e+06	6.61721e+06
309.167	311.173	5.4	2	1	Orbitrap Fusion (MS lvl: 1, pol: +)	+				623251	1.42632e+07			1.68272e+06	3.47997e+07
307.167	318.203	5.41	11	1	Orbitrap Fusion (MS lvl: 1, pol: +)	+				218750	4.75033e+06			742343	6.61721e+06
249.123	262.167	5.41	13	1	Orbitrap Fusion (MS lvl: 1, pol: +)	+		297.1266-CH4S		222589	252995	1.70569e+06		514850	1.97198e+06
316.197	318.203	5.41	2	1	Orbitrap Fusion (MS lvl: 1, pol: +)	+				1.27583e+06	4.75033e+06			458103	6.61721e+06
295.078	305.111	5.42	10	1	Orbitrap Fusion (MS lvl: 1, pol: +)	+				3.23531e+06	716147	5.51234e+06		1.15335e+06	881126
214.144	225.181	5.42	11	1	Orbitrap Fusion (MS lvl: 1, pol: +)	+				2.23644e+06	832902	3.38314e+06		491229	1.35309e+06
290.175	302.216	5.42	12	1	Orbitrap Fusion (MS lvl: 1, pol: +)	+				5.23053e+07	1.05165e+06	6.93328e+07	5.84933e+06	5.29326e+07	720739
285.144	298.188	5.42	13	1	Orbitrap Fusion (MS lvl: 1, pol: +)	+				413965	237249	1.14569e+06		135921	488674
385.147	401.2	5.42	16	1	Orbitrap Fusion (MS lvl: 1, pol: +)	+				35814.5	590214	826533			817356
206.147	208.154	5.42	2	1	Orbitrap Fusion (MS lvl: 1, pol: +)	+				968419	3.63831e+07			2.0261e+06	6.71472e+07
290.175	292.181	5.42	2	1	Orbitrap Fusion (MS lvl: 1, pol: +)	+		314.2555-H10N		5.20055e+07	523311	6.93328e+07	764884	5.22961e+07	651219
290.175	301.212	5.43	11	1	Orbitrap Fusion (MS lvl: 1, pol: +)	+				5.23053e+07	6.86159e+06	6.93328e+07	3.53044e+07	5.29326e+07	3.65829e+06
314.255	316.262	5.43	2	1	Orbitrap Fusion (MS lvl: 1, pol: +)	+				1.26033e+06	1.04606e+07			3.60466e+06	1.87691e+07
197.117	208.154	5.44	11	1	Orbitrap Fusion (MS lvl: 1, pol: +)	+	[M+H-H2O]+,[M+H3O]+	258.2063-C3H11N	216.134938647,178.099258647	2.31627e+07	3.63831e+07	7.08867e+07		1.00478e+07	6.71472e+07
86.0964	91.1132	5.44	5	1	Orbitrap Fusion (MS lvl: 1, pol: +)	+		132.1019-CH2O2		3.85693e+06	3.4828e+06	6.83221e+06		791053	4.34142e+06
179.107	190.143	5.45	11	1	Orbitrap Fusion (MS lvl: 1, pol: +)	+	[M+H]+,[M+H-2H2O]+	258.2063-C3H13NO	178.099251827,216.134937827	4.53574e+06	8.01501e+06	1.25447e+07		2.18953e+06	1.37586e+07
258.206	272.253	5.45	14	1	Orbitrap Fusion (MS lvl: 1, pol: +)	+		301.2121-CHNO		1.32868e+06	5.69238e+06	2.99524e+06		245170	9.51322e+06
213.112	224.149	5.46	11	1	Orbitrap Fusion (MS lvl: 1, pol: +)	+				239070		1.07577e+06		265923	698717
515.194	517.2	5.46	2	1	Orbitrap Fusion (MS lvl: 1, pol: +)	+				1.67492e+06	5.68456e+06			3.31588e+06	7.41316e+06
514.19	517.2	5.46	3	1	Orbitrap Fusion (MS lvl: 1, pol: +)	+				786407	5.68456e+06			2.28074e+06	7.41316e+06
513.187	517.2	5.46	4	1	Orbitrap Fusion (MS lvl: 1, pol: +)	+				318376	5.68456e+06			1.2901e+06	7.41316e+06
509.173	517.2	5.46	8	1	Orbitrap Fusion (MS lvl: 1, pol: +)	+				477783	5.68456e+06			1.26043e+06	7.41316e+06
132.102	138.122	5.47	6	1	Orbitrap Fusion (MS lvl: 1, pol: +)	+				1.60683e+06	1.36675e+06	2.63757e+06		195854	1.86323e+06
251.088	260.118	5.47	9	1	Orbitrap Fusion (MS lvl: 1, pol: +)	+				5.39375e+06	837820	3.13736e+06			298828
275.07	285.103	5.48	10	1	Orbitrap Fusion (MS lvl: 1, pol: +)	+		350.1015-C2H5NO2		1.96682e+06	1.48004e+06	6.44268e+06		2.34024e+06	2.18773e+06
350.102	362.142	5.48	12	1	Orbitrap Fusion (MS lvl: 1, pol: +)	+		422.1015-C6		6.28031e+06	4.6697e+06	2.01665e+07		7.43311e+06	6.61573e+06
422.102	440.162	5.48	18	1	Orbitrap Fusion (MS lvl: 1, pol: +)	+		519.1153-C2H9S2,497.1332-C2H5NO2		1.89066e+06	1.40632e+06	6.77124e+06		2.20551e+06	1.92593e+06
453.143	472.207	5.48	19	1	Orbitrap Fusion (MS lvl: 1, pol: +)	+		497.1332-CO2		3.11723e+06	2.04391e+06	9.68992e+06		3.2179e+06	2.57636e+06
314.255	316.262	5.48	2	1	Orbitrap Fusion (MS lvl: 1, pol: +)	+				1.26033e+06	1.04606e+07			3.59867e+06	1.87691e+07
497.133	517.2	5.48	20	1	Orbitrap Fusion (MS lvl: 1, pol: +)	+	[M+H]+,[M+ACN+H]+		496.125971175,455.099424175	7.45895e+06	5.68456e+06	2.29549e+07		7.77388e+06	7.41316e+06
519.115	539.182	5.48	20	1	Orbitrap Fusion (MS lvl: 1, pol: +)	+	[M+Na]+,[M+Na+CH3CN]+		496.126051506,455.099499506	2.33416e+06	1.3925e+06	7.35619e+06		1.59861e+06	1.53224e+06
107.085	115.112	5.48	8	1	Orbitrap Fusion (MS lvl: 1, pol: +)	+				303279	3.49613e+06	6.0079e+06		1.72195e+06	5.89017e+06
125.096	133.123	5.49	8	1	Orbitrap Fusion (MS lvl: 1, pol: +)	+				184186	714381	489237		63900.5	840932
184.097	193.127	5.49	9	1	Orbitrap Fusion (MS lvl: 1, pol: +)	+				1.52586e+06	817909	2.63453e+06		1.01211e+06	1.16659e+06
167.107	177.14	5.5	10	1	Orbitrap Fusion (MS lvl: 1, pol: +)	+				805345	5.06433e+06	8.47204e+06		2.62273e+06	1.31364e+06
360.192	379.255	5.51	19	1	Orbitrap Fusion (MS lvl: 1, pol: +)	+				1.19428e+06	1.30727e+06	2.98265e+06		323088	1.82579e+06
246.131	248.138	5.51	2	1	Orbitrap Fusion (MS lvl: 1, pol: +)	+					947590			275996	1.06335e+06
121.101	130.131	5.51	9	1	Orbitrap Fusion (MS lvl: 1, pol: +)	+		167.1065-CH2O2		73235.7	299219	357073		105067	120919
243.113	257.159	5.52	14	1	Orbitrap Fusion (MS lvl: 1, pol: +)	+				2.72078e+06	3.27877e+06	6.34763e+06		1.04445e+06	5.73993e+06
347.17	363.224	5.53	16	1	Orbitrap Fusion (MS lvl: 1, pol: +)	+				671629	1.06074e+06	1.18914e+06		108565	2.09736e+06
568.202	574.222	5.53	6	1	Orbitrap Fusion (MS lvl: 1, pol: +)	+					1.26231e+06	736232		3.61524e+06	723387
352.224	359.247	5.53	7	1	Orbitrap Fusion (MS lvl: 1, pol: +)	+					332731			180035	332807
155.07	163.097	5.53	8	1	Orbitrap Fusion (MS lvl: 1, pol: +)	+				659063	133539	1.20182e+06		678476	464751
279.146	290.182	5.57	11	1	Orbitrap Fusion (MS lvl: 1, pol: +)	+				486717		110786		533335	385729
278.142	290.182	5.57	12	1	Orbitrap Fusion (MS lvl: 1, pol: +)	+				591065		915884		815365	385729
215.118	228.161	5.57	13	1	Orbitrap Fusion (MS lvl: 1, pol: +)	+		243.1127-CO		1.75548e+06	2.48142e+06	3.5939e+06		574025	3.83776e+06
133.101	143.135	5.58	10	1	Orbitrap Fusion (MS lvl: 1, pol: +)	+				3.15961e+06	5.41923e+06				7.79667e+06
180.102	190.135	5.58	10	1	Orbitrap Fusion (MS lvl: 1, pol: +)	+		243.1127-C4HN,208.0966-CO		2.70901e+06	722893	1.11227e+07		2.37146e+06	2.84801e+06
198.112	208.146	5.58	10	1	Orbitrap Fusion (MS lvl: 1, pol: +)	+				2.63849e+06	1.3801e+06	4.28523e+06		1.25086e+06
208.097	219.134	5.58	11	1	Orbitrap Fusion (MS lvl: 1, pol: +)	+				3.19262e+06	1.49036e+06	1.43233e+07		3.40171e+06	4.86783e+06
209.154	222.197	5.58	13	1	Orbitrap Fusion (MS lvl: 1, pol: +)	+				1.94115e+06	4.4371e+06	4.05717e+06		456513	7.29114e+06
279.17	294.221	5.58	15	1	Orbitrap Fusion (MS lvl: 1, pol: +)	+				1.04185e+06	1.31046e+06	3.4149e+06		515465	2.06218e+06
198.112	200.119	5.58	2	1	Orbitrap Fusion (MS lvl: 1, pol: +)	+	[M+H]+,[M+H-2H2O]+	216.1229-H2O	197.104998337,235.140684337	2.63849e+06	527328	4.28523e+06		1.25086e+06	2.19736e+06
198.112	206.138	5.58	8	1	Orbitrap Fusion (MS lvl: 1, pol: +)	+				2.63849e+06	2.88223e+06	4.28523e+06		1.25086e+06	4.39383e+06
149.096	159.13	5.59	10	1	Orbitrap Fusion (MS lvl: 1, pol: +)	+		216.1228-H5NO3		3.05189e+06	5.48673e+06	7.12751e+06		2.27064e+06	7.96892e+06
216.123	226.156	5.59	10	1	Orbitrap Fusion (MS lvl: 1, pol: +)	+	[M+H]+,[M+ACN+H]+		215.115572787,174.089025787	1.3974e+07	3.42553e+06	1.89611e+07		8.36576e+06	5.71765e+06
363.223	376.266	5.6	13	1	Orbitrap Fusion (MS lvl: 1, pol: +)	+				1.06074e+06				2.09765e+06	66183.7
325.176	341.23	5.6	16	1	Orbitrap Fusion (MS lvl: 1, pol: +)	+				3.45737e+06	2.42958e+06	1.21301e+07		1.4502e+06	2.60752e+06
425.178	444.241	5.61	19	1	Orbitrap Fusion (MS lvl: 1, pol: +)	+				1.01974e+06	2.04826e+06	2.10721e+06		123353
95.0855	102.109	5.61	7	1	Orbitrap Fusion (MS lvl: 1, pol: +)	+				2.64985e+06	79688.1	3.9164e+06		2.22957e+06	105373
109.065	116.088	5.61	7	1	Orbitrap Fusion (MS lvl: 1, pol: +)	+		208.0966-C4H5NO2		1.20265e+06	1.59906e+06	2.21093e+06		431410	2.60054e+06
109.101	117.128	5.62	8	1	Orbitrap Fusion (MS lvl: 1, pol: +)	+	[M+H]+,[M+H-2H2O]+	165.0909-C2O2,155.1065-CH2O2	108.093871492,146.129557492	1.10507e+07	1.01368e+07	2.14519e+07		5.73592e+06	1.90715e+07
238.105	248.138	5.63	10	1	Orbitrap Fusion (MS lvl: 1, pol: +)	+	[M+Na]+,[M+Na+CH3CN]+		215.115550759,174.088998759	7.86673e+06	947590	1.10037e+07		3.87005e+06	1.06335e+06
211.096	222.133	5.63	11	1	Orbitrap Fusion (MS lvl: 1, pol: +)	+				2.04399e+06	2.84276e+06	4.78059e+06		814275	4.97853e+06
81.0699	87.09	5.63	6	1	Orbitrap Fusion (MS lvl: 1, pol: +)	+				2.35488e+06	2.36874e+06	3.89835e+06		2.505e+06	4.24845e+06
170.117	177.14	5.63	7	1	Orbitrap Fusion (MS lvl: 1, pol: +)	+				1.59918e+06	5.06433e+06	1.87936e+06		1.33309e+06
334.206	341.229	5.63	7	1	Orbitrap Fusion (MS lvl: 1, pol: +)	+				627563	2.42958e+06			1.79892e+06	2.60752e+06
155.107	164.137	5.63	9	1	Orbitrap Fusion (MS lvl: 1, pol: +)	+				2.4815e+06	5.02922e+06	5.96001e+06			8.04117e+06
357.152	372.202	5.64	15	1	Orbitrap Fusion (MS lvl: 1, pol: +)	+				1.02657e+06	1.41169e+06	3.83798e+06		717095	2.66639e+06
238.105	240.111	5.64	2	1	Orbitrap Fusion (MS lvl: 1, pol: +)	+	[M+Na]+,[M+Na+CH3CN]+		215.115522813,174.088970813	7.86673e+06	3.08999e+06	1.10037e+07		3.87005e+06	1.13793e+07
411.156	441.258	5.64	30	1	Orbitrap Fusion (MS lvl: 1, pol: +)	+				268434	933162			491115	801312
194.117	205.154	5.65	11	1	Orbitrap Fusion (MS lvl: 1, pol: +)	+				922748	726115	736730		392399	1.36142e+06
252.12	263.157	5.65	11	1	Orbitrap Fusion (MS lvl: 1, pol: +)	+				3.71584e+06	2.22731e+06	5.85925e+06		778053	2.44948e+06
423.198	441.258	5.65	18	1	Orbitrap Fusion (MS lvl: 1, pol: +)	+				960809	933162	2.39941e+06		236647	801312
324.238	332.265	5.65	8	1	Orbitrap Fusion (MS lvl: 1, pol: +)	+				1.19629e+06	9.43585e+06
330.258	332.265	5.66	2	1	Orbitrap Fusion (MS lvl: 1, pol: +)	+				2.32774e+06	9.43585e+06
325.242	332.265	5.66	7	1	Orbitrap Fusion (MS lvl: 1, pol: +)	+				4.30987e+06	9.43585e+06
127.112	135.139	5.66	8	1	Orbitrap Fusion (MS lvl: 1, pol: +)	+	[M+H-H2O]+,[M+H3O]+	155.1065-CO	146.129593448,108.093913448	9.79797e+06	7.91836e+06	1.7041e+07		6.47534e+06	1.62813e+07
225.148	238.192	5.67	13	1	Orbitrap Fusion (MS lvl: 1, pol: +)	+				2.04361e+06	5.05089e+06	5.59059e+06		451146	8.47317e+06
397.11	423.198	5.67	26	1	Orbitrap Fusion (MS lvl: 1, pol: +)	+				910484	955517	1.36337e+06	2.39941e+06	256708	237468
288.201	294.22	5.67	6	1	Orbitrap Fusion (MS lvl: 1, pol: +)	+				134046				668573	2.06218e+06
386.181	409.257	5.68	23	1	Orbitrap Fusion (MS lvl: 1, pol: +)	+				8.5057e+06	394392			1.03679e+07
175.124	182.147	5.68	7	1	Orbitrap Fusion (MS lvl: 1, pol: +)	+				4.44357e+06	2.70668e+06			7.41408e+06	3.86139e+06
325.242	332.265	5.68	7	1	Orbitrap Fusion (MS lvl: 1, pol: +)	+				4.30987e+06	9.43585e+06				9.2578e+06
165.091	175.124	5.7	10	1	Orbitrap Fusion (MS lvl: 1, pol: +)	+				4.05538e+06	4.44357e+06	8.67928e+06			7.41408e+06
189.127	202.171	5.7	13	1	Orbitrap Fusion (MS lvl: 1, pol: +)	+	[M+H]+,[M+H-2H2O]+	207.1379-H2O	188.119899035,226.155585035	1.06385e+06	2.59084e+06	2.90342e+06		242530	4.04191e+06
240.159	253.203	5.7	13	1	Orbitrap Fusion (MS lvl: 1, pol: +)	+				2.95223e+06		6.10765e+06		1.18974e+06	2.89674e+06
297.144	311.191	5.7	14	1	Orbitrap Fusion (MS lvl: 1, pol: +)	+				6.60727e+06	520424	1.88454e+07		2.78538e+06
371.131	386.181	5.7	15	1	Orbitrap Fusion (MS lvl: 1, pol: +)	+				2.28351e+06	8.5057e+06	1.0064e+07		649698	1.03679e+07
330.258	332.265	5.7	2	1	Orbitrap Fusion (MS lvl: 1, pol: +)	+				2.32774e+06	9.43585e+06			2.56977e+06	9.2578e+06
323.235	325.242	5.71	2	1	Orbitrap Fusion (MS lvl: 1, pol: +)	+				1.15091e+06	4.25037e+06
367.098	380.143	5.72	13	1	Orbitrap Fusion (MS lvl: 1, pol: +)	+				2.77368e+06	865838	3.66774e+06		457751	1.35862e+06
327.202	342.252	5.72	15	1	Orbitrap Fusion (MS lvl: 1, pol: +)	+				1.27074e+06	4.66984e+06	7.6967e+06		560079	6.57523e+06
373.149	390.206	5.72	17	1	Orbitrap Fusion (MS lvl: 1, pol: +)	+	[M+H]+,[M+ACN+H]+		372.141747271,331.115200271	1.8408e+07	3.08512e+07	4.82644e+07		5.88516e+06	4.50197e+07
115.121	117.128	5.72	2	1	Orbitrap Fusion (MS lvl: 1, pol: +)	+				103992	1.01368e+07			1.2279e+06	1.90715e+07
373.149	375.155	5.73	2	1	Orbitrap Fusion (MS lvl: 1, pol: +)	+				1.8408e+07	435472	4.82644e+07	890851	5.88516e+06
229.089	240.126	5.74	11	1	Orbitrap Fusion (MS lvl: 1, pol: +)	+				749307	1.79914e+06	1.73348e+06		147221	1.70505e+06
379.169	390.206	5.74	11	1	Orbitrap Fusion (MS lvl: 1, pol: +)	+				152225	3.08512e+07			801424	4.50197e+07
311.16	326.21	5.74	15	1	Orbitrap Fusion (MS lvl: 1, pol: +)	+				1.07497e+06	1.79103e+06	2.84272e+06		352607
380.114	396.167	5.74	16	1	Orbitrap Fusion (MS lvl: 1, pol: +)	+				956722	2.12701e+06	2.23854e+06		349128	2.51603e+06
324.192	342.252	5.74	18	1	Orbitrap Fusion (MS lvl: 1, pol: +)	+				944624	4.66984e+06	2.23489e+06		385283	6.57523e+06
133.132	135.138	5.74	2	1	Orbitrap Fusion (MS lvl: 1, pol: +)	+				152724	7.91836e+06			1.48024e+06	1.62813e+07
221.157	223.165	5.74	2	1	Orbitrap Fusion (MS lvl: 1, pol: +)	+				277009	1.44719e+06			573920	2.42751e+06
364.317	366.324	5.74	2	1	Orbitrap Fusion (MS lvl: 1, pol: +)	+				1.04588e+06	9.01733e+06			1.14579e+06	1.08333e+07
388.199	390.206	5.74	2	1	Orbitrap Fusion (MS lvl: 1, pol: +)	+				2.33522e+06	3.08512e+07			4.42497e+06	4.50197e+07
345.254	366.324	5.74	21	1	Orbitrap Fusion (MS lvl: 1, pol: +)	+				4.2076e+06	9.01733e+06	1.19697e+07		1.05653e+06	1.08333e+07
412.188	435.264	5.74	23	1	Orbitrap Fusion (MS lvl: 1, pol: +)	+				3.04093e+06	583511			4.61378e+06	421341
411.185	435.264	5.74	24	1	Orbitrap Fusion (MS lvl: 1, pol: +)	+				1.22814e+06	583511			1.81209e+06	421341
132.128	135.138	5.74	3	1	Orbitrap Fusion (MS lvl: 1, pol: +)	+					7.91836e+06			541720	1.62813e+07
387.196	390.206	5.74	3	1	Orbitrap Fusion (MS lvl: 1, pol: +)	+				583136	3.08512e+07			1.29725e+06	4.50197e+07
395.131	412.188	5.75	17	1	Orbitrap Fusion (MS lvl: 1, pol: +)	+	[M+Na]+,[M+Na+CH3CN]+		372.141343315,331.114791315	2.05391e+06	3.04093e+06			536463	4.61378e+06
388.199	390.206	5.75	2	1	Orbitrap Fusion (MS lvl: 1, pol: +)	+				2.57933e+06	3.08512e+07			4.42497e+06	4.50197e+07
324.192	327.203	5.75	3	1	Orbitrap Fusion (MS lvl: 1, pol: +)	+				944624	1.27074e+06	2.23489e+06	7.91846e+06	385283	560079
293.149	308.2	5.76	15	1	Orbitrap Fusion (MS lvl: 1, pol: +)	+				1.67196e+06	990987	3.34719e+06		143066	1.3266e+06
421.147	440.21	5.76	19	1	Orbitrap Fusion (MS lvl: 1, pol: +)	+				1.02491e+06	1.56386e+06	3.08993e+06		202742	2.23865e+06
323.235	332.265	5.76	9	1	Orbitrap Fusion (MS lvl: 1, pol: +)	+				1.15091e+06	9.43585e+06			4.30567e+06	9.2578e+06
207.138	220.181	5.78	13	1	Orbitrap Fusion (MS lvl: 1, pol: +)	+	[M+H-H2O]+,[M+H3O]+		226.155734251,188.120054251	2.50813e+06	5.68218e+06	6.57635e+06		699897	9.51565e+06
243.125	245.132	5.78	2	1	Orbitrap Fusion (MS lvl: 1, pol: +)	+				359124	3.9118e+06			1.38209e+06	5.77966e+06
261.151	263.157	5.78	2	1	Orbitrap Fusion (MS lvl: 1, pol: +)	+				81836.2				692118	2.44948e+06
242.122	245.132	5.78	3	1	Orbitrap Fusion (MS lvl: 1, pol: +)	+				47302.7	3.9118e+06			246097	5.77966e+06
235.098	245.132	5.79	10	1	Orbitrap Fusion (MS lvl: 1, pol: +)	+				176187	3.9118e+06			744171	5.77966e+06
165.127	176.164	5.79	11	1	Orbitrap Fusion (MS lvl: 1, pol: +)	+		230.1384-H3NO3		1.38256e+06	1.87548e+06	2.93446e+06		529306	3.37035e+06
212.128	223.165	5.79	11	1	Orbitrap Fusion (MS lvl: 1, pol: +)	+	[M+H]+,[M+H-2H2O]+	230.1384-H2O	211.12057346,249.15625946	2.65876e+06	1.44733e+06	4.79373e+06		930248	2.42602e+06
321.229	332.265	5.79	11	1	Orbitrap Fusion (MS lvl: 1, pol: +)	+					9.43585e+06			965928	9.2578e+06
233.092	245.132	5.79	12	1	Orbitrap Fusion (MS lvl: 1, pol: +)	+		315.2280-C4H18O		4.71598e+06	3.9118e+06	8.54318e+06		1.54926e+06	5.77939e+06
223.133	236.176	5.79	13	1	Orbitrap Fusion (MS lvl: 1, pol: +)	+				1.47074e+06	4.94973e+06	3.82773e+06			1.02233e+07
223.133	238.184	5.79	15	1	Orbitrap Fusion (MS lvl: 1, pol: +)	+				1.47074e+06	6.21282e+06	3.82773e+06
315.228	331.281	5.79	16	1	Orbitrap Fusion (MS lvl: 1, pol: +)	+				3.45694e+06	4.64452e+06	7.34639e+06		798561	5.20019e+06
234.161	236.168	5.79	2	1	Orbitrap Fusion (MS lvl: 1, pol: +)	+				1.62008e+06	1.15315e+06			2.4142e+06	1.38107e+06
321.229	325.242	5.79	4	1	Orbitrap Fusion (MS lvl: 1, pol: +)	+					4.30987e+06			965928	1.31064e+07
130.065	139.095	5.79	9	1	Orbitrap Fusion (MS lvl: 1, pol: +)	+				1.72679e+07	1.40979e+07	2.98481e+07		8.27012e+06	2.45026e+07
316.212	332.265	5.8	16	1	Orbitrap Fusion (MS lvl: 1, pol: +)	+				1.6676e+07	9.43585e+06	2.98208e+07		7.7336e+06	9.2578e+06
236.177	238.184	5.8	2	1	Orbitrap Fusion (MS lvl: 1, pol: +)	+				4.95681e+06	6.21282e+06			1.02233e+07
364.317	366.324	5.8	2	1	Orbitrap Fusion (MS lvl: 1, pol: +)	+				1.04588e+06	9.01733e+06			1.14579e+06	1.08333e+07
230.138	241.175	5.81	11	1	Orbitrap Fusion (MS lvl: 1, pol: +)	+	[M+H-H2O]+,[M+H3O]+		249.156273772,211.120593772	6.6574e+06	4.14707e+06	1.3439e+07		3.30378e+06	8.26613e+06
358.132	374.185	5.81	16	1	Orbitrap Fusion (MS lvl: 1, pol: +)	+				1.50477e+06	2.21667e+06	3.76483e+06		236136	2.52355e+06
323.235	325.242	5.81	2	1	Orbitrap Fusion (MS lvl: 1, pol: +)	+				1.15091e+06	4.30987e+06			4.30569e+06	1.31064e+07
122.027	125.037	5.81	3	1	Orbitrap Fusion (MS lvl: 1, pol: +)	+				1.07274e+06	396721	2.23482e+06		1.19406e+06	3.07917e+06
209.117	212.128	5.81	3	1	Orbitrap Fusion (MS lvl: 1, pol: +)	+				1.28245e+06	2.65876e+06	556741	4.79373e+06		930248
238.165	241.175	5.81	3	1	Orbitrap Fusion (MS lvl: 1, pol: +)	+				211861	4.14707e+06			1.3196e+06	8.26613e+06
164.037	169.054	5.81	5	1	Orbitrap Fusion (MS lvl: 1, pol: +)	+				804194	396019	2.7836e+06		1.00082e+06	2.57143e+06
325.242	332.265	5.81	7	1	Orbitrap Fusion (MS lvl: 1, pol: +)	+				4.30987e+06	9.43585e+06			1.31064e+07	9.2578e+06
323.235	332.265	5.81	9	1	Orbitrap Fusion (MS lvl: 1, pol: +)	+				1.15091e+06	9.43585e+06			4.30569e+06	9.2578e+06
237.162	241.175	5.82	4	1	Orbitrap Fusion (MS lvl: 1, pol: +)	+					4.14707e+06			601642	8.26613e+06
135.08	143.107	5.82	8	1	Orbitrap Fusion (MS lvl: 1, pol: +)	+					2.70234e+06	303968	3.12647e+06		945950
205.122	218.166	5.83	13	1	Orbitrap Fusion (MS lvl: 1, pol: +)	+				1.00671e+06	2.38934e+06	2.80102e+06		297194	3.93941e+06
153.091	162.121	5.83	9	1	Orbitrap Fusion (MS lvl: 1, pol: +)	+				447258	684517	997096		727353	873553
253.211	255.218	5.84	2	1	Orbitrap Fusion (MS lvl: 1, pol: +)	+				351227	1.38977e+06				2.2121e+06
329.274	331.281	5.84	2	1	Orbitrap Fusion (MS lvl: 1, pol: +)	+				492096	4.64452e+06			915768	5.20019e+06
165.091	175.124	5.86	10	1	Orbitrap Fusion (MS lvl: 1, pol: +)	+								1.7726e+06	7.41408e+06
399.163	416.22	5.86	17	1	Orbitrap Fusion (MS lvl: 1, pol: +)	+				235800	1.17309e+06	563838			1.70796e+06
353.207	371.267	5.86	18	1	Orbitrap Fusion (MS lvl: 1, pol: +)	+				276264	2.31775e+06	1.06929e+06			642890
401.18	420.244	5.86	19	1	Orbitrap Fusion (MS lvl: 1, pol: +)	+				1.34684e+06	3.332e+06	8.34122e+06		1.0455e+06	5.85796e+06
227.128	230.138	5.87	3	1	Orbitrap Fusion (MS lvl: 1, pol: +)	+				419989	6.6574e+06	1.80437e+06	1.3439e+07		3.30378e+06
224.128	236.168	5.88	12	1	Orbitrap Fusion (MS lvl: 1, pol: +)	+				898000	1.1532e+06	2.17768e+06		507546	1.38107e+06
300.217	316.271	5.88	16	1	Orbitrap Fusion (MS lvl: 1, pol: +)	+				697218	809292	1.89559e+06		192018	1.42027e+06
344.206	361.263	5.88	17	1	Orbitrap Fusion (MS lvl: 1, pol: +)	+				7.41468e+06	3.51399e+06	1.57945e+07		4.12472e+06	2.30477e+06
374.17	393.234	5.88	19	1	Orbitrap Fusion (MS lvl: 1, pol: +)	+				554596	667310	1.44106e+06		175972	1.27149e+06
343.136	349.156	5.88	6	1	Orbitrap Fusion (MS lvl: 1, pol: +)	+				2.72278e+06	1.42976e+06	3.83987e+06		487880	5.44887e+06
293.147	306.191	5.9	13	1	Orbitrap Fusion (MS lvl: 1, pol: +)	+				1.27213e+06	525399	1.80249e+06			654494
323.235	325.242	5.9	2	1	Orbitrap Fusion (MS lvl: 1, pol: +)	+								4.30567e+06	1.31064e+07
349.156	372.232	5.91	23	1	Orbitrap Fusion (MS lvl: 1, pol: +)	+				2.10931e+06				5.44887e+06	172964
579.313	606.403	5.91	27	1	Orbitrap Fusion (MS lvl: 1, pol: +)	+				938364	294741	4.21802e+06		2.7789e+06	2.10193e+06
161.096	169.122	5.91	8	1	Orbitrap Fusion (MS lvl: 1, pol: +)	+				1.16301e+06		505286	5.76605e+06	543519
341.191	344.201	5.92	3	1	Orbitrap Fusion (MS lvl: 1, pol: +)	+					184934			146944	2.23708e+06
341.191	345.204	5.92	4	1	Orbitrap Fusion (MS lvl: 1, pol: +)	+					92325.6			146944	152958
282.209	284.217	5.93	2	1	Orbitrap Fusion (MS lvl: 1, pol: +)	+				1.12869e+06	88539.5			1.98396e+06	199743
342.194	344.201	5.93	2	1	Orbitrap Fusion (MS lvl: 1, pol: +)	+	[M+H-NC3H9]+		402.275		184934			273630	2.23708e+06
343.197	345.204	5.93	2	1	Orbitrap Fusion (MS lvl: 1, pol: +)	+	[M+NH4]+		325.163		92325.6			998884	152958
348.153	350.159	5.93	2	1	Orbitrap Fusion (MS lvl: 1, pol: +)	+	[M+Na]+		325.163	526520				1.03895e+06	258700
352.233	354.24	5.93	2	1	Orbitrap Fusion (MS lvl: 1, pol: +)	+				242461	2.12113e+06			802440	2.69395e+06
359.257	361.263	5.93	2	1	Orbitrap Fusion (MS lvl: 1, pol: +)	+	[M+H-C2H2O]+		402.274	1.0513e+06	3.51399e+06			788417	2.30477e+06
342.194	345.204	5.93	3	1	Orbitrap Fusion (MS lvl: 1, pol: +)	+					92325.6			273630	152958
354.24	361.263	5.93	7	1	Orbitrap Fusion (MS lvl: 1, pol: +)	+				2.15231e+06	3.51399e+06			2.69395e+06	2.30477e+06
352.233	361.263	5.93	9	1	Orbitrap Fusion (MS lvl: 1, pol: +)	+				242461	3.51399e+06			802440	2.30477e+06
353.237	361.263	5.94	8	1	Orbitrap Fusion (MS lvl: 1, pol: +)	+				615683	3.51399e+06			1.35692e+06	2.30477e+06
337.212	355.272	5.95	18	1	Orbitrap Fusion (MS lvl: 1, pol: +)	+				842664	1.2389e+06	2.59514e+06		102414	1.57379e+06
264.199	266.206	5.95	2	1	Orbitrap Fusion (MS lvl: 1, pol: +)	+				1.64183e+06	3.39642e+06			2.4364e+06	4.93657e+06
604.397	606.404	5.95	2	1	Orbitrap Fusion (MS lvl: 1, pol: +)	+					294741			829246	2.10193e+06
600.384	606.404	5.95	6	1	Orbitrap Fusion (MS lvl: 1, pol: +)	+					294741			709103	2.10193e+06
157.122	166.152	5.95	9	1	Orbitrap Fusion (MS lvl: 1, pol: +)	+				1.17472e+06	2.36494e+06	2.69709e+06
242.138	254.179	5.97	12	1	Orbitrap Fusion (MS lvl: 1, pol: +)	+				3.10565e+06	2.89253e+06	6.48087e+06		1.24091e+06	4.10774e+06
280.194	282.201	5.98	2	1	Orbitrap Fusion (MS lvl: 1, pol: +)	+								2.48515e+06	2.1073e+06
343.136	349.156	5.98	6	1	Orbitrap Fusion (MS lvl: 1, pol: +)	+				2.72278e+06	1.42975e+06	3.84941e+06		487880	4.65759e+06
252.172	254.179	5.99	2	1	Orbitrap Fusion (MS lvl: 1, pol: +)	+					2.89253e+06			2.94631e+06	4.10774e+06
266.136	278.176	6.01	12	1	Orbitrap Fusion (MS lvl: 1, pol: +)	+				3.11862e+06	2.38138e+06	4.09655e+06
253.211	255.219	6.01	2	1	Orbitrap Fusion (MS lvl: 1, pol: +)	+								3.42451e+06	2.2121e+06
123.117	132.147	6.01	9	1	Orbitrap Fusion (MS lvl: 1, pol: +)	+		213.1848-C4H10O2		2.62476e+06	3.57373e+06	4.23304e+06		1.00464e+06	5.64417e+06
139.112	148.142	6.01	9	1	Orbitrap Fusion (MS lvl: 1, pol: +)	+				2.22128e+06	2.96106e+06	3.97653e+06		1.00914e+06	4.60147e+06
268.143	278.176	6.02	10	1	Orbitrap Fusion (MS lvl: 1, pol: +)	+				159775	2.38138e+06
252.159	266.206	6.04	14	1	Orbitrap Fusion (MS lvl: 1, pol: +)	+		319.1648-C3HNO,346.2222-C3H10O3		2.01527e+06	3.39642e+06	7.57684e+06		727116	4.93657e+06
319.165	336.222	6.04	17	1	Orbitrap Fusion (MS lvl: 1, pol: +)	+				5.26681e+06	1.82804e+06	3.97204e+06		582723	427630
361.273	363.28	6.04	2	1	Orbitrap Fusion (MS lvl: 1, pol: +)	+				1.16308e+06	7.5021e+06			643911	4.13088e+06
262.183	269.206	6.04	7	1	Orbitrap Fusion (MS lvl: 1, pol: +)	+								1.47527e+06	3.87149e+06
356.256	363.279	6.04	7	1	Orbitrap Fusion (MS lvl: 1, pol: +)	+				3.12783e+06	7.5021e+06			3.89451e+06	4.13088e+06
300.126	314.173	6.06	14	1	Orbitrap Fusion (MS lvl: 1, pol: +)	+				2.73931e+06	2.53061e+06	6.14017e+06		799752	4.83905e+06
346.222	363.279	6.06	17	1	Orbitrap Fusion (MS lvl: 1, pol: +)	+				4.93913e+06	7.5021e+06	1.09236e+07		1.72242e+06	4.13088e+06
169.122	179.156	6.07	10	1	Orbitrap Fusion (MS lvl: 1, pol: +)	+	[M+H-H2O]+,[M+H3O]+	213.1848-C3H8	188.140034761,150.104354761	2.56611e+06	5.20442e+06	5.76605e+06		1.27282e+06	7.82619e+06
264.121	276.161	6.07	12	1	Orbitrap Fusion (MS lvl: 1, pol: +)	+				3.40279e+06	2.70725e+06	5.79716e+06		993153	2.95917e+06
280.086	291.123	6.08	11	1	Orbitrap Fusion (MS lvl: 1, pol: +)	+				1.48615e+06	1.37713e+06	2.56956e+06	289843		1.80078e+06
151.112	161.145	6.09	10	1	Orbitrap Fusion (MS lvl: 1, pol: +)	+	[M+H]+,[M+H-2H2O]+	213.1848-C3H10O	150.104461255,188.140147255	2.95367e+06	3.89964e+06	5.96344e+06		1.46049e+06	6.3184e+06
385.147	401.2	6.09	16	1	Orbitrap Fusion (MS lvl: 1, pol: +)	+				2.87148e+06	3.69602e+06	5.72931e+06		812923	4.88261e+06
358.27	376.33	6.09	18	1	Orbitrap Fusion (MS lvl: 1, pol: +)	+					196704	1.91239e+06		1.02101e+06	1.16181e+06
274.154	276.16	6.09	2	1	Orbitrap Fusion (MS lvl: 1, pol: +)	+				336182	2.72342e+06			937252	2.95917e+06
470.309	472.316	6.09	2	1	Orbitrap Fusion (MS lvl: 1, pol: +)	+					724568			221076	1.53359e+06
311.163	314.173	6.09	3	1	Orbitrap Fusion (MS lvl: 1, pol: +)	+					2.53061e+06			658891	4.83905e+06
105.07	113.097	6.09	8	1	Orbitrap Fusion (MS lvl: 1, pol: +)	+		197.1283-C2H8N2O2,177.1636-C5H12		1.94367e+06	3.01143e+06	4.49794e+06		1.21521e+06	5.15858e+06
280.086	289.116	6.09	9	1	Orbitrap Fusion (MS lvl: 1, pol: +)	+				1.48614e+06	5.25997e+07	2.56959e+06	4.46893e+07		3.11108e+06
356.256	363.279	6.1	7	1	Orbitrap Fusion (MS lvl: 1, pol: +)	+				3.17703e+06	7.51925e+06			3.89451e+06	4.13088e+06
361.272	363.279	6.11	2	1	Orbitrap Fusion (MS lvl: 1, pol: +)	+				1.16308e+06	7.51925e+06			643911	4.13088e+06
361.272	363.279	6.11	2	1	Orbitrap Fusion (MS lvl: 1, pol: +)	+				1.16308e+06	7.51925e+06			643911	4.13088e+06
394.238	396.245	6.11	2	1	Orbitrap Fusion (MS lvl: 1, pol: +)	+		493.3634-ClH20N2O			328874			106867	1.86126e+06
356.255	363.279	6.11	7	1	Orbitrap Fusion (MS lvl: 1, pol: +)	+				3.17703e+06	7.51925e+06			3.89451e+06	4.13088e+06
406.274	408.28	6.12	2	1	Orbitrap Fusion (MS lvl: 1, pol: +)	+					384836			73905.1	735455
493.363	495.37	6.12	2	1	Orbitrap Fusion (MS lvl: 1, pol: +)	+					158653			220628	732972
489.35	495.37	6.12	6	1	Orbitrap Fusion (MS lvl: 1, pol: +)	+					158653			465145	732972
225.123	236.16	6.13	11	1	Orbitrap Fusion (MS lvl: 1, pol: +)	+				2.545e+06	446811	2.64395e+06		197494	552141
177.164	190.207	6.13	13	1	Orbitrap Fusion (MS lvl: 1, pol: +)	+				1.95297e+06	3.07624e+06	3.00648e+06		679448	5.5585e+06
213.185	226.228	6.13	13	1	Orbitrap Fusion (MS lvl: 1, pol: +)	+				725794	1.22112e+06	1.40709e+06		198993	2.14106e+06
305.111	318.154	6.13	13	1	Orbitrap Fusion (MS lvl: 1, pol: +)	+				4.43974e+06	675583	1.21741e+07		2.82623e+06	1.77134e+06
249.172	251.179	6.13	2	1	Orbitrap Fusion (MS lvl: 1, pol: +)	+				713572	7.558e+06			1.70127e+06	1.16977e+07
276.17	278.176	6.13	2	1	Orbitrap Fusion (MS lvl: 1, pol: +)	+				185348	2.46526e+06			616317	3.16352e+06
298.204	300.211	6.13	2	1	Orbitrap Fusion (MS lvl: 1, pol: +)	+				949332				1.95392e+06	1.00048e+06
428.304	430.311	6.13	2	1	Orbitrap Fusion (MS lvl: 1, pol: +)	+				146844	6.22441e+06			1.25232e+06	3.14681e+07
435.327	437.335	6.13	2	1	Orbitrap Fusion (MS lvl: 1, pol: +)	+				2.50387e+06	1.41677e+07			3.17559e+06	1.52632e+07
416.264	437.335	6.13	21	1	Orbitrap Fusion (MS lvl: 1, pol: +)	+				9.99983e+06	1.41677e+07	2.28174e+07		4.68452e+06	1.52632e+07
239.128	242.138	6.13	3	1	Orbitrap Fusion (MS lvl: 1, pol: +)	+				59561		1.53869e+06	6.48087e+06
430.311	437.335	6.13	7	1	Orbitrap Fusion (MS lvl: 1, pol: +)	+				6.22441e+06	1.41677e+07			3.14681e+07	1.52632e+07
429.307	437.335	6.13	8	1	Orbitrap Fusion (MS lvl: 1, pol: +)	+				1.94225e+06	1.41677e+07			9.40001e+06	1.52632e+07
428.304	437.335	6.13	9	1	Orbitrap Fusion (MS lvl: 1, pol: +)	+				146844	1.41677e+07			1.25232e+06	1.52632e+07
197.128	207.162	6.14	10	1	Orbitrap Fusion (MS lvl: 1, pol: +)	+		267.1340-C3H2O2		4.68765e+06	1.11676e+06	5.4157e+06		756839	1.40519e+06
239.139	251.179	6.14	12	1	Orbitrap Fusion (MS lvl: 1, pol: +)	+		267.1340-CO		3.81791e+07	7.558e+06	5.20926e+07		4.86499e+06	1.16977e+07
278.17	280.177	6.14	2	1	Orbitrap Fusion (MS lvl: 1, pol: +)	+	[M+H]+,[M+ACN+H]+		277.163115388,236.136568388	514061	6.12168e+06			1.28096e+06	7.33391e+06
134.096	143.127	6.14	9	1	Orbitrap Fusion (MS lvl: 1, pol: +)	+		197.1283-CH5NO2		1.96273e+07	4.2568e+06	2.28831e+07		2.17989e+06	5.87788e+06
162.091	172.125	6.15	10	1	Orbitrap Fusion (MS lvl: 1, pol: +)	+		225.1233-CH5NO2		7.34777e+06	1.55793e+06	7.10091e+06		537417	1.74037e+06
267.134	280.177	6.15	13	1	Orbitrap Fusion (MS lvl: 1, pol: +)	+	[M+H]+,[M+ACN+H]+		266.126709455,225.100162455	3.23282e+07	6.12168e+06	2.98094e+07		1.64149e+06	7.33391e+06
289.116	302.159	6.15	13	1	Orbitrap Fusion (MS lvl: 1, pol: +)	+	[M+Na]+,[M+Na+CH3CN]+	305.1109-O	266.126572293,225.100020293	5.25997e+07	8.22753e+06	4.46893e+07		3.11108e+06	1.04863e+07
295.165	310.215	6.15	15	1	Orbitrap Fusion (MS lvl: 1, pol: +)	+				187767	410130			40229.1	567343
250.11	252.117	6.15	2	1	Orbitrap Fusion (MS lvl: 1, pol: +)	+				493219	121068	458687		353546	565523
251.195	253.203	6.15	2	1	Orbitrap Fusion (MS lvl: 1, pol: +)	+				5.63001e+06	1.58215e+06			9.39103e+06
298.204	300.211	6.15	2	1	Orbitrap Fusion (MS lvl: 1, pol: +)	+		344.2095-CH2O2		949332				1.95392e+06	1.00048e+06
300.153	302.159	6.15	2	1	Orbitrap Fusion (MS lvl: 1, pol: +)	+	[M+Na+CH3CN]+,[M+Na]+		236.136976388,277.163528388	739504	8.22753e+06			1.56506e+06	1.04863e+07
277.167	280.177	6.15	3	1	Orbitrap Fusion (MS lvl: 1, pol: +)	+					6.12168e+06			141201	7.33391e+06
223.074	228.09	6.15	5	1	Orbitrap Fusion (MS lvl: 1, pol: +)	+				101152	2.10312e+06			360332	3.30788e+06
118.065	126.092	6.15	8	1	Orbitrap Fusion (MS lvl: 1, pol: +)	+		197.1283-C2H9NO2		3.94176e+06	634905	2.53704e+06		387233	376804
376.223	387.26	6.16	11	1	Orbitrap Fusion (MS lvl: 1, pol: +)	+				1.96086e+06		1.2504e+07		5.11923e+06	1.49027e+06
376.223	391.273	6.16	15	1	Orbitrap Fusion (MS lvl: 1, pol: +)	+				1.96086e+06		1.2504e+07		5.11923e+06	1.23452e+06
376.223	396.29	6.16	20	1	Orbitrap Fusion (MS lvl: 1, pol: +)	+				1.96086e+06	1.37997e+06	1.2504e+07		5.11923e+06	6.40782e+06
387.26	391.273	6.16	4	1	Orbitrap Fusion (MS lvl: 1, pol: +)	+								1.49027e+06	1.23452e+06
390.27	396.29	6.16	6	1	Orbitrap Fusion (MS lvl: 1, pol: +)	+				204131	1.37997e+06			1.80517e+06	6.40782e+06
387.26	396.29	6.16	9	1	Orbitrap Fusion (MS lvl: 1, pol: +)	+					1.37997e+06			1.49027e+06	6.40782e+06
371.167	387.221	6.17	16	1	Orbitrap Fusion (MS lvl: 1, pol: +)	+				1.10169e+06	1.4396e+06	2.43562e+06		701500
252.172	254.179	6.17	2	1	Orbitrap Fusion (MS lvl: 1, pol: +)	+				1.67446e+06	2.89253e+06
141.018	147.038	6.17	6	1	Orbitrap Fusion (MS lvl: 1, pol: +)	+				2.14242e+06	1.46969e+06	2.81828e+06		582397	4.75115e+06
345.152	351.172	6.17	6	1	Orbitrap Fusion (MS lvl: 1, pol: +)	+				4.71392e+06	2.68103e+06	6.17345e+06		1.47855e+06	9.98134e+06
381.239	396.29	6.18	15	1	Orbitrap Fusion (MS lvl: 1, pol: +)	+					1.37997e+06			897789	6.40782e+06
394.283	396.29	6.18	2	1	Orbitrap Fusion (MS lvl: 1, pol: +)	+					1.37997e+06			801923	6.40782e+06
225.08	228.091	6.18	3	1	Orbitrap Fusion (MS lvl: 1, pol: +)	+					2.10312e+06			490719	3.30788e+06
381.239	387.26	6.18	6	1	Orbitrap Fusion (MS lvl: 1, pol: +)	+								897789	1.49027e+06
220.064	228.091	6.18	8	1	Orbitrap Fusion (MS lvl: 1, pol: +)	+				2.56011e+06	2.10312e+06	3.10678e+06		1.0165e+06	3.30788e+06
237.148	251.195	6.19	14	1	Orbitrap Fusion (MS lvl: 1, pol: +)	+				2.25471e+06	5.63001e+06	4.86409e+06		1.43784e+06	9.39103e+06
292.165	294.172	6.19	2	1	Orbitrap Fusion (MS lvl: 1, pol: +)	+		345.2128-H7NO2,344.2095-CH9P						610930	91148.2
344.209	346.216	6.19	2	1	Orbitrap Fusion (MS lvl: 1, pol: +)	+				233577	143175			263968	523685
350.168	352.175	6.19	2	1	Orbitrap Fusion (MS lvl: 1, pol: +)	+	[M+Na]+	435.3273-H24NOP,428.3040-H18N2O2,430.3107-CH20O3	327.179	108372	291932			1.74961e+06	832472
300.211	304.225	6.19	4	1	Orbitrap Fusion (MS lvl: 1, pol: +)	+				758970				1.00048e+06	275656
121.101	130.131	6.19	9	1	Orbitrap Fusion (MS lvl: 1, pol: +)	+				3.70915e+06	4.05956e+06	6.62823e+06		1.82669e+06	6.94141e+06
167.107	177.14	6.2	10	1	Orbitrap Fusion (MS lvl: 1, pol: +)	+		181.1222-CH2		3.82104e+06	840435	2.16185e+06		414644	7.78124e+06
209.154	222.197	6.2	13	1	Orbitrap Fusion (MS lvl: 1, pol: +)	+				36705.9	372245
255.159	269.206	6.2	14	1	Orbitrap Fusion (MS lvl: 1, pol: +)	+				782541	2.67233e+06	2.44284e+06		441452	3.87149e+06
313.162	327.209	6.2	14	1	Orbitrap Fusion (MS lvl: 1, pol: +)	+				874885	2.27047e+06	2.11689e+06		388812	2.27586e+06
263.164	279.218	6.2	16	1	Orbitrap Fusion (MS lvl: 1, pol: +)	+				2.10443e+06	2.38518e+06			761361	3.10301e+06
428.304	430.311	6.2	2	1	Orbitrap Fusion (MS lvl: 1, pol: +)	+				146844	6.22441e+06		56980.9	1.25232e+06	3.14681e+07
435.327	437.334	6.2	2	1	Orbitrap Fusion (MS lvl: 1, pol: +)	+				2.50387e+06	1.41677e+07			3.17559e+06	1.52632e+07
430.311	433.321	6.2	3	1	Orbitrap Fusion (MS lvl: 1, pol: +)	+				6.22441e+06	1.35957e+06	56980.9		3.14681e+07	1.87882e+06
428.304	433.321	6.2	5	1	Orbitrap Fusion (MS lvl: 1, pol: +)	+				146844	1.35957e+06			1.25232e+06	1.87882e+06
95.0855	102.109	6.2	7	1	Orbitrap Fusion (MS lvl: 1, pol: +)	+				433888	2.83537e+06
430.311	437.334	6.2	7	1	Orbitrap Fusion (MS lvl: 1, pol: +)	+				6.22441e+06	1.41677e+07	56980.9		3.14681e+07	1.52632e+07
429.307	437.334	6.2	8	1	Orbitrap Fusion (MS lvl: 1, pol: +)	+				1.94225e+06	1.41677e+07	267671		9.40001e+06	1.52632e+07
428.304	437.334	6.2	9	1	Orbitrap Fusion (MS lvl: 1, pol: +)	+				146844	1.41677e+07			1.25232e+06	1.52632e+07
269.136	287.196	6.21	18	1	Orbitrap Fusion (MS lvl: 1, pol: +)	+				567528		1.94494e+06	2.37493e+06	81108.9
200.128	210.161	6.22	10	1	Orbitrap Fusion (MS lvl: 1, pol: +)	+				1.20875e+06	696129	2.4977e+06		965053	1.49148e+06
358.222	369.259	6.22	11	1	Orbitrap Fusion (MS lvl: 1, pol: +)	+				1.16421e+06	730800	2.65995e+06		471294	142435
358.222	376.282	6.22	18	1	Orbitrap Fusion (MS lvl: 1, pol: +)	+				1.16421e+06	1.4326e+06	2.65995e+06		471294	893097
300.203	302.209	6.22	2	1	Orbitrap Fusion (MS lvl: 1, pol: +)	+					109298			98737	462996
248.176	251.187	6.22	3	1	Orbitrap Fusion (MS lvl: 1, pol: +)	+					389736			136293	647849
186.112	195.143	6.24	9	1	Orbitrap Fusion (MS lvl: 1, pol: +)	+				2.60772e+06	865969	3.99474e+06		1.08046e+06	1.33791e+06
281.175	297.228	6.25	16	1	Orbitrap Fusion (MS lvl: 1, pol: +)	+				1.79628e+06	2.26831e+06			893896
372.238	391.302	6.25	19	1	Orbitrap Fusion (MS lvl: 1, pol: +)	+				5.40497e+06	3.66643e+06	1.19106e+07		3.81535e+06	4.00155e+06
193.136	195.142	6.25	2	1	Orbitrap Fusion (MS lvl: 1, pol: +)	+				505277	865969				1.33791e+06
383.275	385.281	6.25	2	1	Orbitrap Fusion (MS lvl: 1, pol: +)	+				187088	155120			1.72123e+06	1.01342e+06
384.278	391.301	6.26	7	1	Orbitrap Fusion (MS lvl: 1, pol: +)	+				1.66978e+06	3.66643e+06			7.76356e+06	4.00155e+06
383.274	391.301	6.26	8	1	Orbitrap Fusion (MS lvl: 1, pol: +)	+				187088	3.66643e+06			1.72123e+06	4.00155e+06
181.122	192.159	6.27	11	1	Orbitrap Fusion (MS lvl: 1, pol: +)	+				3.06165e+06	3.37337e+06	5.74804e+06		1.3364e+06	5.87388e+06
228.159	230.166	6.27	2	1	Orbitrap Fusion (MS lvl: 1, pol: +)	+				1.8388e+06	484502	2.45266e+06		624566	2.30185e+06
389.294	391.301	6.27	2	1	Orbitrap Fusion (MS lvl: 1, pol: +)	+				415064	3.66643e+06			717354	4.00155e+06
384.278	387.288	6.27	3	1	Orbitrap Fusion (MS lvl: 1, pol: +)	+				1.66978e+06	198173			7.76356e+06	273561
383.274	387.288	6.27	4	1	Orbitrap Fusion (MS lvl: 1, pol: +)	+				187088	198173			1.72123e+06	273561
369.259	376.282	6.27	7	1	Orbitrap Fusion (MS lvl: 1, pol: +)	+				730800	1.4326e+06			142435	893097
126.022	128.029	6.28	2	1	Orbitrap Fusion (MS lvl: 1, pol: +)	+				709910	1.66248e+06	893491		656046	1.2522e+06
378.225	380.232	6.29	2	1	Orbitrap Fusion (MS lvl: 1, pol: +)	+	[M+H-H2O]+,[M+H3O]+		397.243254084,359.207574084	234252	1.68729e+06			585404	863668
357.181	377.248	6.29	20	1	Orbitrap Fusion (MS lvl: 1, pol: +)	+				667519	1.18632e+06	1.04154e+06			1.02534e+06
360.215	362.221	6.3	2	1	Orbitrap Fusion (MS lvl: 1, pol: +)	+	[M+H]+,[M+H-2H2O]+	378.2254-H2O	359.207504031,397.243190031	1.66629e+06	8.42851e+06			2.83329e+06	5.80547e+06
240.159	253.203	6.32	13	1	Orbitrap Fusion (MS lvl: 1, pol: +)	+				368189	1.58215e+06	99509.4
510.227	526.281	6.33	16	1	Orbitrap Fusion (MS lvl: 1, pol: +)	+				192518	436829			923630	281515
299.236	301.243	6.33	2	1	Orbitrap Fusion (MS lvl: 1, pol: +)	+				265904	3.14015e+06			433837	3.56435e+06
524.274	526.281	6.33	2	1	Orbitrap Fusion (MS lvl: 1, pol: +)	+				175897	436829			127518	281515
163.112	174.149	6.34	11	1	Orbitrap Fusion (MS lvl: 1, pol: +)	+				2.0605e+06	194972	3.70731e+06		834885	382782
170.06	181.097	6.34	11	1	Orbitrap Fusion (MS lvl: 1, pol: +)	+				4.62516e+06	3.21427e+06	6.14036e+06		2.30711e+06	4.33754e+06
293.138	309.192	6.34	16	1	Orbitrap Fusion (MS lvl: 1, pol: +)	+				1.72361e+06	909399	1.3068e+06	88063.9	1.88767e+06	863626
247.108	260.151	6.36	13	1	Orbitrap Fusion (MS lvl: 1, pol: +)	+				2.01478e+06	1.09254e+06	1.81256e+06		460201	827283
280.152	293.196	6.36	13	1	Orbitrap Fusion (MS lvl: 1, pol: +)	+				1.48957e+06	1.44424e+06	2.51435e+06		437860	2.04747e+06
303.134	319.187	6.36	16	1	Orbitrap Fusion (MS lvl: 1, pol: +)	+				2.89406e+06	1.00507e+06	6.40058e+06		872168	2.01464e+06
346.168	362.222	6.36	16	1	Orbitrap Fusion (MS lvl: 1, pol: +)	+				1.68987e+06	8.47855e+06	4.21403e+06		302469	5.80547e+06
375.165	392.222	6.36	17	1	Orbitrap Fusion (MS lvl: 1, pol: +)	+	[M+H]+,[M+ACN+H]+		374.1578363,333.1312893	371800	608308	882909			743202
258.144	260.151	6.36	2	1	Orbitrap Fusion (MS lvl: 1, pol: +)	+					1.09254e+06			89617.8	827283
360.215	362.222	6.36	2	1	Orbitrap Fusion (MS lvl: 1, pol: +)	+				1.65545e+06	8.47855e+06			2.84715e+06	5.86246e+06
459.22	479.286	6.36	20	1	Orbitrap Fusion (MS lvl: 1, pol: +)	+				1.01475e+06	1.45517e+06	2.24566e+06		184371	1.86426e+06
360.215	388.31	6.36	28	1	Orbitrap Fusion (MS lvl: 1, pol: +)	+				1.65536e+06	232921			2.86493e+06	525131
359.212	362.222	6.36	3	1	Orbitrap Fusion (MS lvl: 1, pol: +)	+				311477	8.46597e+06			730078	5.86246e+06
119.086	128.116	6.36	9	1	Orbitrap Fusion (MS lvl: 1, pol: +)	+		211.1692-C4H12O2		475899	439064	849105		102535	1.26267e+06
215.111	217.118	6.38	2	1	Orbitrap Fusion (MS lvl: 1, pol: +)	+					703182	55512.9		204637	1.12437e+06
258.161	269.197	6.39	11	1	Orbitrap Fusion (MS lvl: 1, pol: +)	+					1.15736e+06			212276	1.9584e+06
243.105	255.145	6.39	12	1	Orbitrap Fusion (MS lvl: 1, pol: +)	+				1.95541e+06	864797	2.65515e+06		471120	2.64619e+06
278.136	291.18	6.39	13	1	Orbitrap Fusion (MS lvl: 1, pol: +)	+	[M+Na]+,[M+Na+CH3CN]+		255.146909633,214.120357633	9.86916e+06	3.03561e+06	1.15556e+07		2.23358e+06	5.26168e+06
392.191	409.248	6.39	17	1	Orbitrap Fusion (MS lvl: 1, pol: +)	+				664110	1.07069e+06	1.51995e+06			1.18587e+06
397.146	414.203	6.39	17	1	Orbitrap Fusion (MS lvl: 1, pol: +)	+	[M+Na]+,[M+Na+CH3CN]+		374.157244451,333.130692451	802738	1.36134e+06	2.07973e+06		225360	1.58273e+06
289.173	291.18	6.39	2	1	Orbitrap Fusion (MS lvl: 1, pol: +)	+				721795	3.03561e+06			1.8781e+06	5.26168e+06
427.184	448.254	6.39	21	1	Orbitrap Fusion (MS lvl: 1, pol: +)	+				858010	992318	797840			212770
103.054	111.081	6.39	8	1	Orbitrap Fusion (MS lvl: 1, pol: +)	+		131.0492-CO		4.01187e+06	4.82265e+06	2.9864e+06		1.05439e+06	5.11332e+06
131.049	140.079	6.39	9	1	Orbitrap Fusion (MS lvl: 1, pol: +)	+				1.97145e+07	2.99008e+07	1.47748e+07		5.7039e+06	3.62536e+07
256.154	269.198	6.41	13	1	Orbitrap Fusion (MS lvl: 1, pol: +)	+	[M+H]+,[M+ACN+H]+		255.146740569,214.120193569	2.66074e+06	1.18721e+06	1.72829e+06		439431	1.9584e+06
583.406	585.413	6.41	2	1	Orbitrap Fusion (MS lvl: 1, pol: +)	+								64286.9	215437
125.096	133.123	6.41	8	1	Orbitrap Fusion (MS lvl: 1, pol: +)	+				402379	111015	701358		241592	320387
211.169	224.213	6.43	13	1	Orbitrap Fusion (MS lvl: 1, pol: +)	+				1.05724e+06	1.77389e+06	2.62694e+06		477327	3.39821e+06
175.148	188.192	6.44	13	1	Orbitrap Fusion (MS lvl: 1, pol: +)	+		211.1692-H4O2		1.80727e+06	3.41073e+06	4.60422e+06		763445	4.93324e+06
223.173	225.18	6.44	2	1	Orbitrap Fusion (MS lvl: 1, pol: +)	+				105982	27139.7			206167
388.309	395.333	6.44	7	1	Orbitrap Fusion (MS lvl: 1, pol: +)	+				232921	371105			553323	272764
203.11	213.143	6.45	10	1	Orbitrap Fusion (MS lvl: 1, pol: +)	+	[M+H]+	220.1361-H3N	202.103	2.84004e+06	898466	5.60593e+06		1.66282e+06	1.62085e+06
220.136	230.17	6.45	10	1	Orbitrap Fusion (MS lvl: 1, pol: +)	+	[M+NH4]+		202.102	2.00838e+06	677532	3.88029e+06		854424	1.01485e+06
228.163	230.17	6.45	2	1	Orbitrap Fusion (MS lvl: 1, pol: +)	+					677532			324485	1.01485e+06
253.122	255.129	6.45	2	1	Orbitrap Fusion (MS lvl: 1, pol: +)	+				195998	2.04754e+06			162395	883177
421.284	423.291	6.45	2	1	Orbitrap Fusion (MS lvl: 1, pol: +)	+				57009.2	625921			171526	1.18305e+06
133.101	143.135	6.46	10	1	Orbitrap Fusion (MS lvl: 1, pol: +)	+		211.1692-C3H10O2		251262	1.21342e+06	308221			716854
339.178	355.232	6.46	16	1	Orbitrap Fusion (MS lvl: 1, pol: +)	+				1.19366e+06	1.91794e+06	1.18796e+06
409.184	428.246	6.46	19	1	Orbitrap Fusion (MS lvl: 1, pol: +)	+				940177	1.42004e+06	3.19711e+06		166278	2.07838e+06
114.066	118.08	6.47	4	1	Orbitrap Fusion (MS lvl: 1, pol: +)	+					629475	771654		678043	413089
109.101	117.128	6.48	8	1	Orbitrap Fusion (MS lvl: 1, pol: +)	+	[M+H]+,[M+H-2H2O]+	127.1118-H2O	108.093871492,146.129557492	960508	737694	3.75483e+06		593619	2.64793e+06
193.12	203.153	6.49	10	1	Orbitrap Fusion (MS lvl: 1, pol: +)	+		237.1094-CO2		1.41961e+06	1.20575e+06	5.64021e+06		757002	3.46064e+06
237.109	248.146	6.49	11	1	Orbitrap Fusion (MS lvl: 1, pol: +)	+				715739	1.02545e+06	3.52695e+06		480054	2.38128e+06
304.118	320.171	6.49	16	1	Orbitrap Fusion (MS lvl: 1, pol: +)	+				1.5358e+06	510659	4.00536e+06		453499	1.15709e+06
224.149	230.17	6.49	6	1	Orbitrap Fusion (MS lvl: 1, pol: +)	+				141382	677532			256208	1.01485e+06
127.112	135.139	6.49	8	1	Orbitrap Fusion (MS lvl: 1, pol: +)	+	[M+H-H2O]+,[M+H3O]+		146.129594268,108.093914268	339523	420785	2.15806e+06		172242	1.55909e+06
371.204	388.261	6.5	17	1	Orbitrap Fusion (MS lvl: 1, pol: +)	+				729927	1.5637e+06	1.98315e+06		91774.2	1.18976e+06
153.127	163.161	6.52	10	1	Orbitrap Fusion (MS lvl: 1, pol: +)	+				1.33292e+06	1.6717e+06	2.873e+06		756344	2.75804e+06
824.045	828.058	6.52	4	1	Orbitrap Fusion (MS lvl: 1, pol: +)	+								122746	90631.5
211.137	213.143	6.53	2	1	Orbitrap Fusion (MS lvl: 1, pol: +)	+	[M+H]+	228.1631-H3N	210.129		898466			545069	1.62085e+06
228.163	230.17	6.53	2	1	Orbitrap Fusion (MS lvl: 1, pol: +)	+	[M+NH4]+		210.129		677532			324485	1.01485e+06
222.143	226.156	6.53	4	1	Orbitrap Fusion (MS lvl: 1, pol: +)	+					59780.5			202561	146815
226.156	230.17	6.53	4	1	Orbitrap Fusion (MS lvl: 1, pol: +)	+				59780.5	677532			146815	1.01485e+06
278.197	284.217	6.53	6	1	Orbitrap Fusion (MS lvl: 1, pol: +)	+					1.65678e+06			136741	934034
205.116	213.143	6.53	8	1	Orbitrap Fusion (MS lvl: 1, pol: +)	+	[M+H]+	222.1430-H3N	204.109		898466			330196	1.62085e+06
222.143	230.17	6.53	8	1	Orbitrap Fusion (MS lvl: 1, pol: +)	+	[M+NH4]+		204.109		677532			202561	1.01485e+06
282.21	284.216	6.54	2	1	Orbitrap Fusion (MS lvl: 1, pol: +)	+					1.65677e+06			223371	934034
250.105	261.142	6.56	11	1	Orbitrap Fusion (MS lvl: 1, pol: +)	+		303.1315-C3H3N		1.52144e+06	847452	2.88319e+06		411579	1.72424e+06
182.117	192.151	6.57	10	1	Orbitrap Fusion (MS lvl: 1, pol: +)	+				3.11076e+06	1.79035e+06	6.14216e+06		1.14788e+06	4.77166e+06
303.131	317.178	6.57	14	1	Orbitrap Fusion (MS lvl: 1, pol: +)	+				9.2427e+06	2.51066e+06	1.43121e+07		692281	1.89969e+06
293.19	295.196	6.58	2	1	Orbitrap Fusion (MS lvl: 1, pol: +)	+				115814	1.45364e+06			270219	1.63108e+06
320.187	322.194	6.64	2	1	Orbitrap Fusion (MS lvl: 1, pol: +)	+					2.17983e+06	29614		858069	3.36136e+06
390.234	392.241	6.64	2	1	Orbitrap Fusion (MS lvl: 1, pol: +)	+					517064			183171	1.11693e+06
308.147	322.194	6.67	14	1	Orbitrap Fusion (MS lvl: 1, pol: +)	+				1.92242e+06	2.17983e+06	5.69191e+06		1.0013e+06	3.36136e+06
410.284	417.308	6.67	7	1	Orbitrap Fusion (MS lvl: 1, pol: +)	+				146582	207533			171986	157172
385.29	387.297	6.68	2	1	Orbitrap Fusion (MS lvl: 1, pol: +)	+				324272	269296			2.71396e+06	1.32104e+06
386.294	389.303	6.68	3	1	Orbitrap Fusion (MS lvl: 1, pol: +)	+				1.69279e+06	343656			1.13224e+07	522426
385.29	389.303	6.68	4	1	Orbitrap Fusion (MS lvl: 1, pol: +)	+				324272	343656			2.69897e+06	522426
391.31	393.317	6.69	2	1	Orbitrap Fusion (MS lvl: 1, pol: +)	+				598611	3.56693e+06			808128	5.31259e+06
385.29	393.317	6.69	8	1	Orbitrap Fusion (MS lvl: 1, pol: +)	+				324272	3.56693e+06			2.71396e+06	5.31259e+06
386.294	393.317	6.7	7	1	Orbitrap Fusion (MS lvl: 1, pol: +)	+				1.69287e+06	3.56693e+06			1.13224e+07	5.31259e+06
397.256	417.323	6.71	20	1	Orbitrap Fusion (MS lvl: 1, pol: +)	+				1.19427e+06	700696	482053		327762	611357
374.253	393.317	6.72	19	1	Orbitrap Fusion (MS lvl: 1, pol: +)	+				6.85122e+06	3.56693e+06	1.61189e+07		5.96585e+06	5.31259e+06
374.194	376.201	6.72	2	1	Orbitrap Fusion (MS lvl: 1, pol: +)	+				89715.3	940365			442573	2.05713e+06
291.218	293.224	6.79	2	1	Orbitrap Fusion (MS lvl: 1, pol: +)	+				57123.8	762983			71991.5	1.33893e+06
292.221	294.228	6.79	2	1	Orbitrap Fusion (MS lvl: 1, pol: +)	+								425235	220545
286.201	289.211	6.79	3	1	Orbitrap Fusion (MS lvl: 1, pol: +)	+				1.95378e+06		2.08373e+06		2.75107e+06	117833
291.218	294.228	6.79	3	1	Orbitrap Fusion (MS lvl: 1, pol: +)	+				57123.8				71991.5	220545
286.201	293.224	6.79	7	1	Orbitrap Fusion (MS lvl: 1, pol: +)	+				1.95378e+06	762983	2.08373e+06		2.75107e+06	1.33893e+06
286.201	294.228	6.79	8	1	Orbitrap Fusion (MS lvl: 1, pol: +)	+				1.95378e+06		2.08373e+06		2.75107e+06	220545
495.314	497.321	6.8	2	1	Orbitrap Fusion (MS lvl: 1, pol: +)	+				32807.9	123607			76802	259838
490.297	497.321	6.8	7	1	Orbitrap Fusion (MS lvl: 1, pol: +)	+				107590	123607			394332	259838
207.187	209.194	6.81	2	1	Orbitrap Fusion (MS lvl: 1, pol: +)	+				29188.1	152446			72544.1	271932
206.184	209.194	6.81	3	1	Orbitrap Fusion (MS lvl: 1, pol: +)	+					152446			44335.8	271932
241.11	243.116	6.82	2	1	Orbitrap Fusion (MS lvl: 1, pol: +)	+				118832	1.37268e+06			290439	1.44174e+06
216.102	229.145	6.9	13	1	Orbitrap Fusion (MS lvl: 1, pol: +)	+				1.21775e+06	1.28481e+06	2.15528e+06		348537	2.00608e+06
317.149	334.207	6.98	17	1	Orbitrap Fusion (MS lvl: 1, pol: +)	+				1.02751e+06	651310	2.53775e+06		350463	700931
295.165	310.215	6.99	15	1	Orbitrap Fusion (MS lvl: 1, pol: +)	+				1.20715e+06	2.18129e+06	3.58793e+06		202853	2.50827e+06
202.144	204.15	7.14	2	1	Orbitrap Fusion (MS lvl: 1, pol: +)	+				698237	261996	749607		239458	1.0517e+06
200.128	202.135	7.16	2	1	Orbitrap Fusion (MS lvl: 1, pol: +)	+				399615		277825		330621	295408
278.136	291.18	7.2	13	1	Orbitrap Fusion (MS lvl: 1, pol: +)	+				666060	201267	1.54801e+06		423503	682908
270.17	284.217	7.21	14	1	Orbitrap Fusion (MS lvl: 1, pol: +)	+				652749	797262	2.78577e+06		596828	2.32153e+06
310.162	324.209	7.22	14	1	Orbitrap Fusion (MS lvl: 1, pol: +)	+				5.85965e+06	5.45742e+06	1.78981e+07		3.7697e+06	9.37617e+06
282.21	284.217	7.22	2	1	Orbitrap Fusion (MS lvl: 1, pol: +)	+				228514	797262			411868	2.32153e+06
300.22	302.227	7.22	2	1	Orbitrap Fusion (MS lvl: 1, pol: +)	+				64740.7	609043			198387	982426
322.202	324.209	7.22	2	1	Orbitrap Fusion (MS lvl: 1, pol: +)	+				988305	5.45742e+06			2.58195e+06	9.37617e+06
244.154	256.194	7.24	12	1	Orbitrap Fusion (MS lvl: 1, pol: +)	+	[M+H]+,[M+ACN+H]+		243.146905852,202.120358852	1.12743e+06	967342	2.93306e+06		359060	1.59063e+06
395.204	414.267	7.24	19	1	Orbitrap Fusion (MS lvl: 1, pol: +)	+				286468	70868.3	2.37657e+06		896590	894175
254.188	256.194	7.24	2	1	Orbitrap Fusion (MS lvl: 1, pol: +)	+				126828	967342			363451	1.59063e+06
321.199	324.209	7.24	3	1	Orbitrap Fusion (MS lvl: 1, pol: +)	+				167030	5.45742e+06			617851	9.37617e+06
266.136	278.177	7.25	12	1	Orbitrap Fusion (MS lvl: 1, pol: +)	+	[M+Na]+,[M+Na+CH3CN]+		243.146876337,202.120324337	972828	847619	2.58078e+06		479470	1.31663e+06
449.215	471.288	7.26	22	1	Orbitrap Fusion (MS lvl: 1, pol: +)	+				1.47805e+06	805189			447046	1.29442e+06
295.212	304.243	7.28	9	1	Orbitrap Fusion (MS lvl: 1, pol: +)	+				515158				821617	72035
295.151	309.198	7.3	14	1	Orbitrap Fusion (MS lvl: 1, pol: +)	+				2.17309e+06	5.63423e+06	8.40937e+06		1.18106e+06	1.16613e+07
180.102	190.135	7.31	10	1	Orbitrap Fusion (MS lvl: 1, pol: +)	+				3.82642e+06	971736	2.5517e+06		1.67257e+06	1.78945e+06
327.168	344.225	7.31	17	1	Orbitrap Fusion (MS lvl: 1, pol: +)	+				4.57757e+06	1.01864e+06	4.40509e+06		1.94519e+06	1.69214e+06
309.247	316.27	7.32	7	1	Orbitrap Fusion (MS lvl: 1, pol: +)	+				714661	1.48413e+06			3.92054e+06	2.09444e+06
300.217	316.27	7.34	16	1	Orbitrap Fusion (MS lvl: 1, pol: +)	+				3.92455e+06	1.48413e+06	1.02564e+07		2.13501e+06	2.09444e+06
308.244	316.27	7.34	8	1	Orbitrap Fusion (MS lvl: 1, pol: +)	+				109714	1.48413e+06			999466	2.09444e+06
300.217	309.247	7.34	9	1	Orbitrap Fusion (MS lvl: 1, pol: +)	+				3.92455e+06	714661	1.02564e+07		2.13501e+06	3.92054e+06
414.316	421.339	7.4	7	1	Orbitrap Fusion (MS lvl: 1, pol: +)	+					444501			1.18687e+06	601942
328.119	341.162	7.42	13	1	Orbitrap Fusion (MS lvl: 1, pol: +)	+				680295	908410	1.23595e+06		204768	1.11764e+06
317.174	319.18	7.42	2	1	Orbitrap Fusion (MS lvl: 1, pol: +)	+					269945			73962.6	246446
342.137	358.191	7.44	16	1	Orbitrap Fusion (MS lvl: 1, pol: +)	+				1.21429e+06	769163	1.27651e+06		67688.1	935019
114.066	118.08	7.44	4	1	Orbitrap Fusion (MS lvl: 1, pol: +)	+				626833	327888			949975	548947
397.219	416.283	7.48	19	1	Orbitrap Fusion (MS lvl: 1, pol: +)	+				4.01144e+06	988874	6.38007e+06		1.70364e+06	2.30884e+06
414.276	416.283	7.49	2	1	Orbitrap Fusion (MS lvl: 1, pol: +)	+	[M+Na]+		391.287	331763	988874			1.10288e+06	2.30884e+06
341.139	356.189	7.51	15	1	Orbitrap Fusion (MS lvl: 1, pol: +)	+				823262	1.51877e+06	1.4057e+06			1.10293e+06
223.133	236.176	7.58	13	1	Orbitrap Fusion (MS lvl: 1, pol: +)	+				856998	209960	2.20309e+06		706864	889452
234.17	236.176	7.59	2	1	Orbitrap Fusion (MS lvl: 1, pol: +)	+					209960			219757	886110
359.194	377.254	7.61	18	1	Orbitrap Fusion (MS lvl: 1, pol: +)	+				891677	2.54811e+06	1.734e+06		105658	3.0702e+06
351.139	357.159	7.61	6	1	Orbitrap Fusion (MS lvl: 1, pol: +)	+				994037	757541	2.30892e+06		172929	1.48613e+06
375.247	377.254	7.62	2	1	Orbitrap Fusion (MS lvl: 1, pol: +)	+				249968	2.54811e+06			495717	3.0702e+06
353.266	355.272	7.63	2	1	Orbitrap Fusion (MS lvl: 1, pol: +)	+				237362	2.02368e+06			387676	2.43048e+06
428.255	430.262	7.63	2	1	Orbitrap Fusion (MS lvl: 1, pol: +)	+	[M+Na]+,[M+Na+CH3CN]+		405.266029168,364.239477168	69054.4	256583			380117
281.201	283.208	7.69	2	1	Orbitrap Fusion (MS lvl: 1, pol: +)	+				6.88696e+07	1.47668e+06	7.06043e+07	1.39992e+06	8.12616e+07	1.61954e+06
[truncated: 48 more rows]

## Sheet: Table S3
Table S3. 12C/13C-ion pairs detected in the negative mode with AllExtract on series 2 samples
MZ	L_MZ	RT	Xn	Charge	ScanEvent	Ionisation_Mode	Ion	Loss	M	C12_C13_QC_C18Neg_Area_N	C12_C13_QC_C18Neg_Area_L	C12_QC_C18Neg_Area_N	C12_QC_C18Neg_Area_L	C13_QC_C18Neg_Area_N	C13_QC_C18Neg_Area_L
148.08	150.086	0.06	2	1	Orbitrap Fusion (MS lvl: 1, pol: +)	-				1.88783e+06		369121	2.03515e+06
144.066	146.073	0.07	2	1	Orbitrap Fusion (MS lvl: 1, pol: +)	-					907552		175156	1.32027e+07
146.073	150.086	0.07	4	1	Orbitrap Fusion (MS lvl: 1, pol: +)	-				907552		175156	2.03515e+06
272.95	274.956	0.63	2	1	Orbitrap Fusion (MS lvl: 1, pol: +)	-				167434	6.68333e+06	242147	1.17134e+07	517474	1.38375e+07
285.094	294.124	0.65	9	1	Orbitrap Fusion (MS lvl: 1, pol: +)	-		375.1258-C3H6O3		1.23522e+06	1.04985e+06	2.12541e+06		309334	1.13898e+06
375.126	387.166	0.65	12	1	Orbitrap Fusion (MS lvl: 1, pol: +)	-				809815	715092	1.27075e+06		204871	839682
307.151	319.191	0.69	12	1	Orbitrap Fusion (MS lvl: 1, pol: -)	-				1.07067e+07	9.24041e+06	1.4706e+07		2.20982e+06	8.32716e+06
145.098	151.118	0.71	6	1	Orbitrap Fusion (MS lvl: 1, pol: +)	-				1.33481e+06	1.22343e+06	1.83657e+06		235492	1.20256e+06
232.893	234.9	0.73	2	1	Orbitrap Fusion (MS lvl: 1, pol: +)	-				1.68529e+06	176797	1.74177e+06	186049	1.83245e+06	245591
368.826	370.833	0.73	2	1	Orbitrap Fusion (MS lvl: 1, pol: +)	-				516024	127283	448089	67480.1	550884	173347
251.052	258.075	0.74	7	1	Orbitrap Fusion (MS lvl: 1, pol: +)	-				2.38962e+06	1.82736e+06	6.05591e+06	201545	1.47064e+06	4.00688e+06
198.061	201.071	0.74	3	1	Orbitrap Fusion (MS lvl: 1, pol: +)	-				101608	1.35622e+07			557258	2.13283e+07
193.035	199.055	0.75	6	1	Orbitrap Fusion (MS lvl: 1, pol: +)	-		251.0518-CH2N2O,245.0432-H5OP		1.9451e+06	2.16291e+06	4.24759e+06		1.13916e+06	3.89962e+06
195.051	201.071	0.75	6	1	Orbitrap Fusion (MS lvl: 1, pol: +)	-				8.16021e+06	1.35622e+07	2.15259e+07		5.54516e+06	2.13283e+07
377.085	389.125	0.75	12	1	Orbitrap Fusion (MS lvl: 1, pol: +)	-				1.44568e+06	1.68514e+06	3.00259e+06		158530	1.29267e+06
317.055	326.085	0.76	9	1	Orbitrap Fusion (MS lvl: 1, pol: +)	-				2.05713e+06	988125	4.1813e+06		789181	1.47288e+06
165.04	170.057	0.76	5	1	Orbitrap Fusion (MS lvl: 1, pol: +)	-		179.0559-CH2		1.61116e+06	1.8039e+06	3.91212e+06		559750	3.75011e+06
199.064	201.071	0.76	2	1	Orbitrap Fusion (MS lvl: 1, pol: +)	-				282367	1.35622e+07			710005	2.13283e+07
245.043	251.063	0.77	6	1	Orbitrap Fusion (MS lvl: 1, pol: +)	-				3.18399e+06	684350	5.85574e+06		897584	1.69815e+06
124.007	126.014	0.77	2	1	Orbitrap Fusion (MS lvl: 1, pol: +)	-				8.60402e+06	6.22788e+06	1.47388e+07		9.07392e+06	9.25642e+06
135.03	139.043	0.77	4	1	Orbitrap Fusion (MS lvl: 1, pol: +)	-		179.0559-C2H4O		5.6652e+06	6.11602e+06	1.24483e+07		2.17537e+06	1.20973e+07
193.013	209.067	0.77	16	1	Orbitrap Fusion (MS lvl: 1, pol: +)	-				370986	892804	1.39623e+06	1.69981e+06	139661
179.056	185.076	0.78	6	1	Orbitrap Fusion (MS lvl: 1, pol: +)	-		267.0717-C3H4O3		1.43906e+06	2.6673e+06	3.79823e+06		421145	3.0241e+06
196.073	204.099	0.78	8	1	Orbitrap Fusion (MS lvl: 1, pol: +)	-				736767	736801	1.14768e+06		133750	627884
439.085	451.126	0.78	12	1	Orbitrap Fusion (MS lvl: 1, pol: +)	-				1.19465e+06	1.68516e+06	2.54682e+06		249124	1.89445e+06
139.007	142.017	0.79	3	1	Orbitrap Fusion (MS lvl: 1, pol: +)	-				1.08076e+07	7.10593e+06	2.22122e+07		1.88878e+06	1.31485e+07
124.991	126.998	0.79	2	1	Orbitrap Fusion (MS lvl: 1, pol: +)	-		139.0069-CH2		3.74405e+06	1.91853e+06	1.24779e+07		3.98407e+06	3.88732e+06
255.013	259.027	0.79	4	1	Orbitrap Fusion (MS lvl: 1, pol: +)	-				2.85096e+06	2.49563e+06	8.488e+06		1.4818e+06	3.88255e+06
155.01	160.026	0.8	5	1	Orbitrap Fusion (MS lvl: 1, pol: +)	-				896538	1.24839e+06	2.45976e+06		251961	1.95576e+06
155.046	161.066	0.8	6	1	Orbitrap Fusion (MS lvl: 1, pol: +)	-		196.0726-C2H3N		767135	680859	1.25194e+06		445997	960038
215.032	221.053	0.8	6	1	Orbitrap Fusion (MS lvl: 1, pol: +)	-				1.71297e+06	3.4515e+06	4.73793e+06		1.31035e+06	2.50692e+06
267.072	276.102	0.8	9	1	Orbitrap Fusion (MS lvl: 1, pol: +)	-				668084	837927	2.27851e+06		247064	1.28176e+06
159.043	161.05	0.8	2	1	Orbitrap Fusion (MS lvl: 1, pol: +)	-				517390	1.22295e+07			943835	1.61053e+07
149.045	154.062	0.81	5	1	Orbitrap Fusion (MS lvl: 1, pol: +)	-		179.0559-CH2O		5.41449e+06	5.8454e+06	1.37123e+07	261607	1.63151e+06	8.99768e+06
196.028	199.038	0.81	3	1	Orbitrap Fusion (MS lvl: 1, pol: +)	-		224.0232-CO		1.8482e+06	526286	3.77532e+06	743699	547369	1.34688e+06
166.018	172.038	0.82	6	1	Orbitrap Fusion (MS lvl: 1, pol: +)	-				8.84529e+06	6.31687e+06	1.93186e+07		6.59104e+06	6.33661e+06
133.014	137.028	0.82	4	1	Orbitrap Fusion (MS lvl: 1, pol: +)	-		196.0284-CH5NS		3.1536e+06	9.32381e+06	8.93291e+06		1.16432e+06	7.47789e+06
166.018	170.031	0.82	4	1	Orbitrap Fusion (MS lvl: 1, pol: +)	-		196.0284-CH2O		8.84529e+06	8.10323e+06	1.93186e+07		6.59104e+06	1.05209e+07
166.018	168.024	0.82	2	1	Orbitrap Fusion (MS lvl: 1, pol: +)	-		224.0232-C2H2O2		8.84529e+06	1.87435e+06	1.93186e+07	751702	6.59104e+06	6.47158e+06
157.037	161.05	0.83	4	1	Orbitrap Fusion (MS lvl: 1, pol: +)	-		255.0134-H3O4P		1.4002e+07	1.22295e+07	3.35977e+07		6.53802e+06	1.61053e+07
196.028	201.045	0.83	5	1	Orbitrap Fusion (MS lvl: 1, pol: +)	-		271.9902-CO2S		1.8482e+06	2.85693e+06	3.77532e+06		547369	2.64845e+06
152.986	155.996	0.83	3	1	Orbitrap Fusion (MS lvl: 1, pol: +)	-				4.31449e+07	2.56789e+07	7.62377e+07		6.00161e+06	4.06257e+07
168.025	170.031	0.83	2	1	Orbitrap Fusion (MS lvl: 1, pol: +)	-				1.87435e+06	8.10323e+06	751702		6.47158e+06	1.05209e+07
168.981	171.991	0.83	3	1	Orbitrap Fusion (MS lvl: 1, pol: +)	-				568677	1.19999e+06	1.67821e+06		154227	1.27727e+06
170.031	172.038	0.83	2	1	Orbitrap Fusion (MS lvl: 1, pol: +)	-				8.10323e+06	6.31687e+06			1.05209e+07	6.33661e+06
299.098	308.128	0.83	9	1	Orbitrap Fusion (MS lvl: 1, pol: +)	-				1.95019e+06	683940	3.22458e+06		352222	1.02116e+06
199.038	201.045	0.84	2	1	Orbitrap Fusion (MS lvl: 1, pol: +)	-				526286	2.85693e+06	743699		1.34688e+06	2.64845e+06
146.046	151.063	0.85	5	1	Orbitrap Fusion (MS lvl: 1, pol: +)	-		196.0284-H2OS		3.14564e+06	4.02161e+06	6.77977e+06		700670	4.06143e+06
191.024	197.044	0.85	6	1	Orbitrap Fusion (MS lvl: 1, pol: +)	-				518871	1.69784e+06	1.35725e+06			764960
243.062	252.092	0.85	9	1	Orbitrap Fusion (MS lvl: 1, pol: +)	-				2.63506e+06	2.24999e+06	5.98053e+06		1.44206e+06	3.05064e+06
351.057	363.097	0.85	12	1	Orbitrap Fusion (MS lvl: 1, pol: +)	-				2.00796e+06	1.27018e+06	4.01392e+06		1.21378e+06	3.66158e+06
154.982	157.992	0.85	3	1	Orbitrap Fusion (MS lvl: 1, pol: +)	-				1.81095e+06	1.09987e+06	3.4146e+06		218621	1.83887e+06
191.025	197.045	0.85	6	1	Orbitrap Fusion (MS lvl: 1, pol: +)	-				737475	2.13166e+06	1.62508e+06		70706.9	1.63308e+06
272.992	277.007	0.86	4	1	Orbitrap Fusion (MS lvl: 1, pol: +)	-				1.37253e+06	411787	2.69369e+06		746680	1.65299e+06
148.024	150.031	0.86	2	1	Orbitrap Fusion (MS lvl: 1, pol: +)	-		194.0297-CH2O2		541409	1.61328e+07			2.17419e+06	1.93893e+07
224.023	226.03	0.86	2	1	Orbitrap Fusion (MS lvl: 1, pol: +)	-				3.98571e+06	222023	8.72165e+06		3.92021e+06	766748
224.023	228.037	0.86	4	1	Orbitrap Fusion (MS lvl: 1, pol: +)	-				3.98571e+06	529549	8.72165e+06		3.92021e+06	2.04071e+06
226.03	230.043	0.86	4	1	Orbitrap Fusion (MS lvl: 1, pol: +)	-				222023	3.17293e+06			766748	4.27136e+06
228.037	230.043	0.86	2	1	Orbitrap Fusion (MS lvl: 1, pol: +)	-				575197	3.17293e+06			2.04071e+06	4.27136e+06
115.003	119.017	0.87	4	1	Orbitrap Fusion (MS lvl: 1, pol: +)	-				529471	1.36533e+06	1.16793e+06		196072	1.22544e+06
145.014	150.031	0.87	5	1	Orbitrap Fusion (MS lvl: 1, pol: +)	-		243.0621-C4H6N2O,224.0232-CH5NOS,191.0197-CH2O2		2.39875e+06	1.61328e+07	1.25035e+07		3.5536e+06	1.93893e+07
166.015	173.038	0.87	7	1	Orbitrap Fusion (MS lvl: 1, pol: +)	-		243.0621-C2H7NO2		614862	1.41284e+06	1.58977e+06		275204	1.25962e+06
173.057	179.077	0.87	6	1	Orbitrap Fusion (MS lvl: 1, pol: +)	-				2.28223e+06	2.38029e+06	4.36902e+06		625571	2.77343e+06
224.023	230.043	0.87	6	1	Orbitrap Fusion (MS lvl: 1, pol: +)	-				3.98718e+06	3.17293e+06	8.72165e+06		3.92021e+06	4.27136e+06
193.024	199.044	0.87	6	1	Orbitrap Fusion (MS lvl: 1, pol: +)	-				1.21687e+06	3.7038e+06	3.26353e+06		415988	3.83096e+06
193.027	197.04	0.87	4	1	Orbitrap Fusion (MS lvl: 1, pol: +)	-				714053	2.60801e+08	330829		6.16312e+06	2.72133e+08
194.03	198.043	0.87	4	1	Orbitrap Fusion (MS lvl: 1, pol: +)	-				1.95158e+06	494347			9.34245e+06	500909
194.03	197.04	0.87	3	1	Orbitrap Fusion (MS lvl: 1, pol: +)	-				1.95158e+06	2.60801e+08			9.34245e+06	2.72133e+08
195.033	198.043	0.87	3	1	Orbitrap Fusion (MS lvl: 1, pol: +)	-				1.20315e+07	494347			2.63219e+07	500909
195.033	197.04	0.87	2	1	Orbitrap Fusion (MS lvl: 1, pol: +)	-				1.20315e+07	2.60801e+08			2.63219e+07	2.72133e+08
196.036	198.043	0.87	2	1	Orbitrap Fusion (MS lvl: 1, pol: +)	-				4.75421e+07	494347			6.13532e+07	500909
209.066	215.086	0.87	6	1	Orbitrap Fusion (MS lvl: 1, pol: +)	-				892795	1.25365e+06	1.69986e+06		173889	1.83019e+06
229.023	245.078	0.87	16	1	Orbitrap Fusion (MS lvl: 1, pol: +)	-				346796	506084	816152	976713	193423	236993
335.049	340.066	0.87	5	1	Orbitrap Fusion (MS lvl: 1, pol: +)	-				431048	626739	1.34389e+06		106569	365727
119.035	123.048	0.88	4	1	Orbitrap Fusion (MS lvl: 1, pol: +)	-		196.0284-CH3NOS		5.07049e+06	8.6226e+06	1.11539e+07		1.69803e+06	8.68567e+06
131.046	135.059	0.88	4	1	Orbitrap Fusion (MS lvl: 1, pol: +)	-				1.27655e+06	1.39507e+06	2.93911e+06		462093	1.59011e+06
191.02	197.04	0.88	6	1	Orbitrap Fusion (MS lvl: 1, pol: +)	-				9.45071e+07	2.60801e+08	2.38942e+08		3.59839e+07	2.72133e+08
271.99	278.01	0.88	6	1	Orbitrap Fusion (MS lvl: 1, pol: +)	-				3.46631e+06	3.16278e+06	1.1221e+07		1.73464e+06	1.26235e+07
101.024	105.038	0.89	4	1	Orbitrap Fusion (MS lvl: 1, pol: +)	-		195.0331-C2H6O2S,191.0197-C2H2O4,174.0405-C2H3NO2,131.0460-H2N2		2.37824e+06	7.83417e+06	8.85069e+06		2.0143e+06	1.02308e+07
174.041	180.061	0.89	6	1	Orbitrap Fusion (MS lvl: 1, pol: +)	-		243.0621-C3H3NO,224.0232-H2OS		2.27243e+06	1.95598e+06	4.57111e+06		673296	2.40455e+06
264.988	270.005	0.89	5	1	Orbitrap Fusion (MS lvl: 1, pol: +)	-				3.83408e+06	2.49262e+06	1.11771e+07		2.58362e+06	4.43079e+06
88.0401	91.0502	0.9	3	1	Orbitrap Fusion (MS lvl: 1, pol: +)	-		174.0405-C3H2O3,131.0460-CHNO,170.0312-CH6S2		4.51346e+06	5.18208e+06	1.0366e+07		2.10163e+06	7.08334e+06
267.999	270.005	0.9	2	1	Orbitrap Fusion (MS lvl: 1, pol: +)	-		342.0728-CClH13N		267952	2.49262e+06			751994	4.43079e+06
114.019	116.025	0.91	2	1	Orbitrap Fusion (MS lvl: 1, pol: +)	-		194.0297-CH4O4		538968	2.18613e+07			1.71946e+06	2.33196e+07
87.0084	90.0186	0.91	3	1	Orbitrap Fusion (MS lvl: 1, pol: +)	-				887666	2.14601e+06	2.10593e+06		394735	2.68471e+06
167.021	172.038	0.91	5	1	Orbitrap Fusion (MS lvl: 1, pol: +)	-		193.0238-CN		10689128	6.31687e+06	1.62423e+07		4.53607e+06	6.33661e+06
177.04	183.061	0.91	6	1	Orbitrap Fusion (MS lvl: 1, pol: +)	-				1.92157e+06	2.09183e+06	4.88612e+06		920492	3.17951e+06
116.035	120.048	0.93	4	1	Orbitrap Fusion (MS lvl: 1, pol: +)	-				1.89492e+06	2.09602e+06	3.3099e+06		386208	1.90853e+06
169.062	176.085	0.93	7	1	Orbitrap Fusion (MS lvl: 1, pol: +)	-				3.21062e+06	1.00358e+06	6.35296e+06		853487	1.45791e+06
175.025	181.045	0.93	6	1	Orbitrap Fusion (MS lvl: 1, pol: +)	-		254.9815-O3S,256.9773-ClHNS		2.93589e+06	4.13008e+06	6.66736e+06		1.87733e+06	6.09347e+06
187.072	194.096	0.93	7	1	Orbitrap Fusion (MS lvl: 1, pol: +)	-				2.14387e+07	1.1127e+07	3.93283e+07		5.59862e+06	1.32369e+07
254.981	261.001	0.93	6	1	Orbitrap Fusion (MS lvl: 1, pol: +)	-				5.27175e+07	6.12673e+07	1.12627e+08		3.58424e+07	8.90686e+07
192.089	194.096	0.93	2	1	Orbitrap Fusion (MS lvl: 1, pol: +)	-				440488	1.1127e+07			1.50073e+06	1.32369e+07
256.977	262.997	0.93	6	1	Orbitrap Fusion (MS lvl: 1, pol: +)	-				2.15865e+06	2.7808e+06	5.02332e+06		1.47306e+06	3.92692e+06
257.992	261.001	0.93	3	1	Orbitrap Fusion (MS lvl: 1, pol: +)	-				1.57457e+06	6.12673e+07			3.27482e+06	8.90686e+07
258.995	261.002	0.93	2	1	Orbitrap Fusion (MS lvl: 1, pol: +)	-				3.31842e+06	6.12673e+07			4.59301e+06	8.90686e+07
293	295.007	0.93	2	1	Orbitrap Fusion (MS lvl: 1, pol: +)	-				121336	3.27855e+06			682110	8.32177e+06
111.02	115.033	0.94	4	1	Orbitrap Fusion (MS lvl: 1, pol: +)	-		173.0566-C2H6O2		5.09118e+06	3.20265e+06	1.20731e+07		1.86493e+06	4.69575e+06
288.987	295.007	0.94	6	1	Orbitrap Fusion (MS lvl: 1, pol: +)	-				981021	3.27855e+06	7.1869e+06		930862	8.32177e+06
340.066	345.083	0.94	5	1	Orbitrap Fusion (MS lvl: 1, pol: +)	-				626739	145044			365727	245772
342.073	345.083	0.94	3	1	Orbitrap Fusion (MS lvl: 1, pol: +)	-					145044			100943	245772
343.076	345.083	0.94	2	1	Orbitrap Fusion (MS lvl: 1, pol: +)	-				146220	145044			266834	245772
187.072	189.079	0.95	2	1	Orbitrap Fusion (MS lvl: 1, pol: +)	-				2.14387e+07	88229.3	3.93283e+07	32288.6	5.59862e+06	535416
195.033	197.04	0.95	2	1	Orbitrap Fusion (MS lvl: 1, pol: +)	-				1.20315e+07	2.60801e+08			2.63219e+07	2.72133e+08
128.035	133.052	0.96	5	1	Orbitrap Fusion (MS lvl: 1, pol: +)	-				1.05274e+07	1.57792e+07	2.5009e+07		3.90779e+06	2.43565e+07
193.026	197.039	0.96	4	1	Orbitrap Fusion (MS lvl: 1, pol: +)	-				714053	2.60801e+08	330829		6.16312e+06	2.72133e+08
194.03	197.039	0.96	3	1	Orbitrap Fusion (MS lvl: 1, pol: +)	-				1.94183e+06	2.60801e+08			9.34245e+06	2.72133e+08
116.025	123.048	0.97	7	1	Orbitrap Fusion (MS lvl: 1, pol: +)	-				2.18613e+07				2.33196e+07	8.68567e+06
111.008	119.035	0.98	8	1	Orbitrap Fusion (MS lvl: 1, pol: +)	-				1.15212e+07	5.07049e+06	2.34844e+07		3.45256e+06	1.69803e+06
179.021	185.041	0.98	6	1	Orbitrap Fusion (MS lvl: 1, pol: +)	-				1.68826e+06	3.87798e+06	3.43773e+06		440312	6.27414e+06
180.033	185.05	0.98	5	1	Orbitrap Fusion (MS lvl: 1, pol: +)	-				1.7801e+06	1.30057e+06	3.57103e+06		742429	2.44994e+06
193.073	195.08	0.98	2	1	Orbitrap Fusion (MS lvl: 1, pol: +)	-				991850	1.44322e+07			1.18453e+06	1.15961e+07
111.009	116.025	0.99	5	1	Orbitrap Fusion (MS lvl: 1, pol: +)	-				1.15212e+07	2.18613e+07	2.34844e+07		3.45256e+06	2.33196e+07
183.044	185.05	0.99	2	1	Orbitrap Fusion (MS lvl: 1, pol: +)	-				133898	1.30057e+06			1.4191e+06	2.44994e+06
89.0241	92.0342	1	3	1	Orbitrap Fusion (MS lvl: 1, pol: +)	-				1.25431e+07	3.89109e+07	1.86344e+07		4.36402e+06	2.15225e+07
89.0242	92.0343	1	3	1	Orbitrap Fusion (MS lvl: 1, pol: +)	-		128.0352-C2HN		1.25431e+07	3.89109e+07	1.86344e+07		4.36402e+06	2.15225e+07
114.019	116.025	1	2	1	Orbitrap Fusion (MS lvl: 1, pol: +)	-				538968	2.18613e+07			1.71946e+06	2.33196e+07
158.046	164.066	1	6	1	Orbitrap Fusion (MS lvl: 1, pol: +)	-				607625	631468	2.01245e+06		708196	1.19343e+06
206.049	213.073	1	7	1	Orbitrap Fusion (MS lvl: 1, pol: +)	-				1.61452e+06	1.40749e+06	2.81566e+06			2.15274e+06
238.039	245.062	1	7	1	Orbitrap Fusion (MS lvl: 1, pol: +)	-				1.25862e+06	1.66404e+06	2.67731e+06		804229	1.75773e+06
269.125	280.162	1	11	1	Orbitrap Fusion (MS lvl: 1, pol: +)	-		367.0923-H2O4S		1.23518e+06	936206	2.95903e+06		373940	1.50158e+06
367.092	378.129	1	11	1	Orbitrap Fusion (MS lvl: 1, pol: +)	-		465.0596-H4O2P2,465.0596-H2O4S		1.047e+06	826464	1.9894e+06		252712	1.12645e+06
243.056	245.062	1	2	1	Orbitrap Fusion (MS lvl: 1, pol: +)	-				196594	1.66404e+06			758841	1.75773e+06
465.06	476.098	1	11	1	Orbitrap Fusion (MS lvl: 1, pol: +)	-				859930	610465	1.39615e+06		180474	866516
143.056	150.079	1.01	7	1	Orbitrap Fusion (MS lvl: 1, pol: +)	-				499044	384086			643022	355917
160.062	166.082	1.02	6	1	Orbitrap Fusion (MS lvl: 1, pol: +)	-				6.49822e+06	5.25823e+06	1.31806e+07		2.1022e+06	6.32971e+06
218.067	226.094	1.04	8	1	Orbitrap Fusion (MS lvl: 1, pol: +)	-				2.83096e+06	1.05131e+06	6.84257e+06		928835	1.13522e+06
222.044	229.067	1.05	7	1	Orbitrap Fusion (MS lvl: 1, pol: +)	-				1.12927e+06	1.29259e+06	2.60609e+06		316935	1.62449e+06
193.073	195.08	1.05	2	1	Orbitrap Fusion (MS lvl: 1, pol: +)	-				991850	1.44322e+07			1.18453e+06	1.15961e+07
189.04	196.064	1.06	7	1	Orbitrap Fusion (MS lvl: 1, pol: +)	-				1.60976e+06	867910	3.19788e+06		878225	1.9139e+06
249.007	257.034	1.06	8	1	Orbitrap Fusion (MS lvl: 1, pol: +)	-				5.73529e+06	7.91678e+06	1.04509e+07		2.8443e+06	7.40223e+06
177.023	179.029	1.06	2	1	Orbitrap Fusion (MS lvl: 1, pol: +)	-				4.56545e+06	9.54675e+07			1.25922e+07	1.13137e+08
193.073	195.08	1.06	2	1	Orbitrap Fusion (MS lvl: 1, pol: +)	-				1.03489e+06	1.44322e+07			1.18067e+06	1.15961e+07
102.056	106.069	1.07	4	1	Orbitrap Fusion (MS lvl: 1, pol: +)	-				1.08938e+06	949994	2.26741e+06		350751	1.44341e+06
173.009	179.029	1.07	6	1	Orbitrap Fusion (MS lvl: 1, pol: +)	-				6.65892e+07	9.54675e+07	1.26335e+08		1.8215e+07	1.13137e+08
328.045	338.079	1.07	10	1	Orbitrap Fusion (MS lvl: 1, pol: +)	-				1.97647e+06	1.52921e+06	3.19139e+06		791333	1.15617e+06
176.019	179.029	1.07	3	1	Orbitrap Fusion (MS lvl: 1, pol: +)	-				668625	9.54675e+07			5.12452e+06	1.13137e+08
177.022	179.029	1.07	2	1	Orbitrap Fusion (MS lvl: 1, pol: +)	-				4.56545e+06	9.54675e+07			1.25922e+07	1.13137e+08
181.033	195.08	1.07	14	1	Orbitrap Fusion (MS lvl: 1, pol: +)	-				1.03058e+06	1.44322e+07			1.27585e+06	1.15961e+07
181.033	188.056	1.07	7	1	Orbitrap Fusion (MS lvl: 1, pol: +)	-				1.03058e+06	7.10008e+06		1.53207e+07	1.27585e+06	1.96729e+06
132.029	134.036	1.08	2	1	Orbitrap Fusion (MS lvl: 1, pol: +)	-				944034	3.71397e+07			3.90349e+06	4.5747e+07
85.0292	89.0427	1.08	4	1	Orbitrap Fusion (MS lvl: 1, pol: +)	-		173.0091-C2O4,177.0225-C2H4O2S		9.14805e+06	1.30092e+07	1.71689e+07		2.91736e+06	1.65936e+07
129.019	134.036	1.08	5	1	Orbitrap Fusion (MS lvl: 1, pol: +)	-		173.0091-CO2,222.0439-C2H7NOS		2.86122e+07	3.71397e+07	5.37757e+07		8.32161e+06	4.5747e+07
285.061	297.101	1.08	12	1	Orbitrap Fusion (MS lvl: 1, pol: +)	-				2.03538e+06	3.14973e+06	7.03032e+06		892238	4.92263e+06
175.013	188.056	1.08	13	1	Orbitrap Fusion (MS lvl: 1, pol: +)	-				792296	7.10008e+06	1.57118e+06	1.53207e+07	174825	1.96729e+06
175.013	189.06	1.08	14	1	Orbitrap Fusion (MS lvl: 1, pol: +)	-				792296	483828	1.57118e+06	1.06756e+06	174825	225609
222.992	229.012	1.11	6	1	Orbitrap Fusion (MS lvl: 1, pol: +)	-				4.0549e+06	2.7904e+06	1.22213e+07		1.62442e+06	6.95361e+06
308.08	319.118	1.11	11	1	Orbitrap Fusion (MS lvl: 1, pol: +)	-				942012	1.44499e+06	2.01144e+06		336979	1.92955e+06
147.03	152.047	1.13	5	1	Orbitrap Fusion (MS lvl: 1, pol: +)	-				1.25386e+07	2.8946e+07	2.91413e+07		3.43558e+06	4.09549e+07
221.066	229.093	1.13	8	1	Orbitrap Fusion (MS lvl: 1, pol: +)	-				1.76763e+06	5.97884e+06	4.44319e+06		514114	1.00197e+07
260.023	269.054	1.13	9	1	Orbitrap Fusion (MS lvl: 1, pol: +)	-		330.0926-CH12NS		3.70267e+06	3.47625e+06	7.18269e+06		3.36386e+06	5.77206e+06
368.121	382.168	1.13	14	1	Orbitrap Fusion (MS lvl: 1, pol: +)	-				2.13977e+06	874861	4.87849e+06		551429	993937
178.965	182.979	1.13	4	1	Orbitrap Fusion (MS lvl: 1, pol: +)	-				799875	1.23091e+06	2.54385e+06		407095	2.19957e+06
130.051	135.068	1.14	5	1	Orbitrap Fusion (MS lvl: 1, pol: +)	-				6.32777e+06	7.29531e+06	1.19618e+07		1.10983e+06	7.36235e+06
324.072	338.119	1.14	14	1	Orbitrap Fusion (MS lvl: 1, pol: +)	-				744861	833298	3.29562e+06		1.00748e+06	1.71828e+06
243.098	253.132	1.15	10	1	Orbitrap Fusion (MS lvl: 1, pol: +)	-				707958	551485	1.32315e+06		151666	695910
319.067	331.107	1.15	12	1	Orbitrap Fusion (MS lvl: 1, pol: +)	-				1.89183e+06	2.09836e+06	8.17385e+06		1.47071e+06	6.31752e+06
150.04	152.047	1.15	2	1	Orbitrap Fusion (MS lvl: 1, pol: +)	-				432610	2.8946e+07			1.32368e+06	4.09549e+07
236.971	242.991	1.15	6	1	Orbitrap Fusion (MS lvl: 1, pol: +)	-				228725	596388	1.31178e+06		480279	1.83922e+06
296.118	303.141	1.15	7	1	Orbitrap Fusion (MS lvl: 1, pol: +)	-				132358				180979	503651
324.072	330.093	1.15	6	1	Orbitrap Fusion (MS lvl: 1, pol: +)	-				744861	27751.9	3.29562e+06		1.00748e+06	531357
330.093	338.119	1.15	8	1	Orbitrap Fusion (MS lvl: 1, pol: +)	-				27751.9	833298			531357	1.71828e+06
264.026	272.053	1.16	8	1	Orbitrap Fusion (MS lvl: 1, pol: +)	-				539615	2.77333e+06	450429		1.16339e+06	2.82892e+06
99.0086	103.022	1.17	4	1	Orbitrap Fusion (MS lvl: 1, pol: +)	-	[M-H2O-H]-	117.0192-H2O,178.9654-O3S	118.026	960943	832513	1.44662e+06		227000	1.22089e+06
376.037	386.071	1.17	10	1	Orbitrap Fusion (MS lvl: 1, pol: +)	-				1.46943e+06	1.15186e+06	3.06125e+06		483023	1.92238e+06
117.019	121.033	1.18	4	1	Orbitrap Fusion (MS lvl: 1, pol: +)	-	[M-H]-		118.026	2.45311e+07	2.5459e+07	3.32268e+07		5.72017e+06	3.22026e+07
150.04	152.046	1.18	2	1	Orbitrap Fusion (MS lvl: 1, pol: +)	-				432610	2.8946e+07			1.32368e+06	4.09549e+07
376.038	380.051	1.18	4	1	Orbitrap Fusion (MS lvl: 1, pol: +)	-				1.46943e+06	201682	3.06125e+06	575071	483023	92300.6
133.051	138.067	1.19	5	1	Orbitrap Fusion (MS lvl: 1, pol: +)	-		161.0455-CO		4.64398e+06	9.24092e+06	1.23047e+07		1.05237e+06	1.05856e+07
119.026	121.032	1.2	2	1	Orbitrap Fusion (MS lvl: 1, pol: +)	-				882783	2.5459e+07	15433.2		3.52719e+06	3.22026e+07
161.045	167.066	1.2	6	1	Orbitrap Fusion (MS lvl: 1, pol: +)	-				9.11873e+06	1.40764e+07	1.91952e+07		4.15202e+06	1.68375e+07
263.023	272.053	1.2	9	1	Orbitrap Fusion (MS lvl: 1, pol: +)	-				2.12764e+06	2.77333e+06	4.76351e+06		986922	2.82892e+06
303.029	313.062	1.2	10	1	Orbitrap Fusion (MS lvl: 1, pol: +)	-				3.04542e+06	1.67809e+06	6.27636e+06		1.62195e+06	2.75785e+06
267.073	277.107	1.21	10	1	Orbitrap Fusion (MS lvl: 1, pol: +)	-				254420	348489	417153		128510	417117
292.14	304.18	1.21	12	1	Orbitrap Fusion (MS lvl: 1, pol: +)	-				2.80351e+06	4.44954e+06	6.43502e+06		993300	7.50702e+06
165.059	167.065	1.23	2	1	Orbitrap Fusion (MS lvl: 1, pol: +)	-				380787	1.40764e+07			569855	1.68375e+07
209.049	212.059	1.23	3	1	Orbitrap Fusion (MS lvl: 1, pol: +)	-				666945	8.3532e+06			1.45436e+06	1.47253e+07
202.108	211.138	1.24	9	1	Orbitrap Fusion (MS lvl: 1, pol: +)	-		292.1401-C3H6O3		831263	1.11715e+06	1.74194e+06		257700	1.97647e+06
296.081	306.114	1.24	10	1	Orbitrap Fusion (MS lvl: 1, pol: +)	-				956281	1.53692e+06	2.008e+06		675323	1.37176e+06
194.96	198.974	1.24	4	1	Orbitrap Fusion (MS lvl: 1, pol: +)	-				1.69966e+06	3.29319e+06	3.88749e+06		694863	4.41665e+06
130.087	136.107	1.26	6	1	Orbitrap Fusion (MS lvl: 1, pol: +)	-		202.1083-C3H4O2		1.42525e+06	1.64612e+06	3.1546e+06		595657	2.76425e+06
192.981	197.998	1.26	5	1	Orbitrap Fusion (MS lvl: 1, pol: +)	-				3.32337e+07	4.06279e+07	1.18958e+08		1.25825e+07	7.49669e+07
205.035	212.059	1.26	7	1	Orbitrap Fusion (MS lvl: 1, pol: +)	-				1.00305e+07	8.3532e+06	2.57362e+07		3.8457e+06	1.47253e+07
231.992	239.016	1.26	7	1	Orbitrap Fusion (MS lvl: 1, pol: +)	-				844518	636310	1.94059e+06		364874	1.40526e+06
237.091	245.118	1.26	8	1	Orbitrap Fusion (MS lvl: 1, pol: +)	-				817319	487265	1.26094e+06		275285	476588
194.977	199.994	1.26	5	1	Orbitrap Fusion (MS lvl: 1, pol: +)	-				1.29221e+06	1.71775e+06	5.02389e+06		518524	3.22384e+06
435.078	451.132	1.26	16	1	Orbitrap Fusion (MS lvl: 1, pol: +)	-				970635	948949
273.952	278.968	1.27	5	1	Orbitrap Fusion (MS lvl: 1, pol: +)	-				1.51352e+07	4.09113e+06	2.76348e+07		1.42117e+06	5.17818e+06
182.046	190.073	1.28	8	1	Orbitrap Fusion (MS lvl: 1, pol: +)	-		279.9952-H2O2S2		2.79595e+06	2.86364e+06	4.88172e+06		1.93843e+06	4.69098e+06
205.071	213.098	1.28	8	1	Orbitrap Fusion (MS lvl: 1, pol: +)	-		289.0562-C3O3		1.24374e+06	1.9333e+06	2.4187e+06		451120	2.58618e+06
278.07	288.104	1.28	10	1	Orbitrap Fusion (MS lvl: 1, pol: +)	-				5.18543e+06	3.70058e+06	1.1389e+07		1.55421e+06	6.67548e+06
289.056	306.114	1.28	17	1	Orbitrap Fusion (MS lvl: 1, pol: +)	-				7.81555e+06	1.53692e+06	3.15888e+07		2.70519e+06	1.37176e+06
300.093	306.114	1.28	6	1	Orbitrap Fusion (MS lvl: 1, pol: +)	-				9.73193e+06	1.53692e+06			1.83726e+07	1.37176e+06
279.995	288.022	1.3	8	1	Orbitrap Fusion (MS lvl: 1, pol: +)	-				2.95766e+06	1.02693e+06	6.08414e+06		1.85306e+06	5.03378e+06
289.056	300.093	1.3	11	1	Orbitrap Fusion (MS lvl: 1, pol: +)	-				7.81555e+06	9.73193e+06	3.15888e+07		2.70519e+06	1.83726e+07
289.056	296.081	1.3	7	1	Orbitrap Fusion (MS lvl: 1, pol: +)	-				7.81555e+06	956281	3.15978e+07	2.008e+06	2.70519e+06	677917
339.095	350.132	1.3	11	1	Orbitrap Fusion (MS lvl: 1, pol: +)	-				1.7921e+06	1.09576e+06	143554		2.36808e+06	1.26891e+06
174.077	181.101	1.31	7	1	Orbitrap Fusion (MS lvl: 1, pol: +)	-				4.13787e+06	3.52769e+06	8.02535e+06		1.54457e+06	4.6471e+06
257.091	259.097	1.31	2	1	Orbitrap Fusion (MS lvl: 1, pol: +)	-				766608	1.91247e+06			2.4321e+06	2.77755e+06
381.035	391.069	1.32	10	1	Orbitrap Fusion (MS lvl: 1, pol: +)	-				1.83487e+06	753174	3.54031e+06		493938	873798
170.046	177.069	1.33	7	1	Orbitrap Fusion (MS lvl: 1, pol: +)	-				2.51788e+06	1.77594e+06	5.32404e+06		898588	2.79226e+06
338.091	350.132	1.33	12	1	Orbitrap Fusion (MS lvl: 1, pol: +)	-				1.13623e+06	1.09576e+06	1.40963e+06		1.03996e+06	1.26891e+06
244.998	250.015	1.33	5	1	Orbitrap Fusion (MS lvl: 1, pol: +)	-				811649	536785	1.20697e+06		1.0678e+06	1.48968e+06
297.083	300.093	1.33	3	1	Orbitrap Fusion (MS lvl: 1, pol: +)	-				97146.3	9.73193e+06	141988		605839	1.83726e+07
251.071	259.097	1.34	8	1	Orbitrap Fusion (MS lvl: 1, pol: +)	-				5.78952e+06	1.91247e+06	7.79339e+06		2.01592e+06	2.97386e+06
399.139	401.146	1.35	2	1	Orbitrap Fusion (MS lvl: 1, pol: +)	-				56384.8	207131			293845	586987
103.04	107.053	1.36	4	1	Orbitrap Fusion (MS lvl: 1, pol: +)	-		167.0349-C4O,170.0458-C3HNO		8.55871e+06	1.89971e+07	1.34668e+07		4.72208e+06	1.56547e+07
145.051	151.071	1.36	6	1	Orbitrap Fusion (MS lvl: 1, pol: +)	-				1.85436e+06	2.13503e+06	3.93499e+06		865889	2.85382e+06
283.068	293.102	1.36	10	1	Orbitrap Fusion (MS lvl: 1, pol: +)	-				1.21797e+07	4.62113e+06	2.29354e+07		3.06161e+06	4.70923e+06
108.045	114.065	1.37	6	1	Orbitrap Fusion (MS lvl: 1, pol: +)	-				661612	2.35707e+06	1.40455e+06		140588	3.25386e+06
167.035	175.062	1.37	8	1	Orbitrap Fusion (MS lvl: 1, pol: +)	-				2.45038e+06	2.69167e+06	5.26018e+06		1.29431e+06	3.72256e+06
196.056	200.069	1.37	4	1	Orbitrap Fusion (MS lvl: 1, pol: +)	-				1.61047e+06	4.42607e+07	153732		7.97959e+06	5.82416e+07
230.114	239.145	1.37	9	1	Orbitrap Fusion (MS lvl: 1, pol: +)	-				1.33456e+06	1.18373e+06	1.86605e+06		834145	1.51295e+06
252.054	260.081	1.37	8	1	Orbitrap Fusion (MS lvl: 1, pol: +)	-				4.7677e+06	5.81085e+06	9.55305e+06		3.54808e+06	5.61862e+06
268.049	276.076	1.37	8	1	Orbitrap Fusion (MS lvl: 1, pol: +)	-				1.93451e+06	1.22645e+06	2.92315e+06			1.18322e+06
209.049	212.059	1.37	3	1	Orbitrap Fusion (MS lvl: 1, pol: +)	-				666945				1.45436e+06	1.47253e+07
274.07	276.076	1.37	2	1	Orbitrap Fusion (MS lvl: 1, pol: +)	-				349175	1.22662e+06			648281	1.18322e+06
348.125	350.132	1.37	2	1	Orbitrap Fusion (MS lvl: 1, pol: +)	-				166717	1.09576e+06			630639	1.26891e+06
204.981	211.001	1.38	6	1	Orbitrap Fusion (MS lvl: 1, pol: +)	-				701253	1.97518e+06	4.71881e+06		1.08072e+06	4.16355e+06
198.063	200.069	1.38	2	1	Orbitrap Fusion (MS lvl: 1, pol: +)	-				7.539e+06	4.42607e+07			3.39655e+07	5.82416e+07
188.002	194.023	1.39	6	1	Orbitrap Fusion (MS lvl: 1, pol: +)	-		194.0487-H6		2.02311e+07	6.06584e+07	5.0218e+07		5.8641e+06	7.90781e+07
189.998	196.018	1.39	6	1	Orbitrap Fusion (MS lvl: 1, pol: +)	-				795979	2.56235e+06	2.20652e+06		246548	3.40838e+06
192.016	194.022	1.39	2	1	Orbitrap Fusion (MS lvl: 1, pol: +)	-		198.0625-H6		563545	6.06488e+07			751647	7.90781e+07
200.059	202.065	1.39	2	1	Orbitrap Fusion (MS lvl: 1, pol: +)	-				203958	1.90029e+06			1.44625e+06	2.56701e+06
257.09	259.097	1.39	2	1	Orbitrap Fusion (MS lvl: 1, pol: +)	-				854067	1.91247e+06			2.44243e+06	2.97386e+06
292.016	298.036	1.39	6	1	Orbitrap Fusion (MS lvl: 1, pol: +)	-				979068	437377	1.70844e+06		509640	702818
383.032	389.052	1.39	6	1	Orbitrap Fusion (MS lvl: 1, pol: +)	-				898767	1.31099e+06	134233		364028	2.56403e+06
389.105	395.126	1.39	6	1	Orbitrap Fusion (MS lvl: 1, pol: +)	-				568007	480774	1.58482e+06		201802	394330
194.049	200.069	1.41	6	1	Orbitrap Fusion (MS lvl: 1, pol: +)	-		292.0162-H2O4S		6.65004e+07	4.42607e+07	1.42267e+08		4.83916e+07	5.82416e+07
196.045	202.065	1.41	6	1	Orbitrap Fusion (MS lvl: 1, pol: +)	-				3.95669e+06	1.90029e+06	6.24684e+06		1.70046e+06	2.56701e+06
194.049	196.056	1.41	2	1	Orbitrap Fusion (MS lvl: 1, pol: +)	-				6.65004e+07	1.61047e+06	1.42267e+08	153732	4.83767e+07	7.97959e+06
195.048	210.099	1.41	15	1	Orbitrap Fusion (MS lvl: 1, pol: +)	-				546315	2.45215e+06	784258		218303	3.37887e+06
196.045	200.059	1.42	4	1	Orbitrap Fusion (MS lvl: 1, pol: +)	-				3.96261e+06	203958	6.24684e+06		1.70046e+06	1.44625e+06
194.049	198.063	1.42	4	1	Orbitrap Fusion (MS lvl: 1, pol: +)	-				9.58394e+07	7.539e+06	1.42267e+08		4.83916e+07	3.39655e+07
258.075	260.081	1.42	2	1	Orbitrap Fusion (MS lvl: 1, pol: +)	-				487435	5.81085e+06			3.34451e+06	5.61862e+06
277.002	286.032	1.43	9	1	Orbitrap Fusion (MS lvl: 1, pol: +)	-				807584	1.85811e+06	2.11394e+06	157550		2.15201e+06
238.021	245.045	1.44	7	1	Orbitrap Fusion (MS lvl: 1, pol: +)	-				6.89746e+06	3.43104e+06	1.04539e+07		1.53731e+06	4.86378e+06
171.066	179.093	1.45	8	1	Orbitrap Fusion (MS lvl: 1, pol: +)	-				1.04039e+06	956408	2.09595e+06		496525	1.66914e+06
191.056	198.079	1.45	7	1	Orbitrap Fusion (MS lvl: 1, pol: +)	-				1.06675e+06	1.26146e+06	1.74846e+06			2.58853e+06
211.072	220.102	1.45	9	1	Orbitrap Fusion (MS lvl: 1, pol: +)	-				1.56171e+06	892281	3.39382e+06		521116	1.8831e+06
315.072	328.115	1.45	13	1	Orbitrap Fusion (MS lvl: 1, pol: +)	-		410.1601-C4H15S		1.13911e+06	4.73699e+06	3.87786e+06	373712	411283	9.33516e+06
188.986	195.006	1.46	6	1	Orbitrap Fusion (MS lvl: 1, pol: +)	-				1.68146e+06	2.28589e+06	3.78659e+06		674305	3.13688e+06
211.038	217.057	1.46	6	1	Orbitrap Fusion (MS lvl: 1, pol: +)	-				1.40304e+06	960401	2.61584e+06		1.17668e+06	1.76663e+06
350.106	362.146	1.46	12	1	Orbitrap Fusion (MS lvl: 1, pol: +)	-				214379	275676	37746.5		396771	387860
296.1	307.137	1.47	11	1	Orbitrap Fusion (MS lvl: 1, pol: +)	-				1.63609e+06	971334	3.54673e+06		1.04809e+06	1.10119e+06
358.135	360.142	1.47	2	1	Orbitrap Fusion (MS lvl: 1, pol: +)	-				270575	1.2698e+07			335432	2.17429e+07
347.098	360.142	1.48	13	1	Orbitrap Fusion (MS lvl: 1, pol: +)	-				6.07297e+06	1.2698e+07	1.36054e+07		1.94309e+06	2.17429e+07
162.023	167.04	1.49	5	1	Orbitrap Fusion (MS lvl: 1, pol: +)	-				2.83286e+06	2.42763e+06	5.93703e+06		1.03773e+06	4.07314e+06
301.093	314.136	1.49	13	1	Orbitrap Fusion (MS lvl: 1, pol: +)	-				2.22385e+06	5.44399e+06	5.44835e+06	11023.3	652919	8.87193e+06
246.007	254.034	1.5	8	1	Orbitrap Fusion (MS lvl: 1, pol: +)	-				1.01778e+06	1.0526e+06	2.71801e+06		279750
182.093	184.1	1.51	2	1	Orbitrap Fusion (MS lvl: 1, pol: +)	-				147642	2.58005e+06			443996	4.02303e+06
177.077	184.1	1.52	7	1	Orbitrap Fusion (MS lvl: 1, pol: +)	-		273.0612-C4O3		5.65891e+06	2.58005e+06	6.82666e+06		2.33706e+06	4.02303e+06
173.093	180.116	1.53	7	1	Orbitrap Fusion (MS lvl: 1, pol: +)	-		215.1034-C2H2O		3.62268e+06	2.01055e+06	7.25986e+06		826571	2.65058e+06
147.066	153.086	1.54	6	1	Orbitrap Fusion (MS lvl: 1, pol: +)	-				1.00934e+07	7.58729e+06	1.73938e+07		5.67929e+06	1.17451e+07
215.103	224.134	1.54	9	1	Orbitrap Fusion (MS lvl: 1, pol: +)	-				3.34562e+07	1.87247e+07	7.11035e+07		8.37539e+06	2.43468e+07
222.127	224.134	1.54	2	1	Orbitrap Fusion (MS lvl: 1, pol: +)	-				985074	1.87247e+07			2.80377e+06	2.43468e+07
88.9877	90.9944	1.55	2	1	Orbitrap Fusion (MS lvl: 1, pol: +)	-				1.76906e+06	1.90058e+06	3.65749e+06		686183	2.94349e+06
201.088	209.115	1.55	8	1	Orbitrap Fusion (MS lvl: 1, pol: +)	-				1.75137e+06	1.09245e+06	3.35138e+06		758360	1.68943e+06
232.041	249.098	1.55	17	1	Orbitrap Fusion (MS lvl: 1, pol: +)	-				1.41351e+06	980575		986459	1.51219e+06	416188
411.109	426.159	1.55	15	1	Orbitrap Fusion (MS lvl: 1, pol: +)	-				1.202e+06	1.52792e+06	1.86084e+06		379895	2.07297e+06
258.992	268.022	1.56	9	1	Orbitrap Fusion (MS lvl: 1, pol: +)	-				2.08168e+06	8.09345e+06	1.61876e+07		4.66514e+06	9.10368e+06
215.103	217.11	1.56	2	1	Orbitrap Fusion (MS lvl: 1, pol: +)	-				3.34562e+07	287636	7.11035e+07	198188	8.37539e+06	984569
273.062	281.089	1.57	8	1	Orbitrap Fusion (MS lvl: 1, pol: +)	-				514618	472668	2.58839e+06	932903	678068	300072
202.072	210.099	1.58	8	1	Orbitrap Fusion (MS lvl: 1, pol: +)	-				2.21714e+06	2.45215e+06	6.02361e+06		582712	3.37887e+06
273.061	284.098	1.58	11	1	Orbitrap Fusion (MS lvl: 1, pol: +)	-				514618	815748	2.58839e+06		678068	2.02701e+06
203.997	210.017	1.59	6	1	Orbitrap Fusion (MS lvl: 1, pol: +)	-				1.22016e+06	475771	4.7404e+06		500099	981179
249.098	259.131	1.59	10	1	Orbitrap Fusion (MS lvl: 1, pol: +)	-				980575	1.28912e+06	986459		416188	904588
194.113	196.12	1.59	2	1	Orbitrap Fusion (MS lvl: 1, pol: +)	-				728544	1.3252e+07				2.05017e+07
353.147	355.154	1.6	2	1	Orbitrap Fusion (MS lvl: 1, pol: +)	-				19498.6	876846			934313	3.42572e+06
125.024	131.044	1.61	6	1	Orbitrap Fusion (MS lvl: 1, pol: +)	-				1.49203e+06	1.37015e+06	3.21115e+06		549582	2.03749e+06
143.035	149.055	1.61	6	1	Orbitrap Fusion (MS lvl: 1, pol: +)	-				4.13477e+06	4.17829e+06	8.44276e+06		1.92699e+06	6.13077e+06
340.103	355.154	1.62	15	1	Orbitrap Fusion (MS lvl: 1, pol: +)	-				3.5322e+06	876846	5.89363e+06		2.07902e+06	3.42572e+06
99.0449	104.062	1.63	5	1	Orbitrap Fusion (MS lvl: 1, pol: +)	-				1.16539e+06	1.08763e+06	2.39633e+06		451628	1.43177e+06
214.072	223.102	1.63	9	1	Orbitrap Fusion (MS lvl: 1, pol: +)	-				468542	1.86163e+06	1.26832e+06	188373	202792	2.25666e+06
340.103	348.13	1.63	8	1	Orbitrap Fusion (MS lvl: 1, pol: +)	-				3.5322e+06	42640.5	5.89363e+06		2.07902e+06	742625
348.13	355.154	1.63	7	1	Orbitrap Fusion (MS lvl: 1, pol: +)	-				42640.5	876846			742625	3.42572e+06
191.038	194.048	1.64	3	1	Orbitrap Fusion (MS lvl: 1, pol: +)	-				980207		39559.5		1.62022e+06
283.129	296.173	1.65	13	1	Orbitrap Fusion (MS lvl: 1, pol: +)	-				4.20537e+06	1.43771e+06	6.67641e+06		496130	1.68734e+06
264.054	273.085	1.67	9	1	Orbitrap Fusion (MS lvl: 1, pol: +)	-				2.0229e+06	1.37724e+06	4.70133e+06		949723	1.83425e+06
214.072	222.099	1.67	8	1	Orbitrap Fusion (MS lvl: 1, pol: +)	-				468542	1.87088e+06	1.26832e+06	2.47862e+06	202792	773471
147.048	149.055	1.68	2	1	Orbitrap Fusion (MS lvl: 1, pol: +)	-				370320				619752	6.13077e+06
218.997	226.02	1.68	7	1	Orbitrap Fusion (MS lvl: 1, pol: +)	-				8.43377e+06	1.5333e+07	1.82623e+07		3.28663e+06	2.34081e+07
235.082	244.112	1.68	9	1	Orbitrap Fusion (MS lvl: 1, pol: +)	-				1.74167e+06	2.17591e+06	3.33412e+06		610215	1.79778e+06
377.109	391.156	1.68	14	1	Orbitrap Fusion (MS lvl: 1, pol: +)	-				1.08004e+06	2.66335e+06	3.26425e+06		495605	5.17168e+06
221.095	223.102	1.68	2	1	Orbitrap Fusion (MS lvl: 1, pol: +)	-				154721	1.86163e+06		188373	393049	2.25666e+06
188.093	196.119	1.7	8	1	Orbitrap Fusion (MS lvl: 1, pol: +)	-				1.54655e+07		2.73266e+07		6.32745e+06	2.05017e+07
224.056	234.09	1.7	10	1	Orbitrap Fusion (MS lvl: 1, pol: +)	-						2.74284e+06		879128	2.47148e+06
301.056	313.097	1.7	12	1	Orbitrap Fusion (MS lvl: 1, pol: +)	-				1.8855e+06	2.30422e+06	5.60729e+06		586843	3.64011e+06
188.093	190.099	1.7	2	1	Orbitrap Fusion (MS lvl: 1, pol: +)	-				1.54655e+07		2.73266e+07	50082.8	6.32745e+06	1.49737e+06
271.078	273.085	1.7	2	1	Orbitrap Fusion (MS lvl: 1, pol: +)	-				177478	1.37724e+06			624814	1.83425e+06
331.103	345.15	1.71	14	1	Orbitrap Fusion (MS lvl: 1, pol: +)	-				783972	1.81302e+06	2.0751e+06	23017.8	292103	3.26152e+06
241.102	244.112	1.71	3	1	Orbitrap Fusion (MS lvl: 1, pol: +)	-				309017	2.17591e+06			545435	1.79778e+06
142.051	144.058	1.72	2	1	Orbitrap Fusion (MS lvl: 1, pol: +)	-				5.92074e+06		1.06775e+07		2.19452e+06	827917
142.051	148.071	1.72	6	1	Orbitrap Fusion (MS lvl: 1, pol: +)	-				5.92074e+06	4.10112e+06	1.06775e+07		2.19452e+06	8.23029e+06
287.088	297.122	1.72	10	1	Orbitrap Fusion (MS lvl: 1, pol: +)	-				1.49571e+06	1.33427e+06	3.3744e+06		630312	1.62015e+06
331.067	344.11	1.72	13	1	Orbitrap Fusion (MS lvl: 1, pol: +)	-				2.04389e+06	1.40597e+06	4.02832e+06		656355	2.60698e+06
177.022	183.043	1.73	6	1	Orbitrap Fusion (MS lvl: 1, pol: +)	-				1.51313e+06	3.13757e+06	5.30892e+06			3.80816e+06
187.061	195.088	1.73	8	1	Orbitrap Fusion (MS lvl: 1, pol: +)	-				1.16434e+06	2.00298e+06	2.60164e+06		651963	2.78536e+06
241.083	251.116	1.73	10	1	Orbitrap Fusion (MS lvl: 1, pol: +)	-				807985	606439	1.63815e+06		309133	811377
146.064	148.071	1.75	2	1	Orbitrap Fusion (MS lvl: 1, pol: +)	-				120115	4.10112e+06			1.03599e+06	8.23029e+06
117.055	122.072	1.75	5	1	Orbitrap Fusion (MS lvl: 1, pol: +)	-		159.0661-C2H2O		561873	928170	936620		295979	892841
188.129	197.159	1.75	9	1	Orbitrap Fusion (MS lvl: 1, pol: +)	-				1.09546e+06	1.41239e+06	2.23488e+06		359374	2.50983e+06
267.073	277.107	1.75	10	1	Orbitrap Fusion (MS lvl: 1, pol: +)	-				2.37766e+06	1.46255e+06	6.01811e+06		717328	1.66793e+06
268.078	277.107	1.75	9	1	Orbitrap Fusion (MS lvl: 1, pol: +)	-				163001	1.46255e+06	505711		186438	1.66793e+06
194.113	196.119	1.75	2	1	Orbitrap Fusion (MS lvl: 1, pol: +)	-				728544				2.97866e+06	2.05017e+07
115.04	120.057	1.76	5	1	Orbitrap Fusion (MS lvl: 1, pol: +)	-				4.66037e+06	6.31802e+06	1.08642e+07		5.55899e+06	8.85993e+06
194.943	198.956	1.76	4	1	Orbitrap Fusion (MS lvl: 1, pol: +)	-				128308	1.98222e+06	4.27547e+06		3.33805e+06	6.44225e+06
144.058	148.071	1.77	4	1	Orbitrap Fusion (MS lvl: 1, pol: +)	-					4.10112e+06			827917	8.23029e+06
284.088	295.125	1.78	11	1	Orbitrap Fusion (MS lvl: 1, pol: +)	-				625392	629067	1.77594e+06		610053	860382
300.085	304.099	1.78	4	1	Orbitrap Fusion (MS lvl: 1, pol: +)	-				50097.2	1.1718e+06			268958	1.59048e+06
302.092	304.099	1.78	2	1	Orbitrap Fusion (MS lvl: 1, pol: +)	-				187145	1.1718e+06			728040	1.59048e+06
262.986	271.013	1.79	8	1	Orbitrap Fusion (MS lvl: 1, pol: +)	-					1.13716e+06	2.065e+06	162912	1.11829e+06	3.805e+06
179.038	185.058	1.8	6	1	Orbitrap Fusion (MS lvl: 1, pol: +)	-				3.19984e+06	1.44125e+06	6.34297e+06		911573	2.85897e+06
227.997	236.024	1.8	8	1	Orbitrap Fusion (MS lvl: 1, pol: +)	-				2.32226e+06	2.28356e+06	6.31367e+06		3.3823e+06	5.24544e+06
175.061	182.085	1.81	7	1	Orbitrap Fusion (MS lvl: 1, pol: +)	-				3.17493e+06	2.75383e+06	4.77385e+06			3.88481e+06
294.065	304.099	1.82	10	1	Orbitrap Fusion (MS lvl: 1, pol: +)	-				2.48605e+06	1.18985e+06	5.5578e+06		2.80767e+06	1.62406e+06
246.992	255.019	1.83	8	1	Orbitrap Fusion (MS lvl: 1, pol: +)	-				1.66386e+06		3.63433e+06		901759	2.49052e+06
194.943	198.956	1.83	4	1	Orbitrap Fusion (MS lvl: 1, pol: +)	-				128308	1.98222e+06	4.27547e+06		3.33805e+06	6.44225e+06
159.066	166.09	1.84	7	1	Orbitrap Fusion (MS lvl: 1, pol: +)	-				879145	986028	2.4769e+06			1.19284e+06
277.083	290.126	1.84	13	1	Orbitrap Fusion (MS lvl: 1, pol: +)	-				2.35635e+06	2.21567e+06	2.74083e+06		210956	1.92417e+06
294.065	311.122	1.84	17	1	Orbitrap Fusion (MS lvl: 1, pol: +)	-				2.48605e+06	2.07879e+06	5.5578e+06		2.80767e+06	83032.2
294.065	317.142	1.84	23	1	Orbitrap Fusion (MS lvl: 1, pol: +)	-				2.48605e+06	2.27293e+06	5.5578e+06		2.80767e+06
229.119	233.133	1.85	4	1	Orbitrap Fusion (MS lvl: 1, pol: +)	-				1.20797e+07	409356	2.2567e+07		2.0122e+06	1.06067e+06
233.133	239.153	1.85	6	1	Orbitrap Fusion (MS lvl: 1, pol: +)	-				409356	6.6633e+06			1.06067e+06	7.56544e+06
237.146	239.153	1.85	2	1	Orbitrap Fusion (MS lvl: 1, pol: +)	-				419445	6.6633e+06			899530	7.56544e+06
187.109	195.135	1.86	8	1	Orbitrap Fusion (MS lvl: 1, pol: +)	-		229.1192-C2H2O		1.42556e+06	537721	2.21676e+06		191015	815078
203.002	210.025	1.86	7	1	Orbitrap Fusion (MS lvl: 1, pol: +)	-				9.57407e+06	1.39542e+07	1.9828e+07		3.6145e+06	1.56316e+07
229.119	239.153	1.86	10	1	Orbitrap Fusion (MS lvl: 1, pol: +)	-				1.20797e+07	6.6633e+06	2.2567e+07		2.0122e+06	7.56544e+06
378.18	382.193	1.86	4	1	Orbitrap Fusion (MS lvl: 1, pol: +)	-				1.1249e+06	936291			1.93542e+06	1.58739e+06
365.135	382.193	1.87	17	1	Orbitrap Fusion (MS lvl: 1, pol: +)	-				1.38942e+06	936291	3.35833e+06		1.1366e+06	1.58739e+06
339.168	341.175	1.87	2	1	Orbitrap Fusion (MS lvl: 1, pol: +)	-				418426	1.36663e+07			1.12806e+06	2.76741e+07
365.135	378.18	1.87	13	1	Orbitrap Fusion (MS lvl: 1, pol: +)	-				1.38942e+06	1.1249e+06	3.35833e+06		1.1366e+06	1.93542e+06
363.13	365.136	1.88	2	1	Orbitrap Fusion (MS lvl: 1, pol: +)	-				468049	1.38942e+06	1.15256e+06	3.35834e+06	68051.4	1.1366e+06
363.13	366.139	1.88	3	1	Orbitrap Fusion (MS lvl: 1, pol: +)	-				468049	225429	1.15256e+06	570851	68051.4	187796
236.093	248.133	1.89	12	1	Orbitrap Fusion (MS lvl: 1, pol: +)	-		326.1242-C3H6O3		1.78053e+06	2.35621e+06	3.76101e+06		355212	5.09591e+06
285.061	297.102	1.89	12	1	Orbitrap Fusion (MS lvl: 1, pol: +)	-		317.0510-O2		3.39804e+06	1.09714e+06	5.09682e+06		44166.2	8.06239e+06
317.051	329.092	1.89	12	1	Orbitrap Fusion (MS lvl: 1, pol: +)	-				751345	816668	2.46114e+06		93000.3	1.72937e+06
326.124	341.175	1.89	15	1	Orbitrap Fusion (MS lvl: 1, pol: +)	-		365.1350-C2HN		1.07776e+07	1.3684e+07	2.18716e+07		2.7173e+06	2.76741e+07
164.072	173.102	1.91	9	1	Orbitrap Fusion (MS lvl: 1, pol: +)	-		236.0926-C3H4O2		3.08451e+06	4.30294e+06	5.80771e+06		805792	8.36722e+06
248.006	256.032	1.91	8	1	Orbitrap Fusion (MS lvl: 1, pol: +)	-				902900	232864	1.89126e+06		824401	1.29424e+06
457.213	469.253	1.91	12	1	Orbitrap Fusion (MS lvl: 1, pol: +)	-					110641			656320	780310
457.214	463.233	1.91	6	1	Orbitrap Fusion (MS lvl: 1, pol: +)	-					310792			656320	558069
144.073	150.093	1.93	6	1	Orbitrap Fusion (MS lvl: 1, pol: +)	-				2.11175e+06	1.04321e+06	3.34892e+06		365410	1.36815e+06
148.085	150.091	1.93	2	1	Orbitrap Fusion (MS lvl: 1, pol: +)	-					2.64811e+06			787429	4.60271e+06
259.13	270.167	1.93	11	1	Orbitrap Fusion (MS lvl: 1, pol: +)	-				1.91823e+07	2.44493e+06	3.12111e+07		3.75897e+06	3.68177e+06
289.141	296.164	1.93	7	1	Orbitrap Fusion (MS lvl: 1, pol: +)	-				8.5674e+07	6.06958e+06	2.3637e+08		1.34553e+07	1.05396e+07
293.154	296.164	1.93	3	1	Orbitrap Fusion (MS lvl: 1, pol: +)	-				8.17404e+06	6.06958e+06			1.50607e+07	1.05396e+07
311.122	317.142	1.93	6	1	Orbitrap Fusion (MS lvl: 1, pol: +)	-				2.07879e+06	2.27293e+06	6.42014e+06		83032.2	1.38942e+06
144.064	152.091	1.94	8	1	Orbitrap Fusion (MS lvl: 1, pol: +)	-				5.41643e+06	6.15581e+06	2.27321e+06		1.43415e+06	1.0578e+07
144.064	150.084	1.94	6	1	Orbitrap Fusion (MS lvl: 1, pol: +)	-				5.41643e+06	3.43526e+06	2.27321e+06		1.43415e+06	7.27993e+06
249.007	257.034	1.94	8	1	Orbitrap Fusion (MS lvl: 1, pol: +)	-				290928	1.12872e+06	573175			2.23298e+06
289.141	301.181	1.94	12	1	Orbitrap Fusion (MS lvl: 1, pol: +)	-				8.5674e+07	2.75986e+07	2.3637e+08		1.34605e+07	8.2571e+07
289.141	295.161	1.94	6	1	Orbitrap Fusion (MS lvl: 1, pol: +)	-				8.5674e+07	9.81782e+07	2.3637e+08	295123	1.34605e+07	7.32905e+07
289.141	291.147	1.94	2	1	Orbitrap Fusion (MS lvl: 1, pol: +)	-				8.5674e+07	2.9905e+06	2.3637e+08	94406.2	1.34605e+07	7.13126e+06
293.154	295.161	1.94	2	1	Orbitrap Fusion (MS lvl: 1, pol: +)	-				8.17404e+06	9.81782e+07		295123	1.50607e+07	7.32905e+07
293.154	301.181	1.94	8	1	Orbitrap Fusion (MS lvl: 1, pol: +)	-				8.17404e+06	2.75986e+07			1.50607e+07	8.2571e+07
144.064	146.071	1.95	2	1	Orbitrap Fusion (MS lvl: 1, pol: +)	-				5.41643e+06	1.0984e+07	2.30813e+06	1.61432e+07	4.19333e+06
144.064	148.077	1.95	4	1	Orbitrap Fusion (MS lvl: 1, pol: +)	-				5.41641e+06		2.27321e+06		1.43415e+06	1.45516e+06
144.071	150.091	1.95	6	1	Orbitrap Fusion (MS lvl: 1, pol: +)	-				5.00155e+06	2.64811e+06	8.92589e+06		2.19973e+06	4.60271e+06
144.072	150.092	1.95	6	1	Orbitrap Fusion (MS lvl: 1, pol: +)	-				2.68551e+06	2.59952e+06	4.71328e+06		1.4857e+06	2.97823e+06
145.064	151.083	1.95	6	1	Orbitrap Fusion (MS lvl: 1, pol: +)	-				5.35801e+06	3.47565e+06	5.78085e+06		2.55254e+06	4.83182e+06
148.078	150.084	1.95	2	1	Orbitrap Fusion (MS lvl: 1, pol: +)	-					3.43526e+06			343312	7.27993e+06
148.08	151.091	1.95	3	1	Orbitrap Fusion (MS lvl: 1, pol: +)	-				1.01762e+08	970603			4.21764e+08	1.44369e+06
144.07	150.09	1.95	6	1	Orbitrap Fusion (MS lvl: 1, pol: +)	-				1.26007e+07	7.40655e+06	2.20306e+07		5.72912e+06	1.25536e+07
289.141	297.167	1.95	8	1	Orbitrap Fusion (MS lvl: 1, pol: +)	-				8.5674e+07	1.43468e+06	2.3637e+08		1.34605e+07	2.20382e+07
291.147	295.161	1.95	4	1	Orbitrap Fusion (MS lvl: 1, pol: +)	-				2.9905e+06	9.81782e+07	94406.2	295123	7.13126e+06	7.32905e+07
291.147	301.181	1.95	10	1	Orbitrap Fusion (MS lvl: 1, pol: +)	-				2.9905e+06	2.75986e+07	94406.2		7.13126e+06	8.2571e+07
291.147	297.167	1.95	6	1	Orbitrap Fusion (MS lvl: 1, pol: +)	-				2.9905e+06	1.43468e+06	94406.2		7.13152e+06	2.20382e+07
293.154	297.167	1.95	4	1	Orbitrap Fusion (MS lvl: 1, pol: +)	-				8.17404e+06	1.43468e+06			1.50607e+07	2.20382e+07
295.161	297.168	1.95	2	1	Orbitrap Fusion (MS lvl: 1, pol: +)	-				9.81782e+07	1.43468e+06	295123		7.32995e+07	2.20382e+07
299.174	301.181	1.95	2	1	Orbitrap Fusion (MS lvl: 1, pol: +)	-				5.05358e+06	2.75986e+07			3.81832e+07	8.2571e+07
144.06	151.084	1.96	7	1	Orbitrap Fusion (MS lvl: 1, pol: +)	-				766537	3.47565e+06	1.04839e+06		437819	4.83182e+06
144.061	150.082	1.96	6	1	Orbitrap Fusion (MS lvl: 1, pol: +)	-				1.60381e+06	2.24754e+06	1.20286e+06		376749	3.45591e+06
144.063	150.083	1.96	6	1	Orbitrap Fusion (MS lvl: 1, pol: +)	-				9.58962e+06	7.01002e+06	5.3373e+06		4.15517e+06	1.18454e+07
144.063	152.091	1.96	8	1	Orbitrap Fusion (MS lvl: 1, pol: +)	-				9.58962e+06	6.15581e+06	5.3373e+06		4.15517e+06	1.0578e+07
144.064	147.074	1.96	3	1	Orbitrap Fusion (MS lvl: 1, pol: +)	-				7.85178e+06	681325	2.30813e+06	1.17623e+06	4.20044e+06
144.067	151.091	1.96	7	1	Orbitrap Fusion (MS lvl: 1, pol: +)	-				2039738316	970603	3.13446e+09		8.0507e+08	1.44369e+06
144.07	146.077	1.96	2	1	Orbitrap Fusion (MS lvl: 1, pol: +)	-				1.26023e+07		2.20275e+07		5.72912e+06	1.30981e+06
146.071	150.084	1.96	4	1	Orbitrap Fusion (MS lvl: 1, pol: +)	-				1.0984e+07	3.43526e+06	1.61432e+07			1.18458e+07
146.071	152.091	1.96	6	1	Orbitrap Fusion (MS lvl: 1, pol: +)	-				1.0984e+07	6.15581e+06	1.61432e+07			1.0578e+07
146.073	151.091	1.96	5	1	Orbitrap Fusion (MS lvl: 1, pol: +)	-				3.69751e+07	970603	3.13816e+06		2.20224e+08	1.44369e+06
146.075	151.092	1.96	5	1	Orbitrap Fusion (MS lvl: 1, pol: +)	-					372406			170419	2.03406e+06
146.077	150.09	1.96	4	1	Orbitrap Fusion (MS lvl: 1, pol: +)	-					7.40655e+06			1.30981e+06	1.25536e+07
148.077	150.083	1.96	2	1	Orbitrap Fusion (MS lvl: 1, pol: +)	-					7.00462e+06			1.45516e+06	1.13142e+07
148.082	151.092	1.96	3	1	Orbitrap Fusion (MS lvl: 1, pol: +)	-					372406			182078	2.04333e+06
148.084	150.09	1.96	2	1	Orbitrap Fusion (MS lvl: 1, pol: +)	-					7.40655e+06			2.99194e+06	1.25536e+07
148.086	150.092	1.96	2	1	Orbitrap Fusion (MS lvl: 1, pol: +)	-					1.19884e+06			593039	2.97823e+06
100.077	105.093	1.96	5	1	Orbitrap Fusion (MS lvl: 1, pol: +)	-				8.68101e+06	4.25166e+06	1.39276e+07		3.20281e+06	7.3019e+06
144.069	150.089	1.96	6	1	Orbitrap Fusion (MS lvl: 1, pol: +)	-				7.45471e+06	5.26937e+06	2.08809e+07		3.93723e+06	5.18132e+06
161.045	167.066	1.96	6	1	Orbitrap Fusion (MS lvl: 1, pol: +)	-				530311	410011	1.44759e+06		319558	3.51126e+06
295.161	301.181	1.96	6	1	Orbitrap Fusion (MS lvl: 1, pol: +)	-				9.81782e+07	2.75986e+07	295123		7.32995e+07	8.2571e+07
297.168	301.181	1.96	4	1	Orbitrap Fusion (MS lvl: 1, pol: +)	-				1.43468e+06	2.75986e+07			2.20382e+07	8.2571e+07
317.143	323.163	1.96	6	1	Orbitrap Fusion (MS lvl: 1, pol: +)	-				2.27293e+06	623842			1.38942e+06	1.6126e+06
144.066	146.073	1.97	2	1	Orbitrap Fusion (MS lvl: 1, pol: +)	-				2039738316	3.69751e+07	3.13446e+09	3.31152e+06	8.0507e+08	2.20224e+08
146.073	149.084	1.97	3	1	Orbitrap Fusion (MS lvl: 1, pol: +)	-				3.69751e+07	1.69038e+08	3.13816e+06		2.20224e+08	3.29387e+08
144.066	150.086	1.97	6	1	Orbitrap Fusion (MS lvl: 1, pol: +)	-				2039738316	1.09549e+09	3.13446e+09		8.0507e+08	1.84733e+09
394.109	396.116	1.97	2	1	Orbitrap Fusion (MS lvl: 1, pol: +)	-				1.31144e+06	8.75634e+06
232.976	239.999	1.98	7	1	Orbitrap Fusion (MS lvl: 1, pol: +)	-				3.37425e+06	1.66425e+07	5.74062e+06		812865	2.31876e+07
270.01	277.035	1.98	7	1	Orbitrap Fusion (MS lvl: 1, pol: +)	-				1.85438e+06		2.73373e+06		1.17719e+06	894993
321.156	323.163	1.98	2	1	Orbitrap Fusion (MS lvl: 1, pol: +)	-					623842			621223	1.73399e+06
144.062	150.083	1.99	6	1	Orbitrap Fusion (MS lvl: 1, pol: +)	-				2.55995e+06	7.01002e+06	3.94954e+06		1.47358e+06	1.13142e+07
380.062	396.116	1.99	16	1	Orbitrap Fusion (MS lvl: 1, pol: +)	-				1.60546e+07	8.75634e+06
148.083	151.093	2	3	1	Orbitrap Fusion (MS lvl: 1, pol: +)	-					1.80329e+06			1.26108e+06	2.52035e+06
148.083	150.09	2	2	1	Orbitrap Fusion (MS lvl: 1, pol: +)	-					7.76833e+06			1.26108e+06	1.25536e+07
220.065	228.092	2	8	1	Orbitrap Fusion (MS lvl: 1, pol: +)	-				5.69338e+06	3.62164e+06	8.88072e+06		1.21883e+06	4.6469e+06
263.023	272.053	2	9	1	Orbitrap Fusion (MS lvl: 1, pol: +)	-				1.33452e+07	1.16447e+07	2.14449e+07		4.05819e+06	1.45593e+07
220.065	225.082	2.01	5	1	Orbitrap Fusion (MS lvl: 1, pol: +)	-				5.69338e+06	808470	8.88072e+06		1.21883e+06	1.44034e+06
270.011	285.061	2.01	15	1	Orbitrap Fusion (MS lvl: 1, pol: +)	-				1.98641e+06	3.39804e+06	2.73373e+06	5.09682e+06	1.19746e+06
466.059	488.134	2.01	22	1	Orbitrap Fusion (MS lvl: 1, pol: +)	-					177155	1.60111e+06	1.3363e+06	140766
172.062	179.085	2.03	7	1	Orbitrap Fusion (MS lvl: 1, pol: +)	-		220.0649-CH4S		383436	658316	5.81356e+06		1.18051e+06	1.96734e+06
320.081	332.121	2.03	12	1	Orbitrap Fusion (MS lvl: 1, pol: +)	-				821063	1.89956e+06	1.40299e+06		295341	1.78016e+06
225.082	228.092	2.03	3	1	Orbitrap Fusion (MS lvl: 1, pol: +)	-				743807	3.62164e+06			1.44034e+06	4.6469e+06
222.077	235.121	2.04	13	1	Orbitrap Fusion (MS lvl: 1, pol: +)	-				692038	1.56088e+08	1.17921e+06		203799
148.076	150.082	2.05	2	1	Orbitrap Fusion (MS lvl: 1, pol: +)	-					2.23933e+06			196089	3.45598e+06
219.051	227.078	2.05	8	1	Orbitrap Fusion (MS lvl: 1, pol: +)	-				6.31298e+06	3.64686e+06	1.36769e+07		3.51771e+06	7.69197e+06
225.071	227.078	2.05	2	1	Orbitrap Fusion (MS lvl: 1, pol: +)	-								1.59359e+06	7.69197e+06
347.134	362.185	2.06	15	1	Orbitrap Fusion (MS lvl: 1, pol: +)	-				1.16755e+06	2.20799e+06	3.23765e+06		186252	3.42993e+06
222.077	225.088	2.06	3	1	Orbitrap Fusion (MS lvl: 1, pol: +)	-				692038	6.81954e+07	1.17921e+06	1.23141e+08	203799	1.55418e+07
232.111	235.121	2.06	3	1	Orbitrap Fusion (MS lvl: 1, pol: +)	-				942422	1.56088e+08			1.73915e+06	2.58968e+08
233.114	235.121	2.06	2	1	Orbitrap Fusion (MS lvl: 1, pol: +)	-				6.3978e+06	1.56088e+08			1.04238e+07	2.58968e+08
165.095	168.105	2.07	3	1	Orbitrap Fusion (MS lvl: 1, pol: +)	-				53490.3	2.2827e+06			530794	3.93915e+06
220.976	226.996	2.07	6	1	Orbitrap Fusion (MS lvl: 1, pol: +)	-				2.53701e+06	1.87838e+06	5.60272e+06		1.13122e+06	4.52387e+06
330.115	332.121	2.07	2	1	Orbitrap Fusion (MS lvl: 1, pol: +)	-				320357	1.89956e+06			1.2699e+06	1.78016e+06
166.099	168.105	2.08	2	1	Orbitrap Fusion (MS lvl: 1, pol: +)	-				126726	2.2827e+06			632954	3.93915e+06
161.082	168.105	2.08	7	1	Orbitrap Fusion (MS lvl: 1, pol: +)	-				4.56336e+06	2.2827e+06	8.4371e+06		2.22202e+06	3.93915e+06
227.02	236.05	2.08	9	1	Orbitrap Fusion (MS lvl: 1, pol: +)	-		320.0807-C3H11NS		580854	1.12813e+06	579526		16224.4	803552
562.253	567.27	2.08	5	1	Orbitrap Fusion (MS lvl: 1, pol: +)	-				1.47298e+06	750452			349341	221663
562.253	577.304	2.08	15	1	Orbitrap Fusion (MS lvl: 1, pol: +)	-				1.47298e+06	1.87524e+06			349341	3.90278e+06
567.27	577.304	2.08	10	1	Orbitrap Fusion (MS lvl: 1, pol: +)	-				750452	1.87524e+06			221663	3.90278e+06
165.032	170.049	2.09	5	1	Orbitrap Fusion (MS lvl: 1, pol: +)	-				886145	609305	2.36136e+06		1.15229e+06	1.55929e+06
225.071	227.078	2.09	2	1	Orbitrap Fusion (MS lvl: 1, pol: +)	-								1.59359e+06	7.69158e+06
186.077	194.104	2.1	8	1	Orbitrap Fusion (MS lvl: 1, pol: +)	-		225.0880-C2HN		1.76543e+06	1.35024e+06	4.14823e+06			1.70388e+06
234.063	243.093	2.1	9	1	Orbitrap Fusion (MS lvl: 1, pol: +)	-				613861	555750	1.32037e+06		220853	607106
451.183	471.25	2.1	20	1	Orbitrap Fusion (MS lvl: 1, pol: +)	-	[2M-H]-		226.095	2.11164e+06	1.01012e+07	9.60855e+06		42187.9	3.47155e+07
451.183	461.217	2.1	10	1	Orbitrap Fusion (MS lvl: 1, pol: +)	-				2.11164e+06	9.56171e+06	9.60855e+06		42187.9	4.37919e+06
451.183	462.22	2.1	11	1	Orbitrap Fusion (MS lvl: 1, pol: +)	-				2.11164e+06	939171	9.60855e+06		42187.9	477554
460.214	462.22	2.1	2	1	Orbitrap Fusion (MS lvl: 1, pol: +)	-				1.67819e+06	939171			733784	477554
460.214	471.25	2.1	11	1	Orbitrap Fusion (MS lvl: 1, pol: +)	-				1.67819e+06	1.01012e+07			733784	3.47155e+07
469.244	471.25	2.1	2	1	Orbitrap Fusion (MS lvl: 1, pol: +)	-		562.2529-C3ClH6O		706212	1.01012e+07			2.48524e+06	3.47155e+07
223.064	227.078	2.12	4	1	Orbitrap Fusion (MS lvl: 1, pol: +)	-								1.21921e+06	7.69158e+06
181.098	190.128	2.13	9	1	Orbitrap Fusion (MS lvl: 1, pol: +)	-		225.0880-CO2		6.38612e+06	1.79145e+07	9.51591e+06		1.38939e+06	3.04454e+07
225.088	235.121	2.13	10	1	Orbitrap Fusion (MS lvl: 1, pol: +)	-	[M-H]-		226.095	6.81954e+07	1.56088e+08	1.23141e+08		1.55418e+07	2.58968e+08
386.082	396.116	2.14	10	1	Orbitrap Fusion (MS lvl: 1, pol: +)	-								2.4579e+06	1.38598e+07
303.072	315.112	2.15	12	1	Orbitrap Fusion (MS lvl: 1, pol: +)	-				308563	547618	541002			606579
353.146	368.197	2.15	15	1	Orbitrap Fusion (MS lvl: 1, pol: +)	-		451.1830-C5H6O2		1.60316e+06	3.71571e+06	3.78329e+06		391522	6.31016e+06
401.161	406.177	2.15	5	1	Orbitrap Fusion (MS lvl: 1, pol: +)	-				324245	160063			649712	860499
394.109	396.116	2.16	2	1	Orbitrap Fusion (MS lvl: 1, pol: +)	-								2.38986e+06	1.38598e+07
324.094	335.13	2.17	11	1	Orbitrap Fusion (MS lvl: 1, pol: +)	-					2.1126e+06	4.94423e+06		1.14677e+06	3.44896e+06
236.059	242.08	2.17	6	1	Orbitrap Fusion (MS lvl: 1, pol: +)	-				726673	249548	4.79603e+06		3.58736e+06	864281
242.08	244.087	2.17	2	1	Orbitrap Fusion (MS lvl: 1, pol: +)	-				249548	895252			864281	1.28355e+06
460.214	471.25	2.17	11	1	Orbitrap Fusion (MS lvl: 1, pol: +)	-				1.67819e+06	1.01012e+07			733784	3.47155e+07
461.217	471.25	2.17	10	1	Orbitrap Fusion (MS lvl: 1, pol: +)	-				9.56171e+06	1.01012e+07			4.37919e+06	3.47155e+07
469.244	471.25	2.17	2	1	Orbitrap Fusion (MS lvl: 1, pol: +)	-				706212	1.01012e+07			2.48524e+06	3.47155e+07
236.059	244.087	2.18	8	1	Orbitrap Fusion (MS lvl: 1, pol: +)	-				726673	895252	4.79603e+06		3.58736e+06	1.28355e+06
275.113	287.154	2.19	12	1	Orbitrap Fusion (MS lvl: 1, pol: +)	-				912721	2.93959e+06	1.86717e+06		231321	4.40356e+06
380.062	396.116	2.19	16	1	Orbitrap Fusion (MS lvl: 1, pol: +)	-						2.97106e+07		8.77523e+06	1.38598e+07
380.062	386.083	2.19	6	1	Orbitrap Fusion (MS lvl: 1, pol: +)	-						2.97106e+07		8.77523e+06	2.47482e+06
386.083	396.116	2.19	10	1	Orbitrap Fusion (MS lvl: 1, pol: +)	-								2.47482e+06	1.38598e+07
393.106	396.115	2.19	3	1	Orbitrap Fusion (MS lvl: 1, pol: +)	-								1.26013e+06	1.38598e+07
148.08	150.087	2.2	2	1	Orbitrap Fusion (MS lvl: 1, pol: +)	-						210648	1.29982e+06
208.976	213.993	2.21	5	1	Orbitrap Fusion (MS lvl: 1, pol: +)	-				993691	1.26172e+06	2.17001e+06		313136	1.59082e+06
206.997	213.017	2.22	6	1	Orbitrap Fusion (MS lvl: 1, pol: +)	-				8.97116e+06	6.68096e+06	2.71378e+07		5.82978e+06	1.57434e+07
128.035	133.052	2.23	5	1	Orbitrap Fusion (MS lvl: 1, pol: +)	-				2.34984e+06	597712	4.73822e+06		851963	1.76734e+06
176.039	182.059	2.25	6	1	Orbitrap Fusion (MS lvl: 1, pol: +)	-		266.0701-C3H6O3		6.9825e+06	2.26278e+06	1.41243e+07		2.4098e+06	5.66931e+06
233.012	241.039	2.25	8	1	Orbitrap Fusion (MS lvl: 1, pol: +)	-		247.0278-CH2		681556	1.66959e+06	2.39389e+06			4.22566e+06
247.028	256.058	2.25	9	1	Orbitrap Fusion (MS lvl: 1, pol: +)	-				1.3216e+06	2.00949e+06	2.62927e+06		428698	2.72318e+06
113.024	118.041	2.26	5	1	Orbitrap Fusion (MS lvl: 1, pol: +)	-				1.3176e+06	549297	2.77323e+06		615084	2.44576e+06
266.07	275.1	2.26	9	1	Orbitrap Fusion (MS lvl: 1, pol: +)	-				689684	799682	1.20265e+06		854687	654574
214.072	223.102	2.27	9	1	Orbitrap Fusion (MS lvl: 1, pol: +)	-		266.0701-H4OS		1.48757e+06	100481	2.94185e+06		564864	619120
131.037	136.054	2.29	5	1	Orbitrap Fusion (MS lvl: 1, pol: +)	-				1.12508e+06	469914	2.38817e+06		421596	1.17503e+06
358.173	364.192	2.29	6	1	Orbitrap Fusion (MS lvl: 1, pol: +)	-				752859	1.52909e+06			215718	1.59614e+06
359.176	364.192	2.3	5	1	Orbitrap Fusion (MS lvl: 1, pol: +)	-		446.2441-C4H9NO		2.77393e+06	1.52909e+06			871918	1.59614e+06
446.244	455.275	2.3	9	1	Orbitrap Fusion (MS lvl: 1, pol: +)	-				1.6868e+06	2.65456e+06			1.52406e+06	2.272e+06
218.103	227.134	2.31	9	1	Orbitrap Fusion (MS lvl: 1, pol: +)	-		287.1249-C3H3NO		7.67156e+06	2.83429e+07	2.29992e+07		8.02e+06	2.52501e+07
350.146	364.192	2.31	14	1	Orbitrap Fusion (MS lvl: 1, pol: +)	-				775818	1.52909e+06	3.06132e+06		263014	1.59614e+06
225.127	227.134	2.31	2	1	Orbitrap Fusion (MS lvl: 1, pol: +)	-				1.17281e+06	2.83429e+07			855323	2.52501e+07
246.035	253.059	2.31	7	1	Orbitrap Fusion (MS lvl: 1, pol: +)	-				132710	2.527e+06			2.11743e+06	9.60749e+06
251.052	253.059	2.31	2	1	Orbitrap Fusion (MS lvl: 1, pol: +)	-				90771	2.527e+06			1.1278e+06	9.60749e+06
266.071	268.078	2.31	2	1	Orbitrap Fusion (MS lvl: 1, pol: +)	-				710044	489486	1.20265e+06		1.32149e+06	1.08311e+06
279.018	283.032	2.31	4	1	Orbitrap Fusion (MS lvl: 1, pol: +)	-		359.1755-CH23NP		2.84336e+06	3.72446e+06	2.14607e+06		17227.7	8.33452e+06
350.146	355.162	2.31	5	1	Orbitrap Fusion (MS lvl: 1, pol: +)	-		446.2441-C4H16S		775818	430315	3.06132e+06		263014	588555
350.146	359.175	2.31	9	1	Orbitrap Fusion (MS lvl: 1, pol: +)	-		446.2441-H19NPS		775818	2.77393e+06	3.06132e+06		263014	871919
355.162	359.176	2.31	4	1	Orbitrap Fusion (MS lvl: 1, pol: +)	-				430315	2.77393e+06			588555	871918
355.162	364.192	2.31	9	1	Orbitrap Fusion (MS lvl: 1, pol: +)	-				430315	1.52909e+06			588555	1.59614e+06
445.241	455.275	2.31	10	1	Orbitrap Fusion (MS lvl: 1, pol: +)	-				353702	2.65456e+06			375058	2.272e+06
453.268	455.275	2.31	2	1	Orbitrap Fusion (MS lvl: 1, pol: +)	-				420807	2.65456e+06			314896	2.272e+06
132.038	136.051	2.32	4	1	Orbitrap Fusion (MS lvl: 1, pol: +)	-				1.3159e+07	9.67981e+07	1.48268e+07		2.90272e+07	1.79485e+08
132.038	136.051	2.32	4	1	Orbitrap Fusion (MS lvl: 1, pol: +)	-				1.3159e+07	9.67981e+07	1.48268e+07		2.90272e+07	1.79485e+08
134.045	136.051	2.32	2	1	Orbitrap Fusion (MS lvl: 1, pol: +)	-				3.16286e+06	9.67981e+07			1.4836e+07	1.79485e+08
131.035	136.051	2.32	5	1	Orbitrap Fusion (MS lvl: 1, pol: +)	-				1.51853e+08	9.67981e+07	2.56312e+08		8.16161e+07	1.79485e+08
287.125	299.165	2.32	12	1	Orbitrap Fusion (MS lvl: 1, pol: +)	-		355.1623-C3H4N2		3.76887e+06	563802	9.08168e+06		1.21312e+06	804997
365.018	377.059	2.32	12	1	Orbitrap Fusion (MS lvl: 1, pol: +)	-				1.06502e+06	1.53319e+06
244.028	253.059	2.33	9	1	Orbitrap Fusion (MS lvl: 1, pol: +)	-				5.34108e+06	2.5804e+06	1.14958e+07		4.19671e+06	9.60749e+06
244.028	246.035	2.33	2	1	Orbitrap Fusion (MS lvl: 1, pol: +)	-				5.34108e+06	132710	1.14958e+07		4.19671e+06	2.11743e+06
134.045	136.052	2.34	2	1	Orbitrap Fusion (MS lvl: 1, pol: +)	-				3.16286e+06	9.67981e+07			1.4836e+07	1.79485e+08
274.003	283.033	2.35	9	1	Orbitrap Fusion (MS lvl: 1, pol: +)	-		355.1623-H21N2O2		4.02599e+06	3.72445e+06	5.86311e+06		940254	8.33455e+06
258.044	268.078	2.37	10	1	Orbitrap Fusion (MS lvl: 1, pol: +)	-				675426	489486	1.81408e+06		655033	1.08311e+06
435.141	455.208	2.37	20	1	Orbitrap Fusion (MS lvl: 1, pol: +)	-				1.6755e+06	1.75913e+06	6.93022e+06		1.03797e+06	7.85631e+06
258.044	266.071	2.37	8	1	Orbitrap Fusion (MS lvl: 1, pol: +)	-				675426		1.81408e+06		655033	1.32149e+06
272.11	274.117	2.37	2	1	Orbitrap Fusion (MS lvl: 1, pol: +)	-					183702			360595	438237
281.026	283.033	2.37	2	1	Orbitrap Fusion (MS lvl: 1, pol: +)	-				219537	3.72445e+06			1.15934e+06	8.33455e+06
567.183	587.25	2.38	20	1	Orbitrap Fusion (MS lvl: 1, pol: +)	-				646209	846852	1.2096e+06		23465.5	286804
167.046	174.07	2.39	7	1	Orbitrap Fusion (MS lvl: 1, pol: +)	-				781748	495200	4.46182e+06		632179	1.69317e+06
401.109	418.166	2.39	17	1	Orbitrap Fusion (MS lvl: 1, pol: +)	-				6.67237e+06	1.00001e+07	1.37522e+07		1.60219e+06	1.54503e+07
213.082	215.088	2.39	2	1	Orbitrap Fusion (MS lvl: 1, pol: +)	-								1.68516e+06	3.0165e+06
453.201	455.208	2.39	2	1	Orbitrap Fusion (MS lvl: 1, pol: +)	-				119793	1.75913e+06			742919	7.85631e+06
416.159	418.166	2.41	2	1	Orbitrap Fusion (MS lvl: 1, pol: +)	-				563590	1.00001e+07			968438	1.54503e+07
87.0458	91.0592	2.43	4	1	Orbitrap Fusion (MS lvl: 1, pol: +)	-				1.10252e+06	461687	3.03625e+06
174.077	181.101	2.43	7	1	Orbitrap Fusion (MS lvl: 1, pol: +)	-				1.08558e+06	1.14081e+06	2.04052e+06		423249	1.64358e+06
382.1	396.147	2.43	14	1	Orbitrap Fusion (MS lvl: 1, pol: +)	-				1.58017e+06	1.28803e+06	3.57205e+06		700819	1.39427e+06
350.055	362.095	2.46	12	1	Orbitrap Fusion (MS lvl: 1, pol: +)	-				735132	8.15933e+06	888546			1.36542e+06
117.056	122.072	2.48	5	1	Orbitrap Fusion (MS lvl: 1, pol: +)	-				621098	416131	1.04392e+06		263885	760140
273.109	284.146	2.49	11	1	Orbitrap Fusion (MS lvl: 1, pol: +)	-				1.72565e+06	1.05349e+06	3.19434e+06		1.27663e+06	1.78262e+06
208.065	213.082	2.49	5	1	Orbitrap Fusion (MS lvl: 1, pol: +)	-				3.61715e+06	276623	6.28568e+06		2.11137e+06	1.68607e+06
213.082	215.088	2.49	2	1	Orbitrap Fusion (MS lvl: 1, pol: +)	-		282.1392-H10N2P		276623	1.77179e+06			1.68607e+06	3.0165e+06
208.065	215.088	2.5	7	1	Orbitrap Fusion (MS lvl: 1, pol: +)	-				3.61715e+06	1.77179e+06	6.28568e+06		2.11137e+06	3.0165e+06
282.139	284.146	2.51	2	1	Orbitrap Fusion (MS lvl: 1, pol: +)	-				189716	1.05349e+06			519707	1.78262e+06
87.045	91.0584	2.54	4	1	Orbitrap Fusion (MS lvl: 1, pol: +)	-				1.1703e+08	1.00245e+08	1.89592e+08		6.44049e+07	1.6161e+08
268.094	273.11	2.54	5	1	Orbitrap Fusion (MS lvl: 1, pol: +)	-					2.2564e+06		3.19673e+06	877779	1.27663e+06
373.034	386.078	2.56	13	1	Orbitrap Fusion (MS lvl: 1, pol: +)	-				995060	1.03166e+06	1.91471e+06		240695	1.17451e+06
87.0458	91.0592	2.57	4	1	Orbitrap Fusion (MS lvl: 1, pol: +)	-						3.03625e+06		579051	1.11522e+06
109.029	115.049	2.61	6	1	Orbitrap Fusion (MS lvl: 1, pol: +)	-				323248	554257	650995		96346.7	539192
279.996	288.022	2.61	8	1	Orbitrap Fusion (MS lvl: 1, pol: +)	-				1.16914e+06	442197	3.44314e+06		829894	2.32231e+06
232.976	239.999	2.62	7	1	Orbitrap Fusion (MS lvl: 1, pol: +)	-				8.56494e+06	5.1111e+06	1.61103e+07		2.68399e+06	6.54873e+06
193.062	202.092	2.64	9	1	Orbitrap Fusion (MS lvl: 1, pol: +)	-				1.58999e+06	825232	3.30772e+06		729977	1.39418e+06
715.172	745.272	2.65	30	1	Orbitrap Fusion (MS lvl: 1, pol: +)	-				825475	1.76709e+06	3.66829e+06			3.94483e+06
715.172	730.222	2.65	15	1	Orbitrap Fusion (MS lvl: 1, pol: +)	-				825475	2.62156e+06	3.66829e+06			902410
729.22	745.272	2.65	16	1	Orbitrap Fusion (MS lvl: 1, pol: +)	-				775998	1.76709e+06			238100	3.94483e+06
359.088	371.129	2.66	12	1	Orbitrap Fusion (MS lvl: 1, pol: +)	-				868683	2.14476e+07	1.77641e+06		154306	2.93963e+07
370.126	372.133	2.67	2	1	Orbitrap Fusion (MS lvl: 1, pol: +)	-				3.54335e+06	7.00845e+07			5.62321e+06	9.68193e+07
194.046	203.076	2.68	9	1	Orbitrap Fusion (MS lvl: 1, pol: +)	-				2.79958e+06	4.98658e+06	7.21308e+06		1.29545e+06	7.39088e+06
357.083	372.133	2.68	15	1	Orbitrap Fusion (MS lvl: 1, pol: +)	-				4.72552e+07	7.00845e+07	8.35197e+07		1.00774e+07	9.68193e+07
369.123	372.133	2.68	3	1	Orbitrap Fusion (MS lvl: 1, pol: +)	-				755853	7.00845e+07			2.03222e+06	9.68193e+07
730.222	745.273	2.68	15	1	Orbitrap Fusion (MS lvl: 1, pol: +)	-				2.62156e+06	1.76709e+06			902410	3.94483e+06
743.267	745.273	2.68	2	1	Orbitrap Fusion (MS lvl: 1, pol: +)	-				353596	1.76709e+06			788758	3.94483e+06
201.069	203.076	2.69	2	1	Orbitrap Fusion (MS lvl: 1, pol: +)	-				339856	4.98658e+06			1.21392e+06	7.39088e+06
194.046	196.053	2.7	2	1	Orbitrap Fusion (MS lvl: 1, pol: +)	-				2.79958e+06	120613	7.21308e+06	12801.8	1.29545e+06	496383
196.053	203.076	2.7	7	1	Orbitrap Fusion (MS lvl: 1, pol: +)	-	[M-H]-		197.06	120613	4.98658e+06	12801.8		496383	7.39088e+06
357.083	363.102	2.7	6	1	Orbitrap Fusion (MS lvl: 1, pol: +)	-				4.72552e+07	117067	8.35197e+07		1.00774e+07	724679
357.083	366.113	2.7	9	1	Orbitrap Fusion (MS lvl: 1, pol: +)	-				4.72552e+07	73759.6	8.35197e+07		1.00774e+07	705167
363.102	366.113	2.7	3	1	Orbitrap Fusion (MS lvl: 1, pol: +)	-				117067	73759.6			724679	705167
363.102	372.133	2.7	9	1	Orbitrap Fusion (MS lvl: 1, pol: +)	-				117067	7.00845e+07			724679	9.68193e+07
366.113	372.133	2.7	6	1	Orbitrap Fusion (MS lvl: 1, pol: +)	-				73759.6	7.00845e+07			705167	9.68193e+07
368.12	372.133	2.7	4	1	Orbitrap Fusion (MS lvl: 1, pol: +)	-				149230	7.00845e+07			578458	9.68193e+07
370.127	372.133	2.7	2	1	Orbitrap Fusion (MS lvl: 1, pol: +)	-				3.54335e+06	7.00845e+07			5.62321e+06	9.68193e+07
575.158	582.182	2.7	7	1	Orbitrap Fusion (MS lvl: 1, pol: +)	-				297248	122680			1.05968e+06	1.22252e+06
234.008	241.031	2.71	7	1	Orbitrap Fusion (MS lvl: 1, pol: +)	-	[M+K-2H]-		197.059	2.08665e+06	2.13388e+06	5.27858e+06		704278	2.80312e+06
208.061	216.087	2.74	8	1	Orbitrap Fusion (MS lvl: 1, pol: +)	-				719340	9.60733e+06	1.77903e+06	2.15217e+07	303431	5.31952e+06
93.0343	99.0545	2.74	6	1	Orbitrap Fusion (MS lvl: 1, pol: +)	-				833320	1.93036e+06	1.35063e+06		319815	2.26727e+06
202.018	209.041	2.74	7	1	Orbitrap Fusion (MS lvl: 1, pol: +)	-		234.0076-O2		4.69845e+06	1.81743e+06	8.61754e+06		5.72427e+06	5.88624e+06
208.061	218.095	2.74	10	1	Orbitrap Fusion (MS lvl: 1, pol: +)	-		277.1190-C4H7N		719340	623339	1.77903e+06	52768.8	303432	1.83226e+06
349.161	363.208	2.74	14	1	Orbitrap Fusion (MS lvl: 1, pol: +)	-				2.42759e+06	1.78526e+06	5.27718e+06		912970	2.96395e+06
277.119	291.166	2.77	14	1	Orbitrap Fusion (MS lvl: 1, pol: +)	-				1.45995e+06	1.60995e+06	3.31151e+06			2.19317e+06
303.072	315.112	2.77	12	1	Orbitrap Fusion (MS lvl: 1, pol: +)	-		347.1344-C3H8		6.66891e+06	5.68533e+06	2.64347e+07		3.92912e+06	1.14595e+07
204.981	211.001	2.78	6	1	Orbitrap Fusion (MS lvl: 1, pol: +)	-		249.0071-C2H4O,262.9863-C2H2O2		4.35641e+06	5.19836e+06	1.46701e+07		2.01378e+06	7.53516e+06
262.986	271.013	2.79	8	1	Orbitrap Fusion (MS lvl: 1, pol: +)	-				826272	2.02137e+06	1.62161e+06		289940	3.13499e+06
295.14	307.18	2.79	12	1	Orbitrap Fusion (MS lvl: 1, pol: +)	-		347.1344-C3O		2.74388e+06	3.68671e+06	4.37349e+06		245040	3.79775e+06
303.072	309.092	2.79	6	1	Orbitrap Fusion (MS lvl: 1, pol: +)	-				6.66891e+06	73739.9	2.64347e+07		3.92912e+06	661565
249.007	257.034	2.8	8	1	Orbitrap Fusion (MS lvl: 1, pol: +)	-				2.30862e+06	9.70312e+06	5.2565e+06		759564	1.62363e+07
347.134	362.185	2.8	15	1	Orbitrap Fusion (MS lvl: 1, pol: +)	-				4.6861e+06	1.05057e+07	1.34271e+07		1.50049e+06	1.42847e+07
223.111	225.118	2.81	2	1	Orbitrap Fusion (MS lvl: 1, pol: +)	-				1.14961e+06	9.5007e+06			2.79253e+06	1.23337e+07
360.178	362.185	2.81	2	1	Orbitrap Fusion (MS lvl: 1, pol: +)	-				700044	1.05057e+07			951747	1.42847e+07
216.088	225.118	2.82	9	1	Orbitrap Fusion (MS lvl: 1, pol: +)	-				9.60733e+06	9.5007e+06	2.15217e+07		5.31912e+06	1.23337e+07
380.156	395.206	2.83	15	1	Orbitrap Fusion (MS lvl: 1, pol: +)	-				525564	733133	1.06519e+06		139362	704882
216.088	221.104	2.83	5	1	Orbitrap Fusion (MS lvl: 1, pol: +)	-				9.60733e+06	593140	2.15217e+07		5.31912e+06	2.92079e+06
590.3	592.307	2.83	2	1	Orbitrap Fusion (MS lvl: 1, pol: +)	-				104917	551689			380658	1.85301e+06
221.104	225.118	2.84	4	1	Orbitrap Fusion (MS lvl: 1, pol: +)	-				593140	9.5007e+06			2.92079e+06	1.23337e+07
223.111	225.118	2.84	2	1	Orbitrap Fusion (MS lvl: 1, pol: +)	-				1.14961e+06	9.5007e+06			2.74991e+06	1.23337e+07
583.277	592.307	2.84	9	1	Orbitrap Fusion (MS lvl: 1, pol: +)	-				569498	551689			484811	1.85301e+06
119.036	124.053	2.85	5	1	Orbitrap Fusion (MS lvl: 1, pol: +)	-		162.0421-CHNO		1.75733e+06	1.44845e+06	3.08005e+06		492435	2.09759e+06
162.042	168.062	2.85	6	1	Orbitrap Fusion (MS lvl: 1, pol: +)	-		220.0837-C3H6O		3.49291e+06	3.07784e+06	7.03452e+06		1.14192e+06	4.63528e+06
220.084	229.114	2.85	9	1	Orbitrap Fusion (MS lvl: 1, pol: +)	-	[M-H]-		221.091	5.28916e+07	5.19868e+07	1.08189e+08		1.80093e+07	8.01625e+07
441.176	459.235	2.85	18	1	Orbitrap Fusion (MS lvl: 1, pol: +)	-	[2M-H]-		221.091	4.51092e+06	3.68927e+06	1.97264e+07		443556	9.42128e+06
221.081	230.111	2.85	9	1	Orbitrap Fusion (MS lvl: 1, pol: +)	-				919032	801696	1.81665e+06		315905	1.27374e+06
227.107	229.114	2.85	2	1	Orbitrap Fusion (MS lvl: 1, pol: +)	-				1.71422e+06	5.19868e+07			2.66036e+06	8.01625e+07
441.176	451.209	2.85	10	1	Orbitrap Fusion (MS lvl: 1, pol: +)	-				4.51092e+06	702025	1.97264e+07		443556	435783
441.176	450.205	2.85	9	1	Orbitrap Fusion (MS lvl: 1, pol: +)	-				4.51092e+06	8.03154e+06	1.97264e+07		443556	4.52804e+06
449.202	459.235	2.85	10	1	Orbitrap Fusion (MS lvl: 1, pol: +)	-				1.89245e+06	3.68927e+06			1.03312e+06	9.43502e+06
449.202	451.209	2.85	2	1	Orbitrap Fusion (MS lvl: 1, pol: +)	-				1.89245e+06	702025			1.03312e+06	435783
450.206	459.236	2.85	9	1	Orbitrap Fusion (MS lvl: 1, pol: +)	-				8.03154e+06	3.68927e+06			4.52804e+06	9.43502e+06
457.229	459.236	2.85	2	1	Orbitrap Fusion (MS lvl: 1, pol: +)	-				466379	3.68927e+06			1.22786e+06	9.43502e+06
189.077	197.103	2.86	8	1	Orbitrap Fusion (MS lvl: 1, pol: +)	-				856669	1.5476e+06	1.91238e+06		539070	1.54536e+06
277.002	286.032	2.86	9	1	Orbitrap Fusion (MS lvl: 1, pol: +)	-				2.34906e+06	6.11957e+06	7.77157e+06		2.05658e+06	1.38192e+07
275.113	287.154	2.87	12	1	Orbitrap Fusion (MS lvl: 1, pol: +)	-				1.72464e+06	5.90962e+06	4.13798e+06		585678	7.83183e+06
286.15	291.166	2.87	5	1	Orbitrap Fusion (MS lvl: 1, pol: +)	-				1.3492e+06				1.93504e+06	2.19317e+06
287.154	291.166	2.87	4	1	Orbitrap Fusion (MS lvl: 1, pol: +)	-				5.90962e+06	1.60995e+06			7.83682e+06	2.19317e+06
233.012	241.039	2.89	8	1	Orbitrap Fusion (MS lvl: 1, pol: +)	-				2.47416e+07	3.40609e+07	3.9942e+07		1.41693e+07	4.41754e+07
247.118	258.155	2.91	11	1	Orbitrap Fusion (MS lvl: 1, pol: +)	-				5.44649e+06	8.86083e+06	1.2792e+07		1.62146e+06	1.14351e+07
153.056	161.082	2.93	8	1	Orbitrap Fusion (MS lvl: 1, pol: +)	-				933344	687615	1.51664e+06		497830	1.13239e+06
184.061	192.088	2.95	8	1	Orbitrap Fusion (MS lvl: 1, pol: +)	-				946810	1.61183e+06	2.30377e+06		437676	2.15154e+06
227.997	236.024	2.95	8	1	Orbitrap Fusion (MS lvl: 1, pol: +)	-				330702	316356	954723		441352	504858
235.008	243.035	2.95	8	1	Orbitrap Fusion (MS lvl: 1, pol: +)	-				938942	1.42738e+06	1.7788e+06		523606	1.80636e+06
231.087	241.121	2.97	10	1	Orbitrap Fusion (MS lvl: 1, pol: +)	-				1.40225e+06	4.6493e+06	3.08744e+06			4.13944e+06
399.093	416.15	2.97	17	1	Orbitrap Fusion (MS lvl: 1, pol: +)	-				1.25221e+06	2.347e+06	2.30381e+06		193540	3.28212e+06
187.061	195.088	2.98	8	1	Orbitrap Fusion (MS lvl: 1, pol: +)	-				875973	892571	2.3342e+06		1.02384e+06	1.36314e+06
331.993	340.021	2.99	8	1	Orbitrap Fusion (MS lvl: 1, pol: +)	-				978295	428131	1.57347e+07		1.575e+06	2.93685e+06
149.024	157.051	3.04	8	1	Orbitrap Fusion (MS lvl: 1, pol: +)	-				2.46024e+06	4.75063e+06	7.42294e+06		2.47964e+06	1.01194e+07
267.054	276.084	3.07	9	1	Orbitrap Fusion (MS lvl: 1, pol: +)	-				598048	683318	1.23583e+06		441112	1.30387e+06
117.056	122.072	3.09	5	1	Orbitrap Fusion (MS lvl: 1, pol: +)	-				4.88541e+06	1.72099e+07	6.48007e+06		2.84194e+06	1.09691e+07
308.078	322.124	3.09	14	1	Orbitrap Fusion (MS lvl: 1, pol: +)	-				1.21134e+06	1.26756e+06	1.73952e+06		142094	1.34392e+06
123.045	130.068	3.12	7	1	Orbitrap Fusion (MS lvl: 1, pol: +)	-		203.0017-O3S		3.07947e+06	6.37058e+06	5.27846e+06		1.01379e+06	7.07267e+06
203.002	210.025	3.13	7	1	Orbitrap Fusion (MS lvl: 1, pol: +)	-		246.9915-CO2		887852	1.66239e+06	1.97572e+06		276515	2.22832e+06
548.076	556.103	3.13	8	1	Orbitrap Fusion (MS lvl: 1, pol: +)	-				923312	906168			333515	1.18079e+06
246.992	255.018	3.17	8	1	Orbitrap Fusion (MS lvl: 1, pol: +)	-				8.0517e+07	1.70638e+08	1.66523e+08		2.67013e+07	2.02386e+08
248.988	257.014	3.17	8	1	Orbitrap Fusion (MS lvl: 1, pol: +)	-				3.38511e+06	7.60919e+06	7.49522e+06		1.16043e+06	9.4542e+06
222.113	234.153	3.18	12	1	Orbitrap Fusion (MS lvl: 1, pol: +)	-				702872	975762	1.41718e+06		227993	1.77401e+06
253.012	255.018	3.18	2	1	Orbitrap Fusion (MS lvl: 1, pol: +)	-				2.26615e+06	1.7064e+08			2.58392e+06	2.02386e+08
323.074	334.111	3.2	11	1	Orbitrap Fusion (MS lvl: 1, pol: +)	-				5.10469e+06	2.62339e+06	9.39682e+06		1.2104e+06	4.9946e+06
323.074	329.094	3.21	6	1	Orbitrap Fusion (MS lvl: 1, pol: +)	-				5.10469e+06	140907	9.39682e+06		1.2104e+06	686600
331.101	334.111	3.21	3	1	Orbitrap Fusion (MS lvl: 1, pol: +)	-				252192	2.62339e+06			1.07915e+06	4.9946e+06
520.044	528.071	3.21	8	1	Orbitrap Fusion (MS lvl: 1, pol: +)	-				673634	627745			225139	928310
131.071	137.091	3.24	6	1	Orbitrap Fusion (MS lvl: 1, pol: +)	-				1.08499e+06	465757	1.56707e+06		639077	868686
533.027	556.103	3.26	23	1	Orbitrap Fusion (MS lvl: 1, pol: +)	-				563864				786266	1.18079e+06
233.103	243.136	3.28	10	1	Orbitrap Fusion (MS lvl: 1, pol: +)	-				1.81049e+06	6.26137e+06	4.58242e+06		722645	5.0246e+06
243.136	254.172	3.28	11	1	Orbitrap Fusion (MS lvl: 1, pol: +)	-				6.40552e+06	1.20425e+06	5.9101e+06		5.02459e+06	1.6386e+06
268.943	274.963	3.28	6	1	Orbitrap Fusion (MS lvl: 1, pol: +)	-				496769	880918	443526		144441	1.07886e+06
188.986	195.006	3.29	6	1	Orbitrap Fusion (MS lvl: 1, pol: +)	-				5.47654e+07	9.50587e+07	1.30823e+08		2.64288e+07	1.33215e+08
108.021	114.042	3.32	6	1	Orbitrap Fusion (MS lvl: 1, pol: +)	-		145.0505-H5O2,176.0385-H6NOS,167.0348-C2H3O2		1.04139e+06	2.89463e+06	2.2387e+06		396316	3.67049e+06
145.051	151.071	3.32	6	1	Orbitrap Fusion (MS lvl: 1, pol: +)	-		233.1030-C4H8O2		7.35395e+06	7.46545e+06	1.4604e+07		4.83098e+06	7.7951e+06
176.039	182.059	3.32	6	1	Orbitrap Fusion (MS lvl: 1, pol: +)	-				3.29354e+06	1.94512e+06	4.87526e+06		490023	1.69445e+06
328.067	341.111	3.32	13	1	Orbitrap Fusion (MS lvl: 1, pol: +)	-				3.35906e+06	2.83281e+06	7.02112e+06	7104.66	716982	2.7479e+06
152.011	159.035	3.33	7	1	Orbitrap Fusion (MS lvl: 1, pol: +)	-		233.1030-C3H13O2		659941	2.13922e+06	1.5525e+06		148139	2.60037e+06
190.982	197.002	3.33	6	1	Orbitrap Fusion (MS lvl: 1, pol: +)	-				2.22257e+06	3.91342e+06	5.94527e+06		1.10635e+06	5.74821e+06
167.035	175.062	3.33	8	1	Orbitrap Fusion (MS lvl: 1, pol: +)	-		233.1030-C2H10O2		802981	2.41156e+06	1.84183e+06		208238	2.94994e+06
109.029	115.049	3.34	6	1	Orbitrap Fusion (MS lvl: 1, pol: +)	-		188.9861-O3S		3.32713e+06	9.37904e+06	7.03973e+06		1.49657e+06	1.18759e+07
253.119	265.159	3.35	12	1	Orbitrap Fusion (MS lvl: 1, pol: +)	-				4.19571e+06	845053	9.38424e+06		169925	922279
217.017	225.044	3.4	8	1	Orbitrap Fusion (MS lvl: 1, pol: +)	-				1.08561e+07	1.20238e+07	2.18194e+07	81467.2	5.59035e+06	1.70775e+07
317.111	319.118	3.4	2	1	Orbitrap Fusion (MS lvl: 1, pol: +)	-				495413	1.84135e+06			1.84757e+06	2.56786e+06
188.093	196.119	3.42	8	1	Orbitrap Fusion (MS lvl: 1, pol: +)	-				3.98796e+06	1.15857e+06	7.98072e+06		2.33992e+06	1.69118e+06
188.093	190.099	3.43	2	1	Orbitrap Fusion (MS lvl: 1, pol: +)	-				3.98796e+06	69484.8	7.98072e+06	10370.4	2.33992e+06	512139
194.113	196.119	3.44	2	1	Orbitrap Fusion (MS lvl: 1, pol: +)	-				198140	1.15857e+06			648366	1.69118e+06
307.103	319.143	3.45	12	1	Orbitrap Fusion (MS lvl: 1, pol: +)	-				1.65054e+06	1.00247e+06	4.64578e+06		906141	1.59e+06
324.072	338.119	3.46	14	1	Orbitrap Fusion (MS lvl: 1, pol: +)	-				461074	1.4823e+06	5.74791e+06		1.46576e+06	3.37358e+06
244.095	246.102	3.46	2	1	Orbitrap Fusion (MS lvl: 1, pol: +)	-		317.1109-H9S2		398977	2.41634e+06			474295	1.49118e+06
317.111	319.118	3.46	2	1	Orbitrap Fusion (MS lvl: 1, pol: +)	-				495296	1.84135e+06			1.84757e+06	2.56786e+06
330.092	338.119	3.46	8	1	Orbitrap Fusion (MS lvl: 1, pol: +)	-				105037	1.4823e+06			846372	3.37358e+06
238.075	246.102	3.47	8	1	Orbitrap Fusion (MS lvl: 1, pol: +)	-		308.0805-C3H2O2		1.1386e+06	2.41634e+06	2.34552e+06		486798	1.49118e+06
228.091	230.098	3.48	2	1	Orbitrap Fusion (MS lvl: 1, pol: +)	-		317.1109-H10OPS		230623	8.34961e+06			376422	1.45429e+07
308.08	319.118	3.49	11	1	Orbitrap Fusion (MS lvl: 1, pol: +)	-				3.73402e+06	1.84135e+06	7.41695e+06		1.27762e+06	2.56786e+06
221.068	230.098	3.5	9	1	Orbitrap Fusion (MS lvl: 1, pol: +)	-				1.7156e+07	8.34961e+06	5.43913e+07		5.50229e+06	1.45429e+07
331.081	347.134	3.5	16	1	Orbitrap Fusion (MS lvl: 1, pol: +)	-				768287	3.13065e+06		1.33895e+07	115991	880181
178.984	184.001	3.52	5	1	Orbitrap Fusion (MS lvl: 1, pol: +)	-				148392	610719	6.30636e+06		4.85087e+06	4.06608e+06
347.134	362.185	3.52	15	1	Orbitrap Fusion (MS lvl: 1, pol: +)	-				3.13065e+06	6.64077e+06	1.33895e+07		880181	9.69135e+06
563.065	586.141	3.52	23	1	Orbitrap Fusion (MS lvl: 1, pol: +)	-				1.37906e+06	543262			2.28273e+06	697582
618.178	624.199	3.52	6	1	Orbitrap Fusion (MS lvl: 1, pol: +)	-				582153	693164			377916	418000
618.178	633.229	3.52	15	1	Orbitrap Fusion (MS lvl: 1, pol: +)	-				582153	1.23128e+06			377916	3.51223e+06
624.199	633.229	3.52	9	1	Orbitrap Fusion (MS lvl: 1, pol: +)	-				693164	1.23128e+06			418000	3.51223e+06
203.997	210.017	3.54	6	1	Orbitrap Fusion (MS lvl: 1, pol: +)	-				2.60233e+06	756451	1.10179e+07		1.02014e+06	1.48411e+06
284.027	292.053	3.54	8	1	Orbitrap Fusion (MS lvl: 1, pol: +)	-				5.35539e+06	1.41508e+06	6.77035e+06		993757	2.93366e+06
360.178	362.185	3.54	2	1	Orbitrap Fusion (MS lvl: 1, pol: +)	-				508240	6.63968e+06			679597	9.69135e+06
631.223	633.231	3.54	2	1	Orbitrap Fusion (MS lvl: 1, pol: +)	-				181231	1.23128e+06			552391	3.51223e+06
562.061	586.141	3.55	24	1	Orbitrap Fusion (MS lvl: 1, pol: +)	-				354504	543262			718124	697582
137.061	145.087	3.56	8	1	Orbitrap Fusion (MS lvl: 1, pol: +)	-				2.57798e+06	3.9472e+06	4.80954e+06		746008	6.00476e+06
531.049	533.055	3.56	2	1	Orbitrap Fusion (MS lvl: 1, pol: +)	-				1.74262e+06	970856			1.01239e+06	386930
534.047	543.077	3.56	9	1	Orbitrap Fusion (MS lvl: 1, pol: +)	-				791030	679923			372683	1.41372e+06
539.076	541.082	3.56	2	1	Orbitrap Fusion (MS lvl: 1, pol: +)	-		631.2232-ClH26P		418707	9.64319e+06			930544	2.01579e+07
549.078	558.109	3.56	9	1	Orbitrap Fusion (MS lvl: 1, pol: +)	-				671527	655678			254404	1.51342e+06
186.077	194.104	3.58	8	1	Orbitrap Fusion (MS lvl: 1, pol: +)	-				381057	534792	3.27359e+06		1.67522e+06	1.14116e+06
260.999	270.029	3.58	9	1	Orbitrap Fusion (MS lvl: 1, pol: +)	-				785038	1.78793e+06	2.19595e+06		126601	2.96613e+06
340.964	349.994	3.58	9	1	Orbitrap Fusion (MS lvl: 1, pol: +)	-				1.73231e+06	3.33509e+06	3.32753e+06		494747	5.58277e+06
523.021	541.082	3.58	18	1	Orbitrap Fusion (MS lvl: 1, pol: +)	-	[2M-H]-	618.1782-C3ClH24	262.014	2.68271e+06	9.64319e+06	1.3827e+07		380173	2.01579e+07
268.031	270.037	3.58	2	1	Orbitrap Fusion (MS lvl: 1, pol: +)	-				3.74069e+06	3.18207e+08			5.20086e+06	4.5822e+08
270.026	272.033	3.58	2	1	Orbitrap Fusion (MS lvl: 1, pol: +)	-				422402	1.37583e+07			747952	2.01181e+07
523.021	532.052	3.58	9	1	Orbitrap Fusion (MS lvl: 1, pol: +)	-		618.1782-C3ClH24		2.68271e+06	1.05609e+07	1.3827e+07		380173	4.91807e+06
523.021	533.055	3.58	10	1	Orbitrap Fusion (MS lvl: 1, pol: +)	-		618.1782-C4H19N2		2.68271e+06	970856	1.3827e+07		380173	386930
532.052	541.082	3.58	9	1	Orbitrap Fusion (MS lvl: 1, pol: +)	-				1.05609e+07	9.64319e+06			4.91807e+06	2.01579e+07
554.033	563.064	3.58	9	1	Orbitrap Fusion (MS lvl: 1, pol: +)	-				1.3558e+06	1.37906e+06			428213	2.28273e+06
554.033	577.11	3.58	23	1	Orbitrap Fusion (MS lvl: 1, pol: +)	-				1.3558e+06	655889			428213	90018.2
263.003	272.033	3.59	9	1	Orbitrap Fusion (MS lvl: 1, pol: +)	-				7.15259e+06	1.37583e+07	1.43434e+07		1.79227e+06	2.01181e+07
261.015	270.046	3.59	9	1	Orbitrap Fusion (MS lvl: 1, pol: +)	-		340.9640-HOPS		915898	1.79811e+06	1.92035e+06		148438	3.02095e+06
531.049	541.082	3.59	10	1	Orbitrap Fusion (MS lvl: 1, pol: +)	-		624.1994-CH22N2P		1.74262e+06	9.64319e+06			1.01239e+06	2.01579e+07
563.064	577.11	3.59	14	1	Orbitrap Fusion (MS lvl: 1, pol: +)	-				1.37906e+06	655889			2.28273e+06	90018.2
176.002	181.019	3.64	5	1	Orbitrap Fusion (MS lvl: 1, pol: +)	-				1.07779e+07	7.3579e+06	1.93235e+07		5.44014e+06	1.59836e+07
230.997	239.023	3.64	8	1	Orbitrap Fusion (MS lvl: 1, pol: +)	-				1.80745e+08	2.25401e+08
237.017	239.023	3.64	2	1	Orbitrap Fusion (MS lvl: 1, pol: +)	-				2.95509e+06	2.25401e+08
501.037	524.113	3.64	23	1	Orbitrap Fusion (MS lvl: 1, pol: +)	-				2.96092e+06	414286			2.37185e+06	665172
545.004	568.079	3.64	23	1	Orbitrap Fusion (MS lvl: 1, pol: +)	-				335597		3.03443e+06	842100
501.037	510.068	3.66	9	1	Orbitrap Fusion (MS lvl: 1, pol: +)	-				2.96092e+06	4.00644e+06			2.37185e+06	1.18958e+07
282.989	292.019	3.67	9	1	Orbitrap Fusion (MS lvl: 1, pol: +)	-	[M+Na-2H]-		262.014	1.41062e+06	2.57279e+06	3.44032e+06		258060	3.01177e+06
262.986	271.013	3.67	8	1	Orbitrap Fusion (MS lvl: 1, pol: +)	-		310.9533-OS		587510	624294			84324.3	926248
216.981	224.004	3.68	7	1	Orbitrap Fusion (MS lvl: 1, pol: +)	-				1.14874e+06	1.32318e+06				950099
493.011	510.068	3.68	17	1	Orbitrap Fusion (MS lvl: 1, pol: +)	-				2.32387e+06	4.00644e+06	9.64983e+06		712419	1.18958e+07
493.011	502.041	3.68	9	1	Orbitrap Fusion (MS lvl: 1, pol: +)	-				2.32387e+06	3.93362e+06	9.64983e+06		712419	3.78899e+06
231.996	240.023	3.7	8	1	Orbitrap Fusion (MS lvl: 1, pol: +)	-				1.09574e+06	1.51287e+06	2.50467e+06		812835	3.11534e+06
471.028	479.054	3.7	8	1	Orbitrap Fusion (MS lvl: 1, pol: +)	-		488.0538-H3N,501.0372-CH2O		2.21374e+06	1.19038e+06			2.91005e+06	4.60486e+06
488.054	496.081	3.7	8	1	Orbitrap Fusion (MS lvl: 1, pol: +)	-				1.75328e+06	949115			2.4516e+06	3.93103e+06
161.083	163.09	3.71	2	1	Orbitrap Fusion (MS lvl: 1, pol: +)	-				453952	7.51666e+06			2.29391e+06	1.31967e+07
310.953	318.98	3.71	8	1	Orbitrap Fusion (MS lvl: 1, pol: +)	-				1.46927e+06	1.80745e+06	3.10195e+06		1.28878e+06	4.5328e+06
107.05	114.073	3.72	7	1	Orbitrap Fusion (MS lvl: 1, pol: +)	-		151.0399-CO2		1.71134e+06	2.2183e+06	3.59331e+06		1.1025e+06	4.17371e+06
151.04	159.067	3.72	8	1	Orbitrap Fusion (MS lvl: 1, pol: +)	-		231.0033-H2NS2,231.9965-H2OPS,230.9967-O3S		4.68884e+06	4.91457e+06	9.97092e+06		3.45511e+06	1.00621e+07
230.997	239.023	3.72	8	1	Orbitrap Fusion (MS lvl: 1, pol: +)	-		310.9533-O3S		1.80745e+08	2.25404e+08	4.15682e+08		1.33555e+08	4.53347e+08
237.017	239.023	3.72	2	1	Orbitrap Fusion (MS lvl: 1, pol: +)	-				2.95509e+06	2.25404e+08			6.11066e+06	4.53347e+08
501.038	510.069	3.72	9	1	Orbitrap Fusion (MS lvl: 1, pol: +)	-				2.96092e+06	4.00644e+06			2.37185e+06	1.18958e+07
502.041	510.069	3.72	8	1	Orbitrap Fusion (MS lvl: 1, pol: +)	-				3.93362e+06	4.00644e+06			3.78899e+06	1.18958e+07
501.037	524.112	3.73	23	1	Orbitrap Fusion (MS lvl: 1, pol: +)	-				2.96092e+06	414286			2.37185e+06	665172
232.992	241.019	3.74	8	1	Orbitrap Fusion (MS lvl: 1, pol: +)	-				7.8328e+06	1.00341e+07	1.77479e+07		5.57012e+06	2.00288e+07
231.003	239.03	3.74	8	1	Orbitrap Fusion (MS lvl: 1, pol: +)	-				1.15665e+06	1.42766e+06	2.08174e+06		643218	2.77099e+06
156.066	163.09	3.75	7	1	Orbitrap Fusion (MS lvl: 1, pol: +)	-				1.33364e+07	7.51666e+06	2.28425e+07		3.43391e+06	1.31967e+07
237.017	239.024	3.75	2	1	Orbitrap Fusion (MS lvl: 1, pol: +)	-				2.95509e+06	2.25401e+08			6.11066e+06	4.53355e+08
156.067	158.073	3.77	2	1	Orbitrap Fusion (MS lvl: 1, pol: +)	-				1.33364e+07	453880	2.28425e+07		3.43391e+06	1.84074e+06
158.073	163.09	3.77	5	1	Orbitrap Fusion (MS lvl: 1, pol: +)	-				453880	7.51666e+06			1.84074e+06	1.31967e+07
514.993	538.069	3.79	23	1	Orbitrap Fusion (MS lvl: 1, pol: +)	-				332163	284598	2.19259e+06	1.20583e+06
125.024	131.044	3.81	6	1	Orbitrap Fusion (MS lvl: 1, pol: +)	-				1.11095e+06	615520	1.01041e+06		112908	695613
501.036	524.112	3.81	23	1	Orbitrap Fusion (MS lvl: 1, pol: +)	-					414286			2.23064e+06	665172
231.004	243.044	3.83	12	1	Orbitrap Fusion (MS lvl: 1, pol: +)	-				1.15665e+06	253744	2.08174e+06	767560	643218	61191.7
229.029	237.056	3.84	8	1	Orbitrap Fusion (MS lvl: 1, pol: +)	-				1.55651e+06	2.14533e+06	3.023e+06		424557	3.39303e+06
252.036	260.063	3.84	8	1	Orbitrap Fusion (MS lvl: 1, pol: +)	-				1.28975e+06	920373	2.23976e+06		144373	1.17724e+06
181.05	190.081	3.85	9	1	Orbitrap Fusion (MS lvl: 1, pol: +)	-				6.1291e+06	6.40082e+06	1.17489e+07		2.88132e+06	8.25059e+06
237.017	239.023	3.85	2	1	Orbitrap Fusion (MS lvl: 1, pol: +)	-								6.11066e+06	4.53347e+08
204.03	214.064	3.87	10	1	Orbitrap Fusion (MS lvl: 1, pol: +)	-				1.6611e+07	1.04355e+07	3.54272e+07		1.23777e+07	1.61824e+07
212.057	214.064	3.89	2	1	Orbitrap Fusion (MS lvl: 1, pol: +)	-				239335	1.04355e+07			352057	1.61824e+07
231.992	239.016	3.89	7	1	Orbitrap Fusion (MS lvl: 1, pol: +)	-				1.02328e+07	1.43303e+07	2.10117e+07		2.64966e+06	4.95662e+06
293.078	306.121	3.9	13	1	Orbitrap Fusion (MS lvl: 1, pol: +)	-				2.08321e+06	2.48311e+06	4.38378e+06		386836	2.33656e+06
231.992	238.013	3.9	6	1	Orbitrap Fusion (MS lvl: 1, pol: +)	-				1.02505e+07	2.16692e+06	2.10117e+07		2.64966e+06	1.44562e+06
340.139	356.193	3.9	16	1	Orbitrap Fusion (MS lvl: 1, pol: +)	-				1.31288e+06	693124	2.48182e+06		204463	785653
564.122	577.166	3.9	13	1	Orbitrap Fusion (MS lvl: 1, pol: +)	-				543221	607135			43913.2	277506
185.066	187.073	3.92	2	1	Orbitrap Fusion (MS lvl: 1, pol: +)	-				256793	2.79018e+06			639995	3.71336e+06
179.046	187.073	3.92	8	1	Orbitrap Fusion (MS lvl: 1, pol: +)	-				3.71391e+06	2.77577e+06	9.15108e+06		1.21248e+06	3.71336e+06
160.04	169.07	3.94	9	1	Orbitrap Fusion (MS lvl: 1, pol: +)	-		204.0300-CO2		1.61399e+07	1.13344e+07	3.1812e+07		1.17895e+07	1.61238e+07
305.034	316.07	3.96	11	1	Orbitrap Fusion (MS lvl: 1, pol: +)	-				1.56338e+06	3.30507e+06	3.9508e+06		482400	4.82634e+06
317.171	331.218	3.96	14	1	Orbitrap Fusion (MS lvl: 1, pol: +)	-	[2M-H]-		159.089	2.67191e+06	1.33993e+06	1.39087e+07		389143	2.87016e+06
317.171	324.195	3.96	7	1	Orbitrap Fusion (MS lvl: 1, pol: +)	-				2.67191e+06	4.06458e+06	1.39087e+07		389143	2.17051e+06
323.191	331.218	3.96	8	1	Orbitrap Fusion (MS lvl: 1, pol: +)	-				596821	1.33993e+06			415794	2.87016e+06
99.0449	104.062	3.97	5	1	Orbitrap Fusion (MS lvl: 1, pol: +)	-		158.0821-C2H5NO		1.99472e+06	2.23766e+06	4.72325e+06		652143	2.44595e+06
158.086	165.11	3.98	7	1	Orbitrap Fusion (MS lvl: 1, pol: +)	-				812970	558799	1.68428e+06		260415	884705
303.018	314.055	3.98	11	1	Orbitrap Fusion (MS lvl: 1, pol: +)	-		305.0335-H2		2.08919e+06	3.92362e+06	3.87157e+06		429022	7.15509e+06
324.195	326.202	3.98	2	1	Orbitrap Fusion (MS lvl: 1, pol: +)	-				4.06458e+06	154171			2.17088e+06	928984
324.195	331.219	3.98	7	1	Orbitrap Fusion (MS lvl: 1, pol: +)	-				4.06458e+06	1.33993e+06			2.17088e+06	2.87016e+06
326.202	331.219	3.98	5	1	Orbitrap Fusion (MS lvl: 1, pol: +)	-				154171	1.33993e+06			928984	2.87016e+06
162.096	165.106	3.99	3	1	Orbitrap Fusion (MS lvl: 1, pol: +)	-				637417	7.85366e+07			2.54681e+06	1.20896e+08
177.005	179.011	3.99	2	1	Orbitrap Fusion (MS lvl: 1, pol: +)	-				1.61618e+06	2.0973e+08
172.991	179.011	3.99	6	1	Orbitrap Fusion (MS lvl: 1, pol: +)	-		252.9480-O3S		2.14093e+08	2.0973e+08	3.69164e+08		1.529e+08	3.41272e+08
329.212	331.219	3.99	2	1	Orbitrap Fusion (MS lvl: 1, pol: +)	-				249381	1.33993e+06			980393	2.87016e+06
158.082	160.089	4	2	1	Orbitrap Fusion (MS lvl: 1, pol: +)	-				1.18623e+08	5.08494e+06	2.37279e+08	513015	4.4871e+07	1.74719e+07
163.099	165.105	4	2	1	Orbitrap Fusion (MS lvl: 1, pol: +)	-				6.24773e+06	7.85366e+07			2.09126e+07	1.20896e+08
158.082	165.106	4	7	1	Orbitrap Fusion (MS lvl: 1, pol: +)	-	[M-H]-		159.089	1.18623e+08	7.85366e+07	2.37279e+08		4.4871e+07	1.20896e+08
160.089	165.105	4.01	5	1	Orbitrap Fusion (MS lvl: 1, pol: +)	-				5.08494e+06	7.85366e+07	513015		1.74719e+07	1.20896e+08
157.051	164.074	4.02	7	1	Orbitrap Fusion (MS lvl: 1, pol: +)	-		219.0872-C2H6O2		1.75702e+06	1.30814e+06	2.72212e+06		331984	1.57357e+06
219.087	228.117	4.02	9	1	Orbitrap Fusion (MS lvl: 1, pol: +)	-				786579	884452	1.648e+06		234581	907035
404.097	410.117	4.02	6	1	Orbitrap Fusion (MS lvl: 1, pol: +)	-				555655	598437			996623	2.11593e+06
323.134	336.178	4.03	13	1	Orbitrap Fusion (MS lvl: 1, pol: +)	-				1.452e+06	2.96253e+06	3.22852e+06		348670	5.38785e+06
400.083	410.117	4.03	10	1	Orbitrap Fusion (MS lvl: 1, pol: +)	-		461.0987-CH3NO2		475907	598437			212006	2.11593e+06
453.072	461.099	4.03	8	1	Orbitrap Fusion (MS lvl: 1, pol: +)	-				768329	958814	7.91909e+06		250640	951960
129.056	135.076	4.04	6	1	Orbitrap Fusion (MS lvl: 1, pol: +)	-		219.0872-C3H6O3		8.7917e+06	2.58405e+07	1.80736e+07		5.82506e+06	1.02423e+07
221.068	230.098	4.04	9	1	Orbitrap Fusion (MS lvl: 1, pol: +)	-				4.31587e+06	318279	1.98895e+07		1.98551e+06	1.65508e+06
395.067	410.117	4.04	15	1	Orbitrap Fusion (MS lvl: 1, pol: +)	-				3.60056e+06	598437	2.11937e+07		803392	2.11593e+06
395.067	401.087	4.04	6	1	Orbitrap Fusion (MS lvl: 1, pol: +)	-		453.0717-C2H2O2		3.60056e+06	4.00674e+06	2.11937e+07		803392	1.94562e+06
395.067	404.097	4.04	9	1	Orbitrap Fusion (MS lvl: 1, pol: +)	-				3.60056e+06	555655	2.11937e+07		803392	996623
401.087	404.097	4.04	3	1	Orbitrap Fusion (MS lvl: 1, pol: +)	-				4.00674e+06	555655			1.94562e+06	996623
401.087	410.117	4.04	9	1	Orbitrap Fusion (MS lvl: 1, pol: +)	-				4.00674e+06	598437			1.94562e+06	2.11593e+06
461.099	470.129	4.04	9	1	Orbitrap Fusion (MS lvl: 1, pol: +)	-				958814	114179			951960	952615
232.083	234.09	4.05	2	1	Orbitrap Fusion (MS lvl: 1, pol: +)	-					3.81931e+06			1.0861e+06	5.53093e+06
224.056	234.09	4.05	10	1	Orbitrap Fusion (MS lvl: 1, pol: +)	-				1.63025e+06	3.81931e+06	3.25947e+06		378082	5.53093e+06
172.996	179.016	4.07	6	1	Orbitrap Fusion (MS lvl: 1, pol: +)	-				1.2062e+06	1.40398e+06	2.57088e+06		992760	1.9319e+06
252.948	258.968	4.07	6	1	Orbitrap Fusion (MS lvl: 1, pol: +)	-				1.10486e+06	1.125e+06	1.8295e+06		852184	2.02077e+06
173.991	180.011	4.11	6	1	Orbitrap Fusion (MS lvl: 1, pol: +)	-				1.45413e+06	1.47792e+06	2.54226e+06		1.02803e+06	2.23295e+06
177.005	179.011	4.11	2	1	Orbitrap Fusion (MS lvl: 1, pol: +)	-				1.61175e+06	2.0973e+08	16770.9		2.54321e+06	3.41272e+08
174.987	181.007	4.11	6	1	Orbitrap Fusion (MS lvl: 1, pol: +)	-				9.19709e+06	9.11827e+06	1.64559e+07		6.57165e+06	1.48554e+07
217.017	225.044	4.11	8	1	Orbitrap Fusion (MS lvl: 1, pol: +)	-				610187	721251	1.22384e+06		159199	642049
270.008	280.041	4.11	10	1	Orbitrap Fusion (MS lvl: 1, pol: +)	-				1.09326e+06	1.12217e+06	1.86331e+06		732932	1.27438e+06
313.093	327.14	4.11	14	1	Orbitrap Fusion (MS lvl: 1, pol: +)	-				715492	895707	1.34127e+06		61680.2	1.47262e+06
336.054	338.061	4.11	2	1	Orbitrap Fusion (MS lvl: 1, pol: +)	-				198878	815473			745162	1.15433e+06
93.0343	99.0545	4.12	6	1	Orbitrap Fusion (MS lvl: 1, pol: +)	-		172.9912-O3S,157.0506-CH4O3,173.9906-H2OPS		1.3486e+07	2.30268e+07	2.27103e+07		9.07417e+06	3.3169e+07
190.054	197.077	4.13	7	1	Orbitrap Fusion (MS lvl: 1, pol: +)	-				1.29498e+06	1.08156e+06	2.36752e+06		230098	943145
246.098	256.132	4.13	10	1	Orbitrap Fusion (MS lvl: 1, pol: +)	-				624477	1.57597e+06	1.62094e+06		190977	799357
529.124	536.148	4.13	7	1	Orbitrap Fusion (MS lvl: 1, pol: +)	-				547603	1.88422e+06			373721	3.07646e+06
530.129	536.148	4.13	6	1	Orbitrap Fusion (MS lvl: 1, pol: +)	-				2.11195e+06	1.88422e+06			1.4328e+06	3.07646e+06
329.03	338.06	4.17	9	1	Orbitrap Fusion (MS lvl: 1, pol: +)	-				2.84378e+06	815473	3.78219e+06		896133	1.15433e+06
222.041	234.08	4.18	12	1	Orbitrap Fusion (MS lvl: 1, pol: +)	-				530172	1.02987e+06	784282	2.10123e+06	272566	443179
162.023	167.04	4.18	5	1	Orbitrap Fusion (MS lvl: 1, pol: +)	-					283214	3.37299e+06		522119	486735
275.113	287.154	4.18	12	1	Orbitrap Fusion (MS lvl: 1, pol: +)	-				623191	2.51425e+06	1.22324e+06		160997	1.75374e+06
291.098	305.145	4.19	14	1	Orbitrap Fusion (MS lvl: 1, pol: +)	-				743864	662147	1.63052e+06		502938	972406
215.997	223.02	4.2	7	1	Orbitrap Fusion (MS lvl: 1, pol: +)	-				2.43406e+06	6.99242e+06	5.54792e+06		544353	6.83079e+06
234.08	243.11	4.2	9	1	Orbitrap Fusion (MS lvl: 1, pol: +)	-				1.02987e+06	1.1139e+06	2.10123e+06		443179	1.25655e+06
276.055	286.088	4.22	10	1	Orbitrap Fusion (MS lvl: 1, pol: +)	-				2.0948e+06	494824	4.03423e+06		1.73234e+06	804282
175.097	183.124	4.24	8	1	Orbitrap Fusion (MS lvl: 1, pol: +)	-		275.1133-C4H4O3		3.31505e+06	2.57797e+06	4.5521e+06		4.24024e+06	3.09817e+06
302.034	313.071	4.29	11	1	Orbitrap Fusion (MS lvl: 1, pol: +)	-		345.0391-CHNO		1.67303e+06	4.0586e+06	2.19153e+06		218844	4.02776e+06
230.012	238.039	4.31	8	1	Orbitrap Fusion (MS lvl: 1, pol: +)	-				1.99509e+06	6.58319e+06	5.34148e+06		542288	8.51189e+06
220.084	229.114	4.32	9	1	Orbitrap Fusion (MS lvl: 1, pol: +)	-				6.95396e+06	2.60665e+06	2.09491e+07		3.02335e+06	4.46058e+06
279.102	289.135	4.33	10	1	Orbitrap Fusion (MS lvl: 1, pol: +)	-				1.74772e+06	931564	2.47921e+06		309048	913706
345.039	357.08	4.33	12	1	Orbitrap Fusion (MS lvl: 1, pol: +)	-				1.79632e+06	2.03035e+06	3.38175e+06		385923	1.83452e+06
173.082	181.109	4.36	8	1	Orbitrap Fusion (MS lvl: 1, pol: +)	-				1.7678e+06	878980			1.61159e+06	1.95082e+06
245.103	256.139	4.37	11	1	Orbitrap Fusion (MS lvl: 1, pol: +)	-				1.07848e+06	1.3707e+06	3.83748e+06		535685	2.42709e+06
258.991	268.021	4.37	9	1	Orbitrap Fusion (MS lvl: 1, pol: +)	-		345.0391-C3H6N2O		2.42915e+06	7.62369e+06	3.23693e+06			2.48005e+06
223.11	225.118	4.38	2	1	Orbitrap Fusion (MS lvl: 1, pol: +)	-		255.0832-S		2.01957e+06	692282			2.39305e+06	909249
248.06	257.09	4.39	9	1	Orbitrap Fusion (MS lvl: 1, pol: +)	-				1.7129e+06	1.15585e+06	3.34573e+06		512830	1.52977e+06
213.077	216.088	4.4	3	1	Orbitrap Fusion (MS lvl: 1, pol: +)	-				1.01946e+06	372200	2.32572e+06	1.06748e+06
255.083	257.09	4.4	2	1	Orbitrap Fusion (MS lvl: 1, pol: +)	-				126694	1.15585e+06			283996	1.52977e+06
137.024	144.048	4.41	7	1	Orbitrap Fusion (MS lvl: 1, pol: +)	-				1.74396e+06	2.62955e+06	3.65156e+06	74825.2	1.07218e+06	3.78343e+06
244.056	252.083	4.42	8	1	Orbitrap Fusion (MS lvl: 1, pol: +)	-				524199	9.91576e+06	74902.3		1.8104e+06	1.91064e+07
227.997	236.024	4.42	8	1	Orbitrap Fusion (MS lvl: 1, pol: +)	-				786870	1.0208e+06	3.00176e+06		1.37239e+06	2.06882e+06
369.082	385.136	4.42	16	1	Orbitrap Fusion (MS lvl: 1, pol: +)	-				1.15316e+06	1.99905e+06	2.38135e+06		232085	2.43136e+06
387.14	403.194	4.42	16	1	Orbitrap Fusion (MS lvl: 1, pol: +)	-				4.40981e+06	1.17254e+06	9.09958e+06		928250	1.9094e+06
389.145	406.202	4.42	17	1	Orbitrap Fusion (MS lvl: 1, pol: +)	-				1.8024e+06	2.13632e+06	5.56674e+06		666430	2.82752e+06
249.073	252.083	4.42	3	1	Orbitrap Fusion (MS lvl: 1, pol: +)	-				233179	9.91576e+06			2.26607e+06	1.91064e+07
250.076	252.083	4.42	2	1	Orbitrap Fusion (MS lvl: 1, pol: +)	-				1.69585e+06	9.91576e+06			1.40445e+07	1.91064e+07
369.082	387.141	4.42	18	1	Orbitrap Fusion (MS lvl: 1, pol: +)	-				1.15316e+06	4.40981e+06	2.38135e+06	9.09958e+06	232085	928250
158.082	165.106	4.43	7	1	Orbitrap Fusion (MS lvl: 1, pol: +)	-				1.58611e+06		6.51545e+06	141080	721021	5.27837e+06
162.096	165.106	4.45	3	1	Orbitrap Fusion (MS lvl: 1, pol: +)	-				42347.9			141080	428228	5.27837e+06
163.099	165.105	4.45	2	1	Orbitrap Fusion (MS lvl: 1, pol: +)	-							141080	1.43442e+06	5.27837e+06
144.045	153.075	4.46	9	1	Orbitrap Fusion (MS lvl: 1, pol: +)	-		242.0491-CH6O3S,242.0489-CH6O3S		1.12485e+07	9.12617e+06	1.91807e+07		5.39591e+06	1.16678e+07
188.035	198.069	4.46	10	1	Orbitrap Fusion (MS lvl: 1, pol: +)	-		242.0489-H6OS		9.00684e+06	6.58952e+06	1.48536e+07		4.77168e+06	8.90754e+06
200.093	209.123	4.47	9	1	Orbitrap Fusion (MS lvl: 1, pol: +)	-				976838	945767				1.25381e+06
371.098	387.152	4.47	16	1	Orbitrap Fusion (MS lvl: 1, pol: +)	-				9.12338e+06	1.41665e+07	1.50973e+07		2.2998e+06	1.90719e+07
385.145	387.152	4.47	2	1	Orbitrap Fusion (MS lvl: 1, pol: +)	-				783901	1.41665e+07			1.24259e+06	1.90719e+07
221.012	228.036	4.49	7	1	Orbitrap Fusion (MS lvl: 1, pol: +)	-				957211	1.06346e+06	2.6631e+06		471305	2.64801e+06
250.076	252.082	4.49	2	1	Orbitrap Fusion (MS lvl: 1, pol: +)	-				1.69585e+06	9.91576e+06			1.40446e+07	1.91064e+07
242.049	250.076	4.5	8	1	Orbitrap Fusion (MS lvl: 1, pol: +)	-				1.57001e+07	1.69585e+06	2.86613e+07		1.06795e+07	1.40446e+07
242.049	244.056	4.5	2	1	Orbitrap Fusion (MS lvl: 1, pol: +)	-				1.57001e+07	524199	2.86613e+07	74902.3	1.06795e+07	1.8104e+06
242.049	252.082	4.5	10	1	Orbitrap Fusion (MS lvl: 1, pol: +)	-				1.57001e+07	9.91576e+06	2.86613e+07		1.06795e+07	1.91064e+07
249.072	252.083	4.5	3	1	Orbitrap Fusion (MS lvl: 1, pol: +)	-				233179	9.91576e+06			2.26607e+06	1.91064e+07
252.072	254.078	4.5	2	1	Orbitrap Fusion (MS lvl: 1, pol: +)	-				53005.2	458913			579125	757133
175.061	182.084	4.51	7	1	Orbitrap Fusion (MS lvl: 1, pol: +)	-				5.8206e+06	4.87816e+06	9.84909e+06		1.57636e+06	8.74769e+06
138.056	145.079	4.53	7	1	Orbitrap Fusion (MS lvl: 1, pol: +)	-				1.58865e+06	1.60478e+06	3.62702e+06		769655	2.29737e+06
424.17	426.177	4.54	2	1	Orbitrap Fusion (MS lvl: 1, pol: +)	-				186619	655373	18851.5		275692	791414
307.093	321.14	4.55	14	1	Orbitrap Fusion (MS lvl: 1, pol: +)	-				1.10802e+06	828893	2.36967e+06		389075	863791
326.088	340.134	4.55	14	1	Orbitrap Fusion (MS lvl: 1, pol: +)	-				3.81541e+06	2.58566e+07	1.01041e+07		1.07504e+06
151.04	159.067	4.56	8	1	Orbitrap Fusion (MS lvl: 1, pol: +)	-				2.29962e+06		5.25451e+06		1.04192e+06	9.46874e+06
196.061	205.092	4.56	9	1	Orbitrap Fusion (MS lvl: 1, pol: +)	-				1.74256e+06	607568	4.44866e+06		818084	1.31075e+06
218.997	226.02	4.57	7	1	Orbitrap Fusion (MS lvl: 1, pol: +)	-				2.42021e+06	3.47827e+06	5.36635e+06		825479
229.108	240.145	4.57	11	1	Orbitrap Fusion (MS lvl: 1, pol: +)	-		260.1501-CH5N		608057	1.03146e+06	1.44229e+06		156092	1.26757e+06
338.128	340.135	4.57	2	1	Orbitrap Fusion (MS lvl: 1, pol: +)	-				1.25974e+06	2.58566e+07			2.16893e+06	3.72987e+07
113.061	119.081	4.6	6	1	Orbitrap Fusion (MS lvl: 1, pol: +)	-		211.0610-C4H2O3		1.53399e+06	1.533e+06	2.84688e+06		833038	1.67994e+06
129.055	135.076	4.6	6	1	Orbitrap Fusion (MS lvl: 1, pol: +)	-		229.1078-C5H8O2		2.38449e+07	9.05683e+06	5.39549e+07		2.38292e+07	3.72306e+07
145.051	151.071	4.6	6	1	Orbitrap Fusion (MS lvl: 1, pol: +)	-				611852	875700	1.40653e+06		415162	1.41496e+06
211.061	221.095	4.6	10	1	Orbitrap Fusion (MS lvl: 1, pol: +)	-		272.0594-CH3NS,269.0664-C2H2O2		435561	657331	1.07102e+06		162041	1.09323e+06
260.15	272.19	4.6	12	1	Orbitrap Fusion (MS lvl: 1, pol: +)	-				2.41767e+06	578952	5.43689e+06		1.51383e+06	2.09159e+06
261.007	270.037	4.6	9	1	Orbitrap Fusion (MS lvl: 1, pol: +)	-				4.58007e+06	9.09947e+06	1.25898e+07		5.46425e+06	1.28393e+07
269.066	281.107	4.6	12	1	Orbitrap Fusion (MS lvl: 1, pol: +)	-		324.0718-C2HNO		1.02995e+07	1.39179e+07	2.07606e+07		4.75588e+06	1.93369e+07
324.072	338.119	4.6	14	1	Orbitrap Fusion (MS lvl: 1, pol: +)	-				613468	884195	2.71992e+06		881520	1.47701e+06
347.134	362.185	4.6	15	1	Orbitrap Fusion (MS lvl: 1, pol: +)	-				1.35126e+06	2.76844e+06	4.172e+06		244639	4.89103e+06
269.066	275.086	4.6	6	1	Orbitrap Fusion (MS lvl: 1, pol: +)	-				1.02995e+07	852043	2.07606e+07		4.75588e+06	3.19479e+06
270.184	272.19	4.6	2	1	Orbitrap Fusion (MS lvl: 1, pol: +)	-				141308	578952			854776	2.09159e+06
219.124	229.157	4.61	10	1	Orbitrap Fusion (MS lvl: 1, pol: +)	-				1.37713e+06	3.41507e+06	2.62649e+06		467062	3.97786e+06
275.087	281.107	4.61	6	1	Orbitrap Fusion (MS lvl: 1, pol: +)	-				852043	1.39179e+07			3.19479e+06	1.93369e+07
278.097	281.107	4.61	3	1	Orbitrap Fusion (MS lvl: 1, pol: +)	-				289161	1.39179e+07			752752	1.93369e+07
279.1	281.107	4.61	2	1	Orbitrap Fusion (MS lvl: 1, pol: +)	-				941028	1.39179e+07			1.51188e+06	1.93369e+07
126.002	131.018	4.62	5	1	Orbitrap Fusion (MS lvl: 1, pol: +)	-		169.9915-CO2		599924	1.9871e+06	1.10499e+06		128970	2.75005e+06
169.991	176.012	4.62	6	1	Orbitrap Fusion (MS lvl: 1, pol: +)	-				744607	2.84635e+06	1.486e+06		153113	3.84529e+06
247.028	256.058	4.62	9	1	Orbitrap Fusion (MS lvl: 1, pol: +)	-				1.04416e+07	8.35183e+06	1.85358e+07		6.14222e+06	1.16063e+07
272.059	283.096	4.62	11	1	Orbitrap Fusion (MS lvl: 1, pol: +)	-				1.04191e+06	1.75219e+06	2.44086e+06		545005	1.74408e+06
561.215	563.221	4.62	2	1	Orbitrap Fusion (MS lvl: 1, pol: +)	-				106719	567727			335027	1.28948e+06
287.137	289.144	4.65	2	1	Orbitrap Fusion (MS lvl: 1, pol: +)	-				92558.6	297944			899290	1.03852e+06
188.093	196.119	4.66	8	1	Orbitrap Fusion (MS lvl: 1, pol: +)	-				1.2795e+06	1.99832e+06	2.33707e+06		320105	1.88523e+06
316.135	318.142	4.66	2	1	Orbitrap Fusion (MS lvl: 1, pol: +)	-				304462	2.92615e+06			654159	4.53222e+06
216.124	218.131	4.67	2	1	Orbitrap Fusion (MS lvl: 1, pol: +)	-				1.32954e+06	718436	1.00791e+06		573260	1.9643e+06
293.124	305.164	4.67	12	1	Orbitrap Fusion (MS lvl: 1, pol: +)	-				4.47083e+06	2.34622e+06	1.01117e+07		1.13592e+06	4.73179e+06
268.031	270.037	4.67	2	1	Orbitrap Fusion (MS lvl: 1, pol: +)	-				126246	9.09947e+06			253404	1.28393e+07
303.144	317.191	4.67	14	1	Orbitrap Fusion (MS lvl: 1, pol: +)	-				383055	3.17442e+06	1.96297e+06		350619	3.68644e+06
399.093	416.15	4.67	17	1	Orbitrap Fusion (MS lvl: 1, pol: +)	-				771815	867187	1.78225e+06	400024	181849	835383
230.103	235.12	4.68	5	1	Orbitrap Fusion (MS lvl: 1, pol: +)	-				2.49774e+06	218365	6.09635e+06		1.19097e+06	630339
232.11	240.137	4.68	8	1	Orbitrap Fusion (MS lvl: 1, pol: +)	-					3.08254e+06			308145	3.74259e+06
263.171	269.191	4.68	6	1	Orbitrap Fusion (MS lvl: 1, pol: +)	-				349955	1.24654e+06			738486	1.29099e+06
189.113	198.143	4.69	9	1	Orbitrap Fusion (MS lvl: 1, pol: +)	-				2.16693e+06	2.32518e+06	5.21869e+06		1.11954e+06	4.31742e+06
230.103	240.137	4.69	10	1	Orbitrap Fusion (MS lvl: 1, pol: +)	-		306.1010-C2H4OS		2.49774e+06	3.08254e+06	6.09635e+06		1.19097e+06	3.74259e+06
257.15	269.19	4.69	12	1	Orbitrap Fusion (MS lvl: 1, pol: +)	-				2.07717e+06	1.24654e+06	4.10156e+06		966563	1.29099e+06
342.167	344.174	4.69	2	1	Orbitrap Fusion (MS lvl: 1, pol: +)	-				735668		453373		2.13704e+06	344320
225.092	227.098	4.7	2	1	Orbitrap Fusion (MS lvl: 1, pol: +)	-		316.1350-H11O3S		764613	2.41929e+07			1.15261e+06	3.41983e+07
175.062	183.089	4.71	8	1	Orbitrap Fusion (MS lvl: 1, pol: +)	-		218.0681-CHNO		1.30575e+06	894446	4.53631e+06		474235	1.41392e+06
218.068	227.098	4.71	9	1	Orbitrap Fusion (MS lvl: 1, pol: +)	-				2.28262e+07	2.41929e+07	6.65547e+07		7.04345e+06	3.41983e+07
252.984	260.008	4.71	7	1	Orbitrap Fusion (MS lvl: 1, pol: +)	-				155969	188313	1.93242e+06		323435	514984
278.106	289.143	4.71	11	1	Orbitrap Fusion (MS lvl: 1, pol: +)	-				1.65838e+06	297944	4.08823e+06		1.42184e+06	1.03852e+06
306.101	318.142	4.71	12	1	Orbitrap Fusion (MS lvl: 1, pol: +)	-				1.31832e+06	2.682e+06	4.32097e+06		554524	4.53222e+06
337.15	343.17	4.71	6	1	Orbitrap Fusion (MS lvl: 1, pol: +)	-				6.70025e+06	3.7406e+06	8.61724e+06		1.20356e+06	1.21754e+07
417.176	436.239	4.71	19	1	Orbitrap Fusion (MS lvl: 1, pol: +)	-				652940	1.22339e+06	2.04055e+06		116581	2.05806e+06
256.123	258.13	4.73	2	1	Orbitrap Fusion (MS lvl: 1, pol: +)	-				107485	890611			333531	1.22306e+06
414.141	432.201	4.73	18	1	Orbitrap Fusion (MS lvl: 1, pol: +)	-					95371.5	3.79782e+06		950559	558656
268.031	270.037	4.73	2	1	Orbitrap Fusion (MS lvl: 1, pol: +)	-				126246				253404	1.28393e+07
187.097	196.127	4.74	9	1	Orbitrap Fusion (MS lvl: 1, pol: +)	-				307363	1.01628e+06	1.24531e+06		187667	1.06154e+06
248.096	258.129	4.74	10	1	Orbitrap Fusion (MS lvl: 1, pol: +)	-				653554	890611	2.69778e+06		607300	1.2253e+06
431.078	440.108	4.74	9	1	Orbitrap Fusion (MS lvl: 1, pol: +)	-				2.04298e+06	1.83361e+06	196462
226.076	228.082	4.75	2	1	Orbitrap Fusion (MS lvl: 1, pol: +)	-				178282	7.71946e+06			644995	2.03116e+07
219.052	228.082	4.76	9	1	Orbitrap Fusion (MS lvl: 1, pol: +)	-				1.41118e+07	7.71946e+06	5.71983e+07		6.43264e+06	2.03116e+07
229.119	239.152	4.76	10	1	Orbitrap Fusion (MS lvl: 1, pol: +)	-				2.52477e+06	1.16897e+06	5.881e+06		633358	1.94348e+06
303.018	314.055	4.76	11	1	Orbitrap Fusion (MS lvl: 1, pol: +)	-				997005	1.85292e+06	7.26089e+06		771944	4.90332e+06
317.087	330.131	4.76	13	1	Orbitrap Fusion (MS lvl: 1, pol: +)	-				1.06469e+06	1.42181e+06	4.56632e+06		717453	4.63643e+06
289.165	303.212	4.76	14	1	Orbitrap Fusion (MS lvl: 1, pol: +)	-				487842	2.77633e+06	1.69999e+06		171632	2.73462e+06
259.028	269.061	4.77	10	1	Orbitrap Fusion (MS lvl: 1, pol: +)	-				733309	1.10375e+06	2.33833e+06		400461	2.67687e+06
356.098	371.148	4.78	15	1	Orbitrap Fusion (MS lvl: 1, pol: +)	-				845517	1.39443e+06	2.59519e+06		232176	4.27078e+06
442.128	450.155	4.78	8	1	Orbitrap Fusion (MS lvl: 1, pol: +)	-				505836	423066
583.156	592.185	4.78	9	1	Orbitrap Fusion (MS lvl: 1, pol: +)	-				438648	791710				358034
584.159	592.185	4.78	8	1	Orbitrap Fusion (MS lvl: 1, pol: +)	-				1.07109e+06	791710			152798	358034
373.163	375.17	4.79	2	1	Orbitrap Fusion (MS lvl: 1, pol: +)	-				1.12433e+06	7.01499e+06			6.17953e+06	1.60291e+07
178.054	187.085	4.8	9	1	Orbitrap Fusion (MS lvl: 1, pol: +)	-				778295	1.21258e+06	1.19246e+06		280081	1.73531e+06
178.055	187.086	4.8	9	1	Orbitrap Fusion (MS lvl: 1, pol: +)	-				802911	1.35807e+06	1.42036e+06		335176	2.08056e+06
180.055	189.085	4.8	9	1	Orbitrap Fusion (MS lvl: 1, pol: +)	-				582216	958231	1.28435e+06			1.61274e+06
184.071	187.081	4.8	3	1	Orbitrap Fusion (MS lvl: 1, pol: +)	-				1.32582e+06	1.82096e+08			6.21281e+06	2.69629e+08
185.074	187.081	4.8	2	1	Orbitrap Fusion (MS lvl: 1, pol: +)	-				1.24802e+07	1.82096e+08			4.8498e+07	2.69629e+08
260.023	269.053	4.8	9	1	Orbitrap Fusion (MS lvl: 1, pol: +)	-				2.34985e+06	3.30826e+06	5.24597e+06		292591	6.90004e+06
357.109	375.169	4.8	18	1	Orbitrap Fusion (MS lvl: 1, pol: +)	-	[2M-H]-		179.058	2.41566e+06	7.01499e+06	1.65974e+07		389379	1.60291e+07
357.109	366.139	4.8	9	1	Orbitrap Fusion (MS lvl: 1, pol: +)	-				2.41566e+06	8.38545e+06	1.65974e+07		389379	5.9695e+06
364.133	375.169	4.8	11	1	Orbitrap Fusion (MS lvl: 1, pol: +)	-				520225	7.01499e+06			943576	1.60291e+07
364.133	366.139	4.8	2	1	Orbitrap Fusion (MS lvl: 1, pol: +)	-				520225	8.38545e+06			943576	5.9695e+06
365.136	375.169	4.8	10	1	Orbitrap Fusion (MS lvl: 1, pol: +)	-				1.50942e+06	7.01499e+06			1.15357e+06	1.60291e+07
485.128	510.212	4.8	25	1	Orbitrap Fusion (MS lvl: 1, pol: +)	-				578622	264152			1.15199e+06	584089
178.051	180.057	4.81	2	1	Orbitrap Fusion (MS lvl: 1, pol: +)	-				1.09322e+08	4.42108e+06	2.39154e+08	822181	4.49176e+07	8.14509e+06
180.058	187.081	4.81	7	1	Orbitrap Fusion (MS lvl: 1, pol: +)	-		266.0978-CH10O2S		4.42108e+06	1.82096e+08	822181		8.14509e+06	2.69629e+08
134.061	142.088	4.81	8	1	Orbitrap Fusion (MS lvl: 1, pol: +)	-		178.0508-CO2		2.79468e+06	4.15896e+06	6.52472e+06		1.13273e+06	6.12328e+06
178.051	187.081	4.81	9	1	Orbitrap Fusion (MS lvl: 1, pol: +)	-	[M-H]-		179.058	1.09322e+08	1.82096e+08	2.39154e+08		4.49176e+07	2.69629e+08
359.031	361.038	4.81	2	1	Orbitrap Fusion (MS lvl: 1, pol: +)	-				72523.7	3.76603e+06			334166	5.35669e+06
366.139	375.17	4.81	9	1	Orbitrap Fusion (MS lvl: 1, pol: +)	-				8.38545e+06	7.01499e+06			5.9695e+06	1.60291e+07
372.159	375.17	4.81	3	1	Orbitrap Fusion (MS lvl: 1, pol: +)	-				250394	7.01499e+06			1.64509e+06	1.60291e+07
402.18	404.186	4.81	2	1	Orbitrap Fusion (MS lvl: 1, pol: +)	-				642852	9.78477e+06			1.15826e+06	1.34404e+07
439.059	441.065	4.81	2	1	Orbitrap Fusion (MS lvl: 1, pol: +)	-				71704.1	2.55295e+06
487.134	510.213	4.81	23	1	Orbitrap Fusion (MS lvl: 1, pol: +)	-				316827	264152	849951		1.7211e+06	584089
542.212	544.219	4.81	2	1	Orbitrap Fusion (MS lvl: 1, pol: +)	-				238030	2.41782e+06	67440.5		1.0581e+06	4.68245e+06
211.997	221.028	4.82	9	1	Orbitrap Fusion (MS lvl: 1, pol: +)	-				771642	2.45766e+06
217.019	220.029	4.82	3	1	Orbitrap Fusion (MS lvl: 1, pol: +)	-				617418	3.86434e+08
214.108	224.142	4.82	10	1	Orbitrap Fusion (MS lvl: 1, pol: +)	-				862070	704010	1.72874e+06		304386	910629
308.077	322.124	4.82	14	1	Orbitrap Fusion (MS lvl: 1, pol: +)	-				1.12239e+07	8.89078e+06	1.92368e+07		4.79445e+06	1.50114e+07
387.129	404.186	4.82	17	1	Orbitrap Fusion (MS lvl: 1, pol: +)	-				7.11463e+06	9.78477e+06	1.579e+07		1.69664e+06	1.34404e+07
521.086	535.134	4.82	14	1	Orbitrap Fusion (MS lvl: 1, pol: +)	-				851514	729366	3.95035e+06		91070.6	975012
308.077	314.098	4.82	6	1	Orbitrap Fusion (MS lvl: 1, pol: +)	-				1.12239e+07	574375	1.92368e+07		4.79445e+06	3.36119e+06
314.098	322.124	4.82	8	1	Orbitrap Fusion (MS lvl: 1, pol: +)	-				574375	8.89078e+06			3.36119e+06	1.50114e+07
521.086	529.114	4.82	8	1	Orbitrap Fusion (MS lvl: 1, pol: +)	-				851514	580943	3.95035e+06		91070.6	521358
529.114	535.134	4.82	6	1	Orbitrap Fusion (MS lvl: 1, pol: +)	-				580943	729366			521358	975012
221.021	223.028	4.83	2	1	Orbitrap Fusion (MS lvl: 1, pol: +)	-				2.9722e+06				5.20873e+06	9.42217e+06
242.997	252.027	4.83	9	1	Orbitrap Fusion (MS lvl: 1, pol: +)	-				1.33201e+06	9.29925e+06	9.7124e+06		1.97628e+06	4.38681e+06
262.121	264.128	4.83	2	1	Orbitrap Fusion (MS lvl: 1, pol: +)	-				1.32682e+06	1.63929e+07			2.54482e+06	1.594e+07
258.991	268.022	4.83	9	1	Orbitrap Fusion (MS lvl: 1, pol: +)	-				3.07791e+07	5.74102e+07	6.48884e+07		1.0656e+07	9.73653e+07
264.091	266.098	4.83	2	1	Orbitrap Fusion (MS lvl: 1, pol: +)	-				2.23511e+07	4.9229e+06	2.05568e+07		1.77805e+07	2.32098e+07
264.091	267.101	4.83	3	1	Orbitrap Fusion (MS lvl: 1, pol: +)	-				2.23511e+07	380700	2.05568e+07		1.77805e+07	1.8357e+06
264.091	274.125	4.83	10	1	Orbitrap Fusion (MS lvl: 1, pol: +)	-				2.23511e+07	392196	2.05568e+07		1.77805e+07	875867
266.098	274.125	4.83	8	1	Orbitrap Fusion (MS lvl: 1, pol: +)	-				4.9229e+06	392196			2.32098e+07	875867
320.118	322.124	4.83	2	1	Orbitrap Fusion (MS lvl: 1, pol: +)	-				178371	8.90126e+06			1.10428e+06	1.50114e+07
485.127	487.134	4.83	2	1	Orbitrap Fusion (MS lvl: 1, pol: +)	-				578622	334246		849951	1.15199e+06	1.7211e+06
529.115	543.16	4.83	14	1	Orbitrap Fusion (MS lvl: 1, pol: +)	-				580943	388632			521358	1.62807e+06
535.134	543.16	4.83	8	1	Orbitrap Fusion (MS lvl: 1, pol: +)	-				729366	388632			975012	1.62807e+06
252.087	264.128	4.84	12	1	Orbitrap Fusion (MS lvl: 1, pol: +)	-				3.81794e+06	1.63929e+07				1.594e+07
179.035	188.065	4.84	9	1	Orbitrap Fusion (MS lvl: 1, pol: +)	-		260.9872-ClHNS,258.9915-O3S		3.44625e+06	5.90251e+06	6.21605e+06		935031	8.99315e+06
202.072	210.099	4.84	8	1	Orbitrap Fusion (MS lvl: 1, pol: +)	-				1.02427e+06	1.82179e+06	2.2418e+06		213049	2.80296e+06
360.169	362.177	4.84	2	1	Orbitrap Fusion (MS lvl: 1, pol: +)	-				1.7553e+06	1.32888e+06			1.24927e+06	1.1162e+06
433.039	441.066	4.84	8	1	Orbitrap Fusion (MS lvl: 1, pol: +)	-				6.81616e+06	2.55295e+06			8.10286e+06	9.6552e+06
463.048	486.123	4.84	23	1	Orbitrap Fusion (MS lvl: 1, pol: +)	-				815850				2.20059e+06	337099
477.137	485.164	4.84	8	1	Orbitrap Fusion (MS lvl: 1, pol: +)	-				1.07115e+06	784987			674765	1.71196e+06
569.139	577.166	4.84	8	1	Orbitrap Fusion (MS lvl: 1, pol: +)	-				1.09763e+06	720607			1.00201e+06	2.42973e+06
218.023	220.029	4.85	2	1	Orbitrap Fusion (MS lvl: 1, pol: +)	-				6.50011e+06	3.86434e+08			1.18777e+07	6.86778e+08
220.026	222.033	4.85	2	1	Orbitrap Fusion (MS lvl: 1, pol: +)	-					2.97845e+06			38201.8	5.15898e+06
266.015	268.022	4.85	2	1	Orbitrap Fusion (MS lvl: 1, pol: +)	-				705650	5.74052e+07			1.07391e+06	9.73653e+07
135.045	143.072	4.85	8	1	Orbitrap Fusion (MS lvl: 1, pol: +)	-		179.0349-CO2		5.03687e+06	7.57209e+06	8.91426e+06		1.51098e+06	1.29847e+07
212.002	220.029	4.85	8	1	Orbitrap Fusion (MS lvl: 1, pol: +)	-	[M-H]-		213.009	4.8066e+08	3.86434e+08	7.90406e+08		2.5222e+08	6.86778e+08
213.998	222.025	4.85	8	1	Orbitrap Fusion (MS lvl: 1, pol: +)	-				2.16815e+07	1.6816e+07	3.60865e+07		1.10171e+07	3.13468e+07
272.118	274.125	4.85	2	1	Orbitrap Fusion (MS lvl: 1, pol: +)	-				47888.3	392196			621697	875860
212.01	220.037	4.86	8	1	Orbitrap Fusion (MS lvl: 1, pol: +)	-				1.11424e+06	844135	1.56024e+06		459239	1.31822e+06
260.987	270.017	4.86	9	1	Orbitrap Fusion (MS lvl: 1, pol: +)	-				1.2256e+06	2.50554e+06	2.80278e+06		310760	4.06003e+06
308.098	319.135	4.86	11	1	Orbitrap Fusion (MS lvl: 1, pol: +)	-				5.08539e+06	3.97394e+06	5.66934e+06		1.07346e+06	3.46893e+06
521.108	540.171	4.86	19	1	Orbitrap Fusion (MS lvl: 1, pol: +)	-		600.1390-C2H8OP		2.25092e+06	1.46479e+06	6.80333e+06		391179	3.31608e+06
600.139	625.222	4.86	25	1	Orbitrap Fusion (MS lvl: 1, pol: +)	-				2.31272e+06	2.30675e+06	9.80424e+06		273371	6.28894e+06
277.018	287.052	4.86	10	1	Orbitrap Fusion (MS lvl: 1, pol: +)	-				691945	3.19352e+06	1.28741e+06		261545	4.09024e+06
408.09	422.137	4.86	14	1	Orbitrap Fusion (MS lvl: 1, pol: +)	-				1.67315e+06	1.49385e+06	1.713e+06		231403	606771
446.994	455.021	4.86	8	1	Orbitrap Fusion (MS lvl: 1, pol: +)	-	[M+Na-2H]-		426.019	1.57467e+06	2.28914e+06	6.20283e+06		180130	1.87431e+06
446.994	463.047	4.86	16	1	Orbitrap Fusion (MS lvl: 1, pol: +)	-	[M+Na-2H]-		426.019	1.57467e+06	815850	6.20283e+06		180130	2.20059e+06
521.108	529.134	4.86	8	1	Orbitrap Fusion (MS lvl: 1, pol: +)	-				2.25092e+06	1.86594e+06	6.80333e+06		391179	1.10245e+06
521.108	532.144	4.86	11	1	Orbitrap Fusion (MS lvl: 1, pol: +)	-		600.1390-C3ClH8		2.25092e+06	1.88598e+06	6.80333e+06		391179	1.38606e+06
529.135	532.144	4.86	3	1	Orbitrap Fusion (MS lvl: 1, pol: +)	-				1.86594e+06	1.88598e+06			1.10245e+06	1.38606e+06
529.135	540.171	4.86	11	1	Orbitrap Fusion (MS lvl: 1, pol: +)	-		616.1926-C2ClH12O,608.1660-C2H8OP		1.86594e+06	1.46479e+06			1.10245e+06	3.31608e+06
532.145	540.172	4.86	8	1	Orbitrap Fusion (MS lvl: 1, pol: +)	-		616.1926-CH10NOS		1.88598e+06	1.46479e+06			1.38606e+06	3.31608e+06
538.165	540.172	4.86	2	1	Orbitrap Fusion (MS lvl: 1, pol: +)	-		623.2166-H10N2OP		201556	1.46479e+06			505622	3.31608e+06
600.139	608.166	4.86	8	1	Orbitrap Fusion (MS lvl: 1, pol: +)	-				2.31272e+06	1.86826e+06	9.80424e+06		273371	979054
600.139	617.196	4.86	17	1	Orbitrap Fusion (MS lvl: 1, pol: +)	-				2.31272e+06	3.65392e+06	9.80424e+06		273371	2.84838e+06
621.099	635.147	4.86	14	1	Orbitrap Fusion (MS lvl: 1, pol: +)	-				775896	793547	3.41382e+06		69189.3	337449
623.217	625.223	4.86	2	1	Orbitrap Fusion (MS lvl: 1, pol: +)	-				321947	2.30675e+06			985145	6.28894e+06
680.101	688.128	4.86	8	1	Orbitrap Fusion (MS lvl: 1, pol: +)	-				1.78871e+06	1.31636e+06			1.16141e+06	3.03099e+06
479.108	487.134	4.87	8	1	Orbitrap Fusion (MS lvl: 1, pol: +)	-				126865	334246	61933.9	849951	660658	1.7211e+06
608.166	617.196	4.87	9	1	Orbitrap Fusion (MS lvl: 1, pol: +)	-				1.86826e+06	3.65392e+06			979054	2.84838e+06
608.166	625.222	4.87	17	1	Orbitrap Fusion (MS lvl: 1, pol: +)	-				1.86826e+06	2.30675e+06			979054	6.28894e+06
616.193	625.222	4.87	9	1	Orbitrap Fusion (MS lvl: 1, pol: +)	-				1.29418e+06	2.30675e+06			1.04509e+06	6.28894e+06
617.196	625.222	4.87	8	1	Orbitrap Fusion (MS lvl: 1, pol: +)	-				3.65392e+06	2.30675e+06			2.84838e+06	6.28894e+06
211.996	220.023	4.88	8	1	Orbitrap Fusion (MS lvl: 1, pol: +)	-				1.61274e+06	2.15554e+06	4.94857e+06		1.39166e+06	3.66453e+06
132.045	140.072	4.88	8	1	Orbitrap Fusion (MS lvl: 1, pol: +)	-		212.0022-O3S,213.0017-H2OPS		2.654e+06	2.42004e+06	4.23138e+06		1.41457e+06	4.17412e+06
213.002	221.028	4.88	8	1	Orbitrap Fusion (MS lvl: 1, pol: +)	-				2.64907e+06	2.45766e+06	4.87578e+06		1.32365e+06	4.08534e+06
227.092	238.129	4.88	11	1	Orbitrap Fusion (MS lvl: 1, pol: +)	-				832201	1.12976e+06	2.01103e+06		347492	1.77942e+06
425.012	441.065	4.88	16	1	Orbitrap Fusion (MS lvl: 1, pol: +)	-	[2M-H]-,[M-H]-		213.009204264,426.018408528	4.27791e+06	2.55295e+06	2.12013e+07		1.43528e+06	9.6552e+06
425.011	433.039	4.88	8	1	Orbitrap Fusion (MS lvl: 1, pol: +)	-	[M-H]-		426.018	4.27791e+06	6.81616e+06	2.12013e+07		1.43528e+06	8.10286e+06
432.035	441.065	4.88	9	1	Orbitrap Fusion (MS lvl: 1, pol: +)	-				1.22644e+06	2.55295e+06			1.36384e+06	9.6552e+06
462.044	486.123	4.88	24	1	Orbitrap Fusion (MS lvl: 1, pol: +)	-				216261				688458	337099
663.074	671.101	4.88	8	1	Orbitrap Fusion (MS lvl: 1, pol: +)	-		680.1009-H3N		950978	736297			564324	1.55202e+06
221.021	223.028	4.89	2	1	Orbitrap Fusion (MS lvl: 1, pol: +)	-				2.9722e+06	3.86242e+06			5.20873e+06	8.87554e+06
266.087	268.093	4.89	2	1	Orbitrap Fusion (MS lvl: 1, pol: +)	-				1.06605e+06	214701	894139		694165	898428
266.097	274.125	4.89	8	1	Orbitrap Fusion (MS lvl: 1, pol: +)	-				4.9229e+06	392196			2.32167e+07	875860
213.998	223.028	4.89	9	1	Orbitrap Fusion (MS lvl: 1, pol: +)	-				2.16815e+07	3.86242e+06	3.60865e+07		1.10171e+07	8.87554e+06
212.002	214.009	4.9	2	1	Orbitrap Fusion (MS lvl: 1, pol: +)	-				4.8066e+08	1.10325e+06	7.90406e+08	1.63582e+06	2.5222e+08	746353
212.008	220.035	4.9	8	1	Orbitrap Fusion (MS lvl: 1, pol: +)	-				2.74348e+06	2.76708e+06	5.44005e+06		1.58528e+06	4.47449e+06
212.007	220.034	4.91	8	1	Orbitrap Fusion (MS lvl: 1, pol: +)	-				1.95967e+06	1.85596e+06	2.95615e+06		1.05725e+06	3.0802e+06
281.034	283.041	4.91	2	1	Orbitrap Fusion (MS lvl: 1, pol: +)	-				2.21283e+06	1.32712e+08			2.66747e+06	1.6237e+08
283.05	285.056	4.91	2	1	Orbitrap Fusion (MS lvl: 1, pol: +)	-				1.15734e+06	7.90471e+07			1.52862e+06	1.03374e+08
498.066	506.093	4.91	8	1	Orbitrap Fusion (MS lvl: 1, pol: +)	-				959355	591654			729414	1.62148e+06
446.993	470.069	4.92	23	1	Orbitrap Fusion (MS lvl: 1, pol: +)	-				1.57467e+06	265833	6.20283e+06	1.44496e+06	180130
211.996	220.023	4.93	8	1	Orbitrap Fusion (MS lvl: 1, pol: +)	-		291.9586-H2NS2		1.61274e+06	2.18956e+06	4.94857e+06		1.39166e+06	3.66453e+06
211.997	221.028	4.93	9	1	Orbitrap Fusion (MS lvl: 1, pol: +)	-					2.45766e+06	2.51321e+06		633847	4.08534e+06
217.019	220.029	4.93	3	1	Orbitrap Fusion (MS lvl: 1, pol: +)	-				617418	3.86434e+08			962073	6.86778e+08
218.022	220.029	4.93	2	1	Orbitrap Fusion (MS lvl: 1, pol: +)	-				6.50011e+06	3.86434e+08			1.18777e+07	6.86778e+08
211.996	221.026	4.93	9	1	Orbitrap Fusion (MS lvl: 1, pol: +)	-				1.61274e+06	691935	4.94857e+06		1.39166e+06	1.18087e+06
432.036	441.065	4.93	9	1	Orbitrap Fusion (MS lvl: 1, pol: +)	-		498.0662-CH6O3		1.22644e+06	2.55295e+06			1.36384e+06	9.6552e+06
450.065	458.092	4.93	8	1	Orbitrap Fusion (MS lvl: 1, pol: +)	-		498.0662-H3NP		647871				861740	1.10212e+06
455.021	463.047	4.93	8	1	Orbitrap Fusion (MS lvl: 1, pol: +)	-				2.28914e+06	815850			1.87431e+06	2.20059e+06
671.102	679.129	4.93	8	1	Orbitrap Fusion (MS lvl: 1, pol: +)	-				736297	82084.4			1.55202e+06	1.12759e+06
680.101	688.128	4.93	8	1	Orbitrap Fusion (MS lvl: 1, pol: +)	-				1.78871e+06	1.31636e+06			1.16141e+06	3.03099e+06
680.101	696.156	4.93	16	1	Orbitrap Fusion (MS lvl: 1, pol: +)	-				1.78871e+06	246293			1.16141e+06	2.34224e+06
687.124	696.156	4.93	9	1	Orbitrap Fusion (MS lvl: 1, pol: +)	-				426362	246293			1.04016e+06	2.34224e+06
164.083	166.089	4.94	2	1	Orbitrap Fusion (MS lvl: 1, pol: +)	-				328221	1.16742e+07			716390	1.52222e+07
159.066	166.089	4.94	7	1	Orbitrap Fusion (MS lvl: 1, pol: +)	-				1.59153e+07	1.16742e+07	2.08292e+07		2.59547e+06	1.52222e+07
134.037	142.064	4.95	8	1	Orbitrap Fusion (MS lvl: 1, pol: +)	-		193.0504-C2H3O2		1.40087e+06	4.01876e+06	3.21461e+06		354637	4.88953e+06
291.959	299.985	4.96	8	1	Orbitrap Fusion (MS lvl: 1, pol: +)	-				6.51662e+06	4.66132e+06	1.42384e+07		4.17918e+06	1.04254e+07
133.029	141.056	4.97	8	1	Orbitrap Fusion (MS lvl: 1, pol: +)	-		193.0504-C2H4O2		944262	2.49655e+06	2.34785e+06	83208	355478	3.31217e+06
285.045	287.052	4.97	2	1	Orbitrap Fusion (MS lvl: 1, pol: +)	-				1.65932e+06	3.19352e+06			2.13772e+06	4.09024e+06
281.034	283.041	4.98	2	1	Orbitrap Fusion (MS lvl: 1, pol: +)	-				2.21283e+06	1.32712e+08			2.66747e+06	1.6237e+08
178.027	187.057	4.99	9	1	Orbitrap Fusion (MS lvl: 1, pol: +)	-		273.0073-CH3O3S		987159	2.94812e+06	2.58476e+06		394615	3.6229e+06
193.05	203.084	4.99	10	1	Orbitrap Fusion (MS lvl: 1, pol: +)	-		273.0073-O3S		3.73148e+06	1.28893e+07	9.57151e+06		1.25852e+06	1.5906e+07
273.007	283.041	4.99	10	1	Orbitrap Fusion (MS lvl: 1, pol: +)	-				3.82748e+07	1.32712e+08	1.01437e+08		1.41884e+07	1.6237e+08
275.003	285.037	4.99	10	1	Orbitrap Fusion (MS lvl: 1, pol: +)	-				1.57184e+06	5.49796e+06	4.21495e+06		558426	7.0844e+06
497.061	520.137	5	23	1	Orbitrap Fusion (MS lvl: 1, pol: +)	-				438217	34297.6			1.34713e+06	218200
127.077	136.107	5.01	9	1	Orbitrap Fusion (MS lvl: 1, pol: +)	-								4.04465e+06	1.19242e+06
272.125	274.132	5.02	2	1	Orbitrap Fusion (MS lvl: 1, pol: +)	-				350353	5.66413e+06			1.04639e+06	8.69931e+06
261.088	274.131	5.03	13	1	Orbitrap Fusion (MS lvl: 1, pol: +)	-				2.27558e+06	5.94238e+06	9.56466e+06		1.40982e+06	8.69931e+06
252.036	254.042	5.04	2	1	Orbitrap Fusion (MS lvl: 1, pol: +)	-				2.6034e+06	2.15043e+08			4.68874e+06	3.43588e+08
530.071	554.15	5.04	24	1	Orbitrap Fusion (MS lvl: 1, pol: +)	-								278759	100537
531.075	554.151	5.04	23	1	Orbitrap Fusion (MS lvl: 1, pol: +)	-				329920		128945		828390	100537
458.022	475.079	5.05	17	1	Orbitrap Fusion (MS lvl: 1, pol: +)	-				1.39115e+06	1.18925e+06	4.18701e+06		153366	3.76621e+06
458.022	467.052	5.05	9	1	Orbitrap Fusion (MS lvl: 1, pol: +)	-	[M-H]-		459.029	1.39115e+06	1.62005e+06	4.18701e+06		153366	1.46785e+06
119.05	127.077	5.07	8	1	Orbitrap Fusion (MS lvl: 1, pol: +)	-				2.10552e+06	2.84404e+06	3.24262e+06
324.969	333.999	5.07	9	1	Orbitrap Fusion (MS lvl: 1, pol: +)	-				1.6267e+06	1.72966e+06	2.54506e+06		349333	3.36832e+06
466.049	475.079	5.07	9	1	Orbitrap Fusion (MS lvl: 1, pol: +)	-				1.28547e+06	1.18925e+06			688371	3.76621e+06
480.004	489.033	5.07	9	1	Orbitrap Fusion (MS lvl: 1, pol: +)	-	[M+Na-2H]-		459.029	548067	693159	2.03414e+06			543678
225.036	229.05	5.08	4	1	Orbitrap Fusion (MS lvl: 1, pol: +)	-				1.61401e+06	3.21718e+07			4.28792e+06	4.48963e+07
245.02	254.05	5.09	9	1	Orbitrap Fusion (MS lvl: 1, pol: +)	-				1.18181e+06	1.33125e+06	1.66939e+06		127032	2.17633e+06
246.012	255.042	5.09	9	1	Orbitrap Fusion (MS lvl: 1, pol: +)	-				1.24094e+06	1.49586e+06	2.08115e+06		237503	2.47061e+06
252.036	254.042	5.09	2	1	Orbitrap Fusion (MS lvl: 1, pol: +)	-				2.60471e+06	2.15043e+08			4.72531e+06	3.43588e+08
270.155	275.171	5.09	5	1	Orbitrap Fusion (MS lvl: 1, pol: +)	-				1.14097e+06	3.09456e+06			837782
271.158	275.171	5.09	4	1	Orbitrap Fusion (MS lvl: 1, pol: +)	-				4.74923e+06	3.09456e+06			3.20947e+06
121.066	129.093	5.09	8	1	Orbitrap Fusion (MS lvl: 1, pol: +)	-		165.0556-CO2		1.26433e+06	1.16882e+06	1.80837e+06		185682	1.79444e+06
245.005	254.034	5.09	9	1	Orbitrap Fusion (MS lvl: 1, pol: +)	-		246.0118-H		1.20356e+06	1.26799e+06	1.56722e+06			2.24165e+06
245.018	254.049	5.09	9	1	Orbitrap Fusion (MS lvl: 1, pol: +)	-		315.9983-CN2P		668872	733672	169042			1.66171e+06
294.101	305.138	5.09	11	1	Orbitrap Fusion (MS lvl: 1, pol: +)	-				1.87056e+06	2.78454e+06	3.11242e+06		712446	1.84692e+06
315.998	324.026	5.09	8	1	Orbitrap Fusion (MS lvl: 1, pol: +)	-				7.63621e+06	2.5277e+06	5.41063e+07
467.052	475.079	5.09	8	1	Orbitrap Fusion (MS lvl: 1, pol: +)	-				1.62005e+06	1.18925e+06			1.46785e+06	3.76621e+06
245.012	254.042	5.1	9	1	Orbitrap Fusion (MS lvl: 1, pol: +)	-				1.89943e+08	2.15043e+08	3.10111e+08		4.09771e+07	3.43588e+08
247.008	256.038	5.1	9	1	Orbitrap Fusion (MS lvl: 1, pol: +)	-				8.49956e+06	9.31279e+06	1.34113e+07		1.61304e+06	1.56326e+07
252.036	254.043	5.11	2	1	Orbitrap Fusion (MS lvl: 1, pol: +)	-				2.6034e+06	2.15043e+08			4.69334e+06	3.43588e+08
254.032	256.038	5.11	2	1	Orbitrap Fusion (MS lvl: 1, pol: +)	-				616352	9.31279e+06			712422	1.56326e+07
259.118	275.171	5.11	16	1	Orbitrap Fusion (MS lvl: 1, pol: +)	-				1.09656e+06	3.09456e+06	3.1992e+06		1.05926e+06	4.29147e+06
271.158	275.171	5.11	4	1	Orbitrap Fusion (MS lvl: 1, pol: +)	-				4.74564e+06	3.09456e+06			3.20947e+06	4.29147e+06
222.08	230.107	5.11	8	1	Orbitrap Fusion (MS lvl: 1, pol: +)	-		294.1012-C3H4O2		1.35376e+06	478865	2.09247e+06		698060	600042
303.131	305.138	5.11	2	1	Orbitrap Fusion (MS lvl: 1, pol: +)	-				765727	2.78454e+06			977518	1.84692e+06
165.056	174.086	5.12	9	1	Orbitrap Fusion (MS lvl: 1, pol: +)	-		245.0123-O3S,247.0080-ClHNS,246.0118-H2OPS		3.49252e+06	2.01625e+06	5.86646e+06		313065	7.4907e+06
259.118	271.159	5.12	12	1	Orbitrap Fusion (MS lvl: 1, pol: +)	-				1.09656e+06	4.74923e+06	3.1992e+06		1.05926e+06	3.20947e+06
455.094	459.107	5.12	4	1	Orbitrap Fusion (MS lvl: 1, pol: +)	-					1.04428e+06			640487	2.1765e+06
456.097	459.107	5.12	3	1	Orbitrap Fusion (MS lvl: 1, pol: +)	-				134431	1.04428e+06			898208	2.1765e+06
457.1	459.107	5.12	2	1	Orbitrap Fusion (MS lvl: 1, pol: +)	-				347934	1.04428e+06			1.35302e+06	2.1765e+06
459.097	461.103	5.12	2	1	Orbitrap Fusion (MS lvl: 1, pol: +)	-					140053			176987	335687
226.04	229.05	5.13	3	1	Orbitrap Fusion (MS lvl: 1, pol: +)	-				1.39787e+06	3.21718e+07			5.36426e+06	4.48963e+07
227.043	229.05	5.13	2	1	Orbitrap Fusion (MS lvl: 1, pol: +)	-				3.75983e+06	3.21718e+07			9.66693e+06	4.48963e+07
331.18	333.187	5.13	2	1	Orbitrap Fusion (MS lvl: 1, pol: +)	-				576128	6.69377e+06			1.88342e+06	1.09598e+07
92.9836	94.9903	5.14	2	1	Orbitrap Fusion (MS lvl: 1, pol: +)	-				4.22699e+06	2.58411e+06	5.79933e+06		403066	3.76262e+06
245.006	254.036	5.14	9	1	Orbitrap Fusion (MS lvl: 1, pol: +)	-				406799	753357	787979			1.10652e+06
259.118	275.171	5.14	16	1	Orbitrap Fusion (MS lvl: 1, pol: +)	-				1.09656e+06	3.09456e+06	3.1992e+06		1.05926e+06	4.29147e+06
162.023	167.04	5.14	5	1	Orbitrap Fusion (MS lvl: 1, pol: +)	-				1.39016e+06	1.18366e+06	1.77221e+06		78534.7
210.077	220.11	5.14	10	1	Orbitrap Fusion (MS lvl: 1, pol: +)	-				1.27566e+06	1.42751e+06	3.34172e+06		498350	2.56633e+06
222.026	229.05	5.14	7	1	Orbitrap Fusion (MS lvl: 1, pol: +)	-				6.29583e+07	3.21718e+07	8.35043e+07		4.72847e+06	4.48963e+07
224.022	231.045	5.14	7	1	Orbitrap Fusion (MS lvl: 1, pol: +)	-				5.51065e+06	2.80654e+06	6.90801e+06		276119	3.86575e+06
317.033	329.074	5.14	12	1	Orbitrap Fusion (MS lvl: 1, pol: +)	-				2.22124e+06	2.23503e+06	3.85032e+06		645538	2.87234e+06
383.098	400.155	5.14	17	1	Orbitrap Fusion (MS lvl: 1, pol: +)	-				1.71034e+06	2.98061e+06	3.248e+06		356518	3.74607e+06
[truncated: 649 more rows]

## Sheet: Table S4
Table S4. Level 1 identified metabolites
[truncated: 131 more rows]

## Sheet: Table S5
Table S5. Level 2 identified metabolites
[truncated: 127 more rows]

## Sheet: Table S6
Table S6. Level 1 metabolite 13C-enrichement data
[truncated: 131 more rows]

[truncated: 1 more sheets: Table S7]
